# Supplementary material for: Crystal structure of N,N′-bis[2-((benzyl){[5-(di­methyl­amino)naph­tha­len-1-yl]sulfonyl}amino)ethyl]naphthalene-1,8:4,5-tetracarboximide 1,2-di­chloro­benzene tris­olvate
Source: Acta Crystallogr E Crystallogr Commun. 2016 Sep 30;72(Pt 10):1503–8. doi: 10.1107/S2056989016015188 (PMC5050786; doi:10.1107/S2056989016015188)
Supplement: Supplementary file 1 [file e-72-01503-sup1.cif]

##############################################################################
#                                                                            #
# This CIF contains the data in a paper accepted for publication in          #
# Acta Crystallographica Section E. It conforms to the requirements of       #
# Notes for Authors for Acta Crystallographica Section E, and has been       #
# peer reviewed under the auspices of the IUCr Commission on Journals.       #
#                                                                            #
# Full details of the Crystallographic Information File format               #
# are given in the paper "The Crystallographic Information File (CIF):       #
# a New Standard Archive File for Crystallography" by S. R. Hall, F. H.      #
# Allen and I. D. Brown [Acta Cryst. (1991), A47, 655-685].                  #
#                                                                            #
# The current version of the core CIF dictionary is obtainable from          #
# ftp://ftp.iucr.org/pub/cif_core.dic.                                       #
#                                                                            #
# Software is freely available for graphical display of the structure(s)     #
# in this CIF. For information consult the CIF software page                 #
# http://www.iucr.org/resources/cif/software.                                #
#                                                                            #
# This file may be used for bona fide research purposes within the           #
# scientific community so long as proper attribution is given to the journal # 
# article from which it was obtained.                                        #
#                                                                            #
##############################################################################
data_I
_database_code_depnum_ccdc_archive 'CCDC 1506790'
_audit_creation_method
;
Olex2 1.2
(compiled 2016.02.19 svn.r3266 for OlexSys, GUI svn.r5155)
;
_journal_date_recd_electronic     2016-08-26
_journal_date_accepted     2016-09-26
_journal_name_full     'Acta Crystallographica, Section E'
_journal_year     2016
_journal_volume     72
_journal_issue     10
_journal_page_first     1503
_journal_page_last     1508
_journal_paper_category     GO
_journal_paper_doi     10.1107/S2056989016015188
_journal_coeditor_code     ZS2369
_publ_contact_author_name     'Hugo Tlahuext'
_publ_contact_author_address
;
Centro de Investigaciones Qu\'imicas IICBA. Universidad
Aut\'onoma del Estado de Morelos, Av. Universidad No. 1001, Col., Chamilpa, C.
 P. 62209, Cuernavaca Mor., M\'exico.
;
_publ_contact_author_email     'tlahuext@uaem.mx'
_publ_contact_author_fax     '55 777 3297997'
_publ_contact_author_phone     '55 777 3297997'
_publ_section_title
;\
Crystal structure of
<i>N</i>,<i>N</i>'-bis[2-((benzyl){[5-(dimethylamino)naphthalen-1-yl]\
sulfonyl}amino)ethyl]naphthalene-1,8:4,5-tetracarboximide 1,2-dichlorobenzene
trisolvate
;
_publ_section_title_footnote     .
loop_
    _publ_author_name
    _publ_author_footnote
    _publ_author_address
    'Claudio-Catal\'an, Miguel \'Angel' .
;
Centro de Investigaciones Qu\'imicas IICBA. Universidad Aut\'onoma del Estado de
Morelos, Av. Universidad No. 1001, Col., Chamilpa, C. P. 62209,
Cuernavaca Mor., Mexico
;
    'Medrano, Felipe' .
;
Centro de Investigaciones Qu\'imicas IICBA. Universidad Aut\'onoma del Estado de
Morelos, Av. Universidad No. 1001, Col., Chamilpa, C. P. 62209,
Cuernavaca Mor., Mexico
;
    'Tlahuext, Hugo' .
;
Centro de Investigaciones Qu\'imicas IICBA. Universidad Aut\'onoma del Estado de
Morelos, Av. Universidad No. 1001, Col., Chamilpa, C. P. 62209,
Cuernavaca Mor., Mexico
;
    'Godoy-Alc\'antar, Carolina' .
;
Centro de Investigaciones Qu\'imicas IICBA. Universidad Aut\'onoma del Estado de
Morelos, Av. Universidad No. 1001, Col., Chamilpa, C. P. 62209,
Cuernavaca Mor., Mexico
;
_publ_section_synopsis
;
In the structure of the title compound, cooperative C---H...O\\db C, C---H...\p
and offset \p--\p interactions generate supramolecular nanotubes which
accommodate the 2,3-dichlorobenzene solvent molecules.
;
_chemical_name_systematic
;\
<i>N</i>,<i>N</i>'-Bis[2-((benzyl){[5-(dimethylamino)naphthalen-1-yl]\
sulfonyl}amino)ethyl]naphthalene-1,8:4,5-tetracarboximide 1,2-dichlorobenzene
trisolvate
;
_chemical_name_common     ?
_chemical_formula_moiety     'C56 H50 N6 O8 S2, 3(C6 H4 Cl2)'
_chemical_formula_sum     'C74 H62 Cl6 N6 O8 S2'
_chemical_formula_iupac     'C56 H50 N6 O8 S2, 3C6 H4 Cl2'
_chemical_formula_weight     1440.11
_chemical_melting_point_gt     516
_chemical_melting_point_lt     517
_shelx_space_group_comment
;
The symmetry employed for this shelxl refinement is uniquely defined
by the following loop, which should always be used as a source of
symmetry information in preference to the above space-group names.
They are only intended as comments.
;
_space_group_crystal_system     triclinic
_space_group_name_H-M_alt     'P -1'
_space_group_name_Hall     '-P 1'
loop_
    _space_group_symop_operation_xyz
    'x, y, z'
    '-x, -y, -z'
_cell_length_a     12.17737(14)
_cell_length_b     17.2876(2)
_cell_length_c     17.8916(2)
_cell_angle_alpha     110.9544(12)
_cell_angle_beta     96.2760(11)
_cell_angle_gamma     103.5159(10)
_cell_volume     3341.91(8)
_cell_formula_units_Z     2
_cell_measurement_reflns_used     29431
_cell_measurement_theta_min     2.8690
_cell_measurement_theta_max     72.6380
_cell_measurement_temperature     100.00(10)
_exptl_crystal_description     prism
_exptl_crystal_colour     orange
_exptl_crystal_size_max     0.20
_exptl_crystal_size_mid     0.10
_exptl_crystal_size_min     0.05
_exptl_crystal_density_diffrn     1.431
_exptl_crystal_density_meas     ?
_exptl_crystal_density_method     ?
_exptl_crystal_F_000     1492
_exptl_absorpt_coefficient_mu     3.444
_exptl_absorpt_correction_type     multi-scan
_exptl_absorpt_process_details
;
(CrysAlis PRO; Agilent, 2014)
;
_shelx_estimated_absorpt_T_min     ?
_shelx_estimated_absorpt_T_max     ?
_exptl_absorpt_correction_T_min     0.87394
_exptl_absorpt_correction_T_max     1.00000
_diffrn_ambient_temperature     100.00(10)
_diffrn_radiation_type     CuK\a
_diffrn_radiation_wavelength     1.54184
_diffrn_radiation_monochromator     mirror
_diffrn_measurement_device_type     'Agilent SuperNova, Dual, Cu at zero, EosS2'
_diffrn_measurement_device     'Oxford Diffraction CCD-detector diffractometer'
_diffrn_measurement_method     '\w scans'
_diffrn_detector_area_resol_mean     8.0769
_diffrn_reflns_number     54279
_diffrn_reflns_av_R_equivalents     0.0261
_diffrn_reflns_theta_min     2.706
_diffrn_reflns_theta_max     73.030
_diffrn_reflns_theta_full     67.684
_diffrn_measured_fraction_theta_max     0.979
_diffrn_measured_fraction_theta_full     0.999
_diffrn_reflns_limit_h_min     -15
_diffrn_reflns_limit_h_max     15
_diffrn_reflns_limit_k_min     -21
_diffrn_reflns_limit_k_max     21
_diffrn_reflns_limit_l_min     -21
_diffrn_reflns_limit_l_max     22
loop_
    _refln_index_h
    _refln_index_k
    _refln_index_l
    _refln_F_squared_meas
    0 0 -1 440.724
    0 0 2 4733.24
    0 0 -2 5072.65
    0 0 -3 2275.4
    0 0 3 2277.26
    0 0 3 2363.24
    0 0 3 2126.72
    0 0 4 15197.7
    0 0 4 15547.7
    0 0 -4 14815.4
    0 0 5 9059.25
    0 0 5 9125.14
    0 0 -5 8887.98
    0 0 5 9249.04
    0 0 -5 9272.46
    0 0 6 48692.6
    0 0 6 46966.2
    0 0 6 47741.1
    0 0 6 48579.1
    0 0 -6 47159.1
    0 0 -6 47951
    0 0 -6 48111.1
    0 0 -7 55.7712
    0 0 -7 62.3373
    0 0 7 46.5643
    0 0 7 130.221
    0 0 -7 19.9907
    0 0 7 -22.742
    0 0 -8 328.847
    0 0 -8 426.495
    0 0 -8 221.184
    0 0 -8 260.902
    0 0 8 223.591
    0 0 8 222.622
    0 0 8 273.151
    0 0 -9 5430.39
    0 0 -9 5529.88
    0 0 -9 5176.04
    0 0 -9 5329.12
    0 0 -9 5079.7
    0 0 -9 5390.21
    0 0 9 4882.02
    0 0 9 5058.71
    0 0 9 5317.98
    0 0 10 21542.4
    0 0 -10 21952.7
    0 0 10 20271.2
    0 0 10 20311
    0 0 -10 20360.6
    0 0 -10 20582.7
    0 0 -11 212.703
    0 0 11 130.43
    0 0 11 137.427
    0 0 11 250.252
    0 0 -11 188.265
    0 0 -12 47.4018
    0 0 -12 1.94703
    0 0 -12 37.0766
    0 0 12 48.5763
    0 0 13 145.832
    0 0 13 26.0043
    0 0 -13 -36.8292
    0 0 13 43.2957
    0 0 -14 61960.2
    0 0 -14 62581.3
    0 0 14 63013.8
    0 0 14 62758.8
    0 0 14 63462.7
    0 0 15 1801.19
    0 0 15 1659.92
    0 0 15 1736.69
    0 0 16 29812.7
    0 0 16 31093.2
    0 0 16 29407.2
    0 0 17 276.774
    0 0 17 234.825
    0 0 18 3565.62
    0 0 18 3987.87
    0 0 19 62.7541
    0 -1 20 3457.89
    0 -1 19 24.6298
    0 -1 19 51.1586
    0 -1 18 5107.66
    0 -1 18 4997.33
    0 -1 17 574.883
    0 -1 17 655.848
    0 -1 17 692.406
    0 -1 16 1668.83
    0 -1 16 1607.32
    0 -1 16 1773.37
    0 -1 15 -25.5777
    0 -1 15 27.8877
    0 -1 15 72.7794
    0 -1 14 19275.2
    0 -1 14 19266.2
    0 1 -14 19053.6
    0 -1 14 19461.2
    0 -1 13 768.488
    0 1 -13 721.889
    0 -1 13 670.251
    0 -1 13 667.768
    0 -1 13 681.204
    0 1 -13 802.739
    0 -1 12 7539.71
    0 -1 12 8826.25
    0 -1 12 7936.11
    0 1 -12 7726.59
    0 1 -12 8348.62
    0 -1 11 5503.13
    0 1 -11 4885.84
    0 1 -11 5244.97
    0 1 -11 4832.93
    0 -1 11 5019.89
    0 -1 11 4994.29
    0 -1 10 1516.55
    0 1 -10 1228
    0 -1 10 1406.78
    0 -1 10 1304.8
    0 1 -10 1229.86
    0 1 -10 1419.02
    0 1 -10 1091.45
    0 1 -9 2445.21
    0 -1 9 2159.86
    0 1 -9 2481.77
    0 1 -9 2341.44
    0 1 -9 2346.15
    0 -1 9 2394.77
    0 1 -9 2395
    0 -1 9 2274.28
    0 1 -9 2163.07
    0 1 -8 3931.95
    0 1 -8 3616.25
    0 1 -8 3642.13
    0 -1 8 4031.44
    0 1 -8 3849.52
    0 1 -8 3857.86
    0 -1 8 3799.72
    0 -1 8 4091.07
    0 1 -8 3571.23
    0 1 -7 184.074
    0 1 -7 163.45
    0 -1 7 68.4683
    0 -1 7 144.027
    0 1 -7 178.326
    0 -1 7 150.118
    0 1 -7 127.201
    0 1 -6 11720.3
    0 -1 6 11488.9
    0 -1 6 11276.9
    0 1 -6 10822.1
    0 1 -6 11038.4
    0 1 -6 11338.5
    0 -1 6 11121.7
    0 1 -5 160.822
    0 1 -5 166.366
    0 -1 5 148.585
    0 -1 5 111.694
    0 -1 5 63.7231
    0 1 -5 93.6577
    0 1 -4 63257.2
    0 -1 4 62719
    0 -1 4 61773.4
    0 -1 4 62771.6
    0 1 -4 61913.1
    0 1 -4 62142.5
    0 -1 4 61757.6
    0 -1 3 160.738
    0 1 -3 215.409
    0 1 -3 199.024
    0 -1 3 224.733
    0 -1 3 181.891
    0 1 -3 242.507
    0 -1 3 217.638
    0 -1 3 209.374
    0 -1 3 212.203
    0 1 -2 39641.1
    0 -1 2 39848.4
    0 1 -2 40624.7
    0 -1 2 41221.7
    0 -1 2 40715.6
    0 -1 2 39461.2
    0 -1 1 -2.5996
    0 1 -1 -14.5212
    0 1 1 198.292
    0 1 1 269.225
    0 1 2 33493.7
    0 1 2 33120.9
    0 1 3 2818.67
    0 -1 -3 2978.67
    0 1 3 2844.26
    0 1 4 19994.8
    0 1 4 20459.1
    0 -1 -4 22165.5
    0 -1 -4 20866.8
    0 1 5 14204.1
    0 1 5 13853.7
    0 1 5 12915.8
    0 -1 -5 13254.5
    0 -1 -5 13861.8
    0 -1 -5 13815.6
    0 1 5 14131.3
    0 1 5 13360.4
    0 1 6 506.868
    0 1 6 355.217
    0 -1 -6 568.27
    0 -1 -6 406.305
    0 1 6 442.03
    0 -1 -6 351.875
    0 -1 -7 1059.56
    0 1 7 908.541
    0 -1 -7 821.639
    0 -1 -7 883.553
    0 1 7 736.92
    0 1 7 782.224
    0 -1 -8 24109.4
    0 1 8 27138.5
    0 1 8 25264.2
    0 -1 -8 26405.4
    0 1 8 25802.7
    0 -1 -9 958.038
    0 1 9 904.735
    0 1 9 1007.24
    0 -1 -9 1077.66
    0 -1 -9 813.407
    0 -1 -10 20860
    0 1 10 20826.9
    0 -1 -10 21912.4
    0 -1 -10 21602.6
    0 1 11 711.142
    0 -1 -11 756.534
    0 -1 -11 771.519
    0 1 12 15060.3
    0 1 12 16510.8
    0 -1 -12 16108.2
    0 1 12 17014.9
    0 -1 -12 16781.2
    0 1 12 16013.4
    0 -1 -13 1597.48
    0 1 13 1412.32
    0 1 13 1454.41
    0 -1 -13 1646.48
    0 1 13 1441.52
    0 1 14 3443.23
    0 1 14 3672.41
    0 1 14 3752.11
    0 1 15 14.6807
    0 1 15 6.32227
    0 1 15 7.05478
    0 1 16 465.131
    0 1 16 516.696
    0 1 16 392.885
    0 1 17 32.8207
    0 1 17 47.5974
    0 1 18 1156.65
    0 1 19 523.732
    0 -2 20 953.541
    0 -2 20 854.704
    0 -2 19 1091.55
    0 -2 19 909.636
    0 -2 18 571.457
    0 -2 18 650.433
    0 -2 17 5743.3
    0 -2 17 6165.31
    0 -2 17 6019.28
    0 -2 16 1965.22
    0 -2 16 1882.12
    0 -2 16 2004.21
    0 -2 15 2441.51
    0 -2 15 2523.38
    0 -2 15 2406.94
    0 -2 14 620.651
    0 2 -14 629.696
    0 2 -14 794.522
    0 -2 14 812.079
    0 -2 14 669.837
    0 -2 13 2511.24
    0 2 -13 2503.28
    0 -2 13 2352.86
    0 -2 13 2321.87
    0 2 -13 2419.09
    0 2 -12 23431.8
    0 -2 12 22834.8
    0 2 -12 22458.7
    0 -2 12 24113.7
    0 2 -11 2414.27
    0 -2 11 2500.92
    0 2 -11 3113.77
    0 -2 11 3152.63
    0 2 -11 2855.36
    0 -2 11 2792.55
    0 2 -11 2544.31
    0 2 -11 3030.67
    0 2 -10 447.136
    0 -2 10 442.789
    0 2 -10 608.424
    0 2 -10 531.99
    0 -2 10 438.003
    0 -2 10 536.486
    0 2 -10 517.908
    0 2 -10 401.238
    0 -2 9 632.517
    0 -2 9 411.675
    0 2 -9 529.137
    0 2 -9 677.596
    0 -2 9 439.417
    0 2 -9 625.59
    0 2 -9 586.228
    0 2 -9 569.966
    0 2 -8 74291.2
    0 -2 8 74758.3
    0 2 -8 75980.6
    0 -2 8 76096.2
    0 2 -8 78901.3
    0 -2 8 72999.9
    0 2 -8 74107.9
    0 2 -8 72536.5
    0 -2 7 609.942
    0 2 -7 749.295
    0 2 -7 775.857
    0 2 -7 586.379
    0 2 -7 530.7
    0 -2 7 676.553
    0 2 -7 699.8
    0 2 -7 579.837
    0 2 -6 640.091
    0 -2 6 604.151
    0 -2 6 743.193
    0 2 -6 568.563
    0 -2 6 502.651
    0 2 -6 675.628
    0 2 -6 679.114
    0 2 -6 578.381
    0 2 -6 632.839
    0 -2 5 4457.75
    0 2 -5 4561.25
    0 2 -5 4457.72
    0 -2 5 4387.19
    0 -2 5 4277.51
    0 2 -5 4593.58
    0 -2 5 4513.25
    0 -2 5 4440.77
    0 2 -5 4500.57
    0 2 -4 35329
    0 -2 4 35787.4
    0 -2 4 35898.8
    0 -2 4 36218.6
    0 -2 4 35642.1
    0 2 -4 35821.5
    0 -2 4 36182.3
    0 2 -4 35558
    0 2 -4 36179.5
    0 -2 4 35432.7
    0 2 -4 36723.2
    0 -2 3 50.3616
    0 -2 3 31.9855
    0 -2 3 52.5085
    0 2 -3 51.5152
    0 2 -3 22.6907
    0 2 -3 74.9581
    0 -2 3 51.2989
    0 -2 2 206751
    0 2 -2 205586
    0 -2 1 37.4489
    0 2 -1 39.0112
    0 2 -1 33.1925
    0 2 -1 47.904
    0 2 0 441.122
    0 -2 0 447.178
    0 2 0 407.745
    0 2 1 37.2741
    0 -2 -1 15.5407
    0 2 1 33.0829
    0 -2 -1 23.2579
    0 -2 -1 38.3824
    0 2 1 34.9779
    0 -2 -2 4271.36
    0 2 2 4404.57
    0 2 2 4175.19
    0 2 2 4468.09
    0 -2 -2 4620.32
    0 2 3 2056.54
    0 -2 -3 1921.79
    0 2 3 1889.07
    0 2 4 102017
    0 -2 -4 105778
    0 -2 -4 105235
    0 2 4 106488
    0 -2 -5 3893.56
    0 2 5 3770.02
    0 2 5 3516.42
    0 -2 -5 3826.45
    0 2 5 3776.64
    0 -2 -5 4133.8
    0 -2 -6 31319.7
    0 -2 -6 31102.8
    0 2 6 30983.6
    0 2 6 28520.1
    0 -2 -6 31470.4
    0 -2 -6 29649.2
    0 -2 -7 6659.36
    0 -2 -7 6689
    0 2 7 7223.44
    0 -2 -7 6934.38
    0 -2 -7 6423.63
    0 -2 -8 26354.6
    0 2 8 26416.2
    0 -2 -8 27127.6
    0 -2 -8 27409.2
    0 -2 -8 28031.6
    0 -2 -9 3600.36
    0 2 9 3195.77
    0 -2 -9 3685.2
    0 -2 -10 116.189
    0 2 10 255.091
    0 -2 -10 162.805
    0 -2 -11 99.7388
    0 2 11 166.77
    0 -2 -11 217.326
    0 -2 -11 198.851
    0 2 12 71652.4
    0 2 12 67094.1
    0 2 12 68451.1
    0 -2 -12 71200.1
    0 -2 -12 72201.2
    0 2 12 70930.1
    0 -2 -13 4354.67
    0 2 13 4624.38
    0 2 13 4519.88
    0 2 13 4490.17
    0 2 14 19919.3
    0 2 14 21020
    0 2 14 19673.7
    0 2 15 1744.58
    0 2 15 1608.11
    0 2 15 1612
    0 2 16 132.064
    0 2 16 144.389
    0 2 17 -8.38588
    0 2 18 2730.64
    0 2 19 884.857
    0 -3 20 2765.98
    0 -3 19 1241.77
    0 -3 19 1627.61
    0 -3 18 1356.11
    0 -3 18 1080.26
    0 -3 17 2204.79
    0 -3 17 1947.34
    0 -3 17 2066.77
    0 -3 16 731.975
    0 -3 16 600.839
    0 -3 16 606.886
    0 3 -15 556.57
    0 3 -15 774.86
    0 -3 15 733.637
    0 -3 15 779.189
    0 -3 15 703.651
    0 -3 14 2123.73
    0 3 -14 1976.82
    0 -3 14 2089.86
    0 -3 14 2059.86
    0 3 -14 2326.02
    0 -3 13 877.927
    0 3 -13 743.836
    0 3 -13 1041.38
    0 -3 13 839.736
    0 -3 12 14449.5
    0 3 -12 14628.9
    0 3 -12 14478
    0 -3 12 13509.9
    0 3 -11 146.125
    0 3 -11 161.36
    0 -3 11 158.748
    0 3 -11 56.0683
    0 -3 11 173.124
    0 3 -10 276.408
    0 -3 10 291.375
    0 3 -10 309.405
    0 -3 10 296.861
    0 -3 10 141.972
    0 3 -9 2338.09
    0 -3 9 2182.71
    0 3 -9 2285.88
    0 3 -9 2483.54
    0 3 -9 2291.16
    0 -3 9 2506.3
    0 3 -9 2221.71
    0 -3 8 32856.8
    0 -3 8 30125.7
    0 3 -8 31600.5
    0 3 -8 31229.2
    0 3 -8 29083.9
    0 3 -8 30406.5
    0 -3 8 30318.8
    0 3 -8 31433.1
    0 -3 7 7526.98
    0 3 -7 7166.78
    0 -3 7 8459.31
    0 -3 7 7447.21
    0 3 -7 7528.99
    0 3 -7 7241.62
    0 3 -7 7339.86
    0 3 -7 7266.66
    0 3 -7 7790.54
    0 3 -7 7338.99
    0 -3 7 7460.93
    0 3 -6 58615
    0 3 -6 61165.7
    0 3 -6 56348.7
    0 3 -6 62191.2
    0 3 -6 63453.3
    0 -3 6 62779.9
    0 -3 6 61205.6
    0 -3 6 61937.9
    0 -3 6 61844.1
    0 -3 6 62334.7
    0 3 -6 60276.2
    0 3 -6 59389.3
    0 3 -5 -31.422
    0 -3 5 35.5426
    0 3 -5 84.4198
    0 -3 5 28.3889
    0 -3 5 6.70482
    0 -3 5 14.1181
    0 3 -5 68.8347
    0 -3 5 58.9805
    0 -3 4 85630.7
    0 3 -4 86434.4
    0 -3 4 88900.1
    0 -3 4 90634.4
    0 3 -4 91130.3
    0 -3 4 82558
    0 -3 3 -9.72814
    0 3 -3 -11.7235
    0 3 -3 32.0549
    0 3 -2 122882
    0 3 -2 124691
    0 3 -1 323.597
    0 -3 1 339.257
    0 -3 1 336.514
    0 -3 1 263.193
    0 -3 0 21.8552
    0 3 0 64.8324
    0 -3 -1 427.986
    0 3 1 515.73
    0 -3 -1 521.265
    0 3 1 505.113
    0 3 1 537.937
    0 -3 -2 42645
    0 3 2 43582.4
    0 3 2 43553.9
    0 -3 -2 42624.3
    0 -3 -2 42590.2
    0 3 2 43998.8
    0 3 2 43064.7
    0 -3 -2 43468.7
    0 -3 -2 43906.3
    0 3 3 11086.7
    0 -3 -3 11111.7
    0 -3 -3 10596.6
    0 3 3 10429.5
    0 -3 -3 10936.1
    0 -3 -3 11068.8
    0 3 3 10910.1
    0 -3 -4 68461.7
    0 -3 -4 69904.9
    0 3 4 68791.4
    0 3 4 70061
    0 -3 -4 72186.5
    0 3 4 67341.9
    0 -3 -4 69579
    0 -3 -4 67441.7
    0 3 5 1533.97
    0 3 5 1555.77
    0 -3 -5 1539.73
    0 -3 -5 1529.59
    0 -3 -5 1508.72
    0 -3 -5 1511.4
    0 -3 -5 1744.13
    0 -3 -6 120212
    0 -3 -6 114162
    0 -3 -6 113364
    0 -3 -6 118161
    0 -3 -6 117085
    0 3 6 108686
    0 -3 -6 118989
    0 3 6 115128
    0 -3 -7 4480.6
    0 -3 -7 4013.58
    0 -3 -7 4239.67
    0 3 7 4246.54
    0 -3 -7 4403.51
    0 -3 -7 4275.32
    0 -3 -8 8959.57
    0 -3 -8 8614.93
    0 3 8 8407.77
    0 -3 -8 8516.89
    0 -3 -8 9088.19
    0 -3 -9 4934.48
    0 -3 -9 4746.98
    0 -3 -9 5110.62
    0 3 9 4738.36
    0 -3 -10 1887.37
    0 -3 -10 1509.27
    0 3 10 1691.53
    0 -3 -10 1638.78
    0 -3 -11 -24.5158
    0 3 11 35.1536
    0 3 11 5.3352
    0 3 11 60.0735
    0 -3 -12 31616.2
    0 3 12 31814.7
    0 3 12 31274.7
    0 3 12 31753.9
    0 3 12 30566.9
    0 3 13 1941.19
    0 3 13 1783.64
    0 3 13 1928.4
    0 3 13 1855.43
    0 3 14 501.679
    0 3 14 496.255
    0 3 14 589.676
    0 3 15 1440.66
    0 3 15 1446.03
    0 3 15 1389.87
    0 3 16 1037.45
    0 3 17 1608.64
    0 3 18 131.689
    0 -4 21 377.636
    0 -4 20 1248.22
    0 -4 19 101.72
    0 -4 19 104.902
    0 -4 18 1588.95
    0 -4 18 1428.08
    0 -4 17 280.137
    0 -4 17 200.077
    0 4 -16 873.666
    0 -4 16 724.429
    0 -4 16 912.024
    0 -4 16 895.478
    0 4 -15 287.653
    0 -4 15 482.12
    0 -4 15 503.146
    0 -4 15 404.96
    0 4 -14 1112.56
    0 -4 14 962.657
    0 4 -14 808.784
    0 -4 14 947.952
    0 -4 14 962.716
    0 -4 14 915.555
    0 4 -13 8520.94
    0 -4 13 8871.48
    0 4 -13 9572.75
    0 -4 13 8776.81
    0 -4 12 3270.82
    0 4 -12 3361.95
    0 -4 12 3427.71
    0 4 -12 3687.31
    0 -4 11 3816.48
    0 -4 11 3782.09
    0 4 -11 3720.41
    0 4 -11 3843.84
    0 4 -11 3589.93
    0 -4 10 0.28957
    0 4 -10 69.0291
    0 4 -10 73.2831
    0 4 -10 98.8489
    0 4 -9 7346.15
    0 -4 9 7766.06
    0 4 -9 7211.11
    0 4 -8 81603.5
    0 -4 8 85822
    0 -4 8 81189
    0 -4 8 78500.9
    0 4 -8 86474.3
    0 4 -8 82355.4
    0 -4 8 86014.9
    0 -4 7 5113.74
    0 -4 7 4980.43
    0 4 -7 5252.23
    0 -4 7 5751.35
    0 4 -7 5691.64
    0 4 -7 5120.92
    0 -4 7 5189.01
    0 4 -7 5111.99
    0 -4 7 5659.53
    0 -4 6 26098.9
    0 4 -6 25424.7
    0 4 -6 25493.9
    0 4 -6 26413.1
    0 -4 6 26867.4
    0 -4 6 25081.5
    0 -4 6 24618
    0 4 -6 25342.4
    0 -4 5 720.569
    0 -4 5 664.261
    0 4 -5 671.487
    0 4 -5 826.918
    0 -4 5 714.035
    0 4 -5 625.169
    0 -4 4 11572.4
    0 4 -4 11631.1
    0 4 -4 11506.3
    0 4 -4 11709.8
    0 4 -3 590.678
    0 4 -3 561.526
    0 4 -3 598.015
    0 4 -3 613.592
    0 -4 3 462.074
    0 4 -2 21994
    0 -4 2 21716.9
    0 -4 2 22024.7
    0 -4 2 22535.2
    0 4 -2 22263
    0 -4 2 22713.8
    0 -4 1 2.84656
    0 4 -1 -18.681
    0 -4 1 10.653
    0 -4 1 14.4972
    0 -4 1 -0.51905
    0 4 0 55658
    0 -4 0 55475.7
    0 4 0 55665.6
    0 -4 0 55640.4
    0 4 1 3644.53
    0 -4 -1 3271.51
    0 -4 -1 3360.87
    0 4 1 3583.62
    0 -4 -1 3439.33
    0 4 1 3584.15
    0 -4 -2 980.048
    0 -4 -2 809.27
    0 4 2 835.134
    0 -4 -2 948.206
    0 4 2 887.933
    0 -4 -2 821.351
    0 4 2 815.332
    0 -4 -3 3569.11
    0 -4 -3 3268.52
    0 4 3 3976.78
    0 4 3 3496.71
    0 4 3 3754.56
    0 -4 -3 3578.15
    0 -4 -3 3462.78
    0 -4 -4 395.627
    0 -4 -4 313.748
    0 -4 -4 193.831
    0 -4 -4 164.646
    0 4 4 248.346
    0 4 4 276.824
    0 -4 -4 312.75
    0 4 5 724.013
    0 -4 -5 776.5
    0 -4 -5 828.438
    0 -4 -5 781.247
    0 4 5 848.519
    0 -4 -5 681.174
    0 -4 -5 709.815
    0 -4 -6 1156.84
    0 -4 -6 1117.09
    0 -4 -6 1008.83
    0 4 6 1166.63
    0 -4 -6 907.197
    0 -4 -7 775.427
    0 -4 -7 986.779
    0 -4 -7 616.786
    0 4 7 876.461
    0 -4 -7 901.348
    0 4 8 15691.3
    0 -4 -8 16699.2
    0 -4 -8 16286.6
    0 4 9 1557.22
    0 -4 -9 1686.98
    0 -4 -9 1645.1
    0 4 10 15226.1
    0 -4 -10 15213
    0 4 10 14935.1
    0 -4 -10 14812.7
    0 -4 -10 15018.7
    0 -4 -11 228.294
    0 4 11 338.118
    0 4 11 530.536
    0 4 11 394.445
    0 4 12 4825.56
    0 4 12 5002.18
    0 4 12 4803.78
    0 4 13 2552.9
    0 4 13 2265.24
    0 4 13 2217.01
    0 4 14 2733.96
    0 4 14 2560.75
    0 4 14 2519.96
    0 4 15 31.3526
    0 4 16 10185.6
    0 4 17 4114.28
    0 4 18 3070.38
    0 -5 21 153.426
    0 -5 20 67.1901
    0 -5 19 150.321
    0 -5 18 38.8677
    0 -5 18 96.9107
    0 5 -17 183.415
    0 -5 17 81.5744
    0 -5 17 75.187
    0 -5 16 10322.3
    0 5 -16 10147.6
    0 -5 16 10274
    0 5 -16 9608.14
    0 -5 16 9784.26
    0 5 -15 434.802
    0 -5 15 444.1
    0 -5 15 369.485
    0 -5 15 453.801
    0 -5 15 403.327
    0 -5 14 7954.97
    0 -5 14 8554.46
    0 -5 14 8345.66
    0 5 -14 8647.91
    0 -5 14 7849.92
    0 -5 14 7915.71
    0 5 -14 8121.75
    0 -5 14 8200.95
    0 5 -13 1215.3
    0 -5 13 1079.11
    0 -5 13 1251.06
    0 5 -13 989.093
    0 -5 12 4822.62
    0 5 -12 4798.91
    0 -5 12 5108.75
    0 5 -12 4844.41
    0 5 -11 2265.61
    0 5 -11 2178.11
    0 -5 11 2170.98
    0 5 -10 4289.13
    0 -5 10 4060.92
    0 5 -10 4514.28
    0 -5 9 328.969
    0 5 -9 395.008
    0 -5 9 350.358
    0 5 -9 296.214
    0 5 -9 210.551
    0 -5 8 136524
    0 -5 8 134992
    0 5 -8 128061
    0 5 -8 135404
    0 5 -8 133376
    0 5 -7 82.3304
    0 -5 7 203.622
    0 5 -7 139.542
    0 5 -7 108.455
    0 -5 7 176.833
    0 -5 7 258.385
    0 -5 6 17484.4
    0 5 -6 16510.9
    0 5 -6 17337.2
    0 5 -6 18053.1
    0 -5 6 17669.5
    0 -5 6 17634.7
    0 5 -6 17384.1
    0 5 -5 1785.53
    0 5 -5 1876.94
    0 -5 5 1741.12
    0 -5 5 1568.53
    0 -5 5 1926.48
    0 5 -5 1567.6
    0 5 -5 1555.44
    0 5 -4 6658.82
    0 5 -4 7223.79
    0 5 -4 6930.52
    0 5 -4 6860.03
    0 -5 4 7079.98
    0 -5 4 7445.03
    0 -5 3 2781.08
    0 -5 3 2687.58
    0 5 -3 2548.01
    0 5 -3 2472.95
    0 -5 3 2717.51
    0 5 -2 7200.25
    0 -5 2 7431.67
    0 -5 2 7111.08
    0 -5 2 7554.97
    0 5 -2 7285.67
    0 5 -2 7552.09
    0 -5 2 7343.75
    0 -5 1 8552.75
    0 -5 1 8136.94
    0 5 -1 8414.64
    0 -5 1 8683.31
    0 -5 1 8346.94
    0 -5 1 8450.17
    0 5 0 1485.74
    0 -5 0 1602.87
    0 -5 0 1386.13
    0 -5 0 1250.69
    0 -5 0 1368.6
    0 5 0 1438.28
    0 5 1 9972.63
    0 -5 -1 9539.29
    0 -5 -1 9663.86
    0 5 1 9550.52
    0 -5 -1 9238.33
    0 -5 -2 85644.4
    0 -5 -2 86938.4
    0 5 2 86431.7
    0 5 2 88147.5
    0 -5 -2 84802.1
    0 5 3 -7.25857
    0 -5 -3 -5.87638
    0 -5 -3 69.5294
    0 5 3 46.5421
    0 -5 -4 381.268
    0 5 4 392.154
    0 -5 -4 197.168
    0 -5 -4 356.368
    0 -5 -4 388.151
    0 5 4 336.367
    0 5 5 301.255
    0 -5 -5 340.858
    0 -5 -5 324.861
    0 5 5 253.817
    0 -5 -5 320.816
    0 -5 -6 10294.8
    0 5 6 9930.85
    0 -5 -6 9945.57
    0 -5 -6 9745.82
    0 -5 -7 3728.68
    0 -5 -7 3640.15
    0 5 7 4104.26
    0 -5 -8 968.307
    0 5 8 885.155
    0 -5 -8 862.352
    0 5 9 127.899
    0 -5 -9 78.2052
    0 -5 -10 16993.2
    0 5 10 17188.7
    0 -5 -10 17697.8
    0 5 10 16568.4
    0 5 10 16462.8
    0 5 11 161.156
    0 5 11 106.078
    0 5 11 60.5
    0 -5 -11 149.829
    0 5 12 3297.21
    0 5 12 3471.12
    0 -5 -12 3452.21
    0 5 12 3369.72
    0 5 13 2214.78
    0 5 13 2005.26
    0 5 14 678.211
    0 5 14 660.856
    0 5 15 48.2109
    0 5 16 2059.35
    0 5 17 684.03
    0 -6 21 934.831
    0 -6 20 5987.03
    0 -6 19 2684.1
    0 -6 18 2086.34
    0 6 -17 598.964
    0 -6 17 710.746
    0 -6 17 675.848
    0 -6 16 10818.7
    0 -6 16 10435.5
    0 6 -16 10016.4
    0 -6 15 1155.82
    0 -6 15 1021.76
    0 -6 15 1013.75
    0 6 -15 850.302
    0 -6 14 19246.2
    0 -6 14 17755.2
    0 -6 14 17721.2
    0 6 -14 18260.4
    0 6 -14 17758.5
    0 -6 14 18473.4
    0 -6 14 16917.5
    0 -6 13 3.26239
    0 6 -13 19.2491
    0 -6 13 198.356
    0 6 -13 89.5872
    0 6 -12 2980.76
    0 6 -12 2972.24
    0 -6 12 2629.84
    0 -6 11 477.763
    0 6 -11 541.208
    0 6 -11 522.626
    0 6 -10 225.695
    0 -6 10 268.799
    0 6 -10 285.353
    0 -6 10 340.662
    0 -6 9 1509.28
    0 -6 9 1428.58
    0 6 -9 1558.93
    0 6 -9 1468.2
    0 -6 9 1616.78
    0 6 -9 1571.77
    0 6 -8 44444.6
    0 -6 8 47059.4
    0 6 -8 46774.9
    0 -6 8 41717.8
    0 -6 8 45339.6
    0 6 -8 46008.1
    0 -6 7 4828.77
    0 6 -7 5144.06
    0 6 -7 4783.47
    0 6 -7 4658.51
    0 -6 7 4895.97
    0 -6 6 68814.5
    0 -6 6 69646.7
    0 6 -6 70050.3
    0 6 -6 67435.4
    0 6 -6 67770.9
    0 -6 5 6990.03
    0 6 -5 6963.34
    0 -6 5 7143.22
    0 6 -5 7185.26
    0 6 -5 6767.53
    0 6 -5 6949.21
    0 -6 5 6620.99
    0 -6 4 45162.9
    0 -6 4 42659.8
    0 6 -4 44372.1
    0 -6 4 40514.2
    0 -6 4 43759.3
    0 6 -4 43719.9
    0 -6 3 51.0482
    0 -6 3 29.6168
    0 6 -3 87.5123
    0 -6 3 57.9672
    0 -6 3 73.7618
    0 6 -3 15.7473
    0 6 -3 44.3725
    0 -6 2 4073.93
    0 -6 2 4479.64
    0 -6 2 4104.94
    0 -6 2 4518.59
    0 6 -2 4291.95
    0 -6 2 3971.58
    0 6 -2 4387.84
    0 -6 2 4550.04
    0 -6 1 12087.4
    0 -6 1 12111.4
    0 -6 1 12694.7
    0 -6 1 12828.7
    0 -6 1 12088.2
    0 -6 1 11918.4
    0 6 -1 12413.6
    0 6 -1 12100.6
    0 6 0 314686
    0 -6 0 309980
    0 -6 0 313263
    0 -6 0 309976
    0 -6 0 311234
    0 6 0 313325
    0 -6 -1 6581.39
    0 6 1 6589.18
    0 -6 -1 6992.7
    0 -6 -1 6728.47
    0 6 1 6792.48
    0 -6 -2 9559.9
    0 6 2 9699.97
    0 -6 -2 9837
    0 6 2 9781.8
    0 -6 -2 9928.16
    0 6 3 624.078
    0 -6 -3 721.015
    0 -6 -3 604.024
    0 6 3 827.054
    0 -6 -3 659.305
    0 6 4 47076.3
    0 6 4 49424.8
    0 -6 -4 47956.9
    0 -6 -4 48976.1
    0 -6 -4 49708.1
    0 -6 -5 1623.71
    0 6 5 1469.16
    0 -6 -5 1507
    0 -6 -6 5260.99
    0 -6 -6 5131.31
    0 6 6 5581.76
    0 -6 -7 382.533
    0 -6 -7 479.531
    0 6 7 393.188
    0 -6 -8 9966.79
    0 6 8 9967.38
    0 -6 -8 9724.41
    0 6 9 2125.77
    0 -6 -9 2136.05
    0 6 9 1868.79
    0 -6 -9 2183.34
    0 6 10 1824.33
    0 -6 -10 1750.93
    0 6 10 1762.65
    0 -6 -10 2238.71
    0 6 11 2610.89
    0 6 11 2312.26
    0 -6 -11 2410.51
    0 6 12 2821.72
    0 6 12 2846.09
    0 6 13 949.715
    0 6 13 636.02
    0 6 14 13701.5
    0 6 14 13000.3
    0 6 15 885.013
    0 6 15 1129.73
    0 6 16 1884.35
    0 -7 21 511.736
    0 -7 20 887.815
    0 -7 19 4381.2
    0 -7 18 4493.19
    0 -7 18 4848.29
    0 -7 17 38.577
    0 7 -17 -54.0347
    0 -7 17 15.442
    0 -7 16 1181.81
    0 -7 16 1117.23
    0 7 -16 1082.11
    0 -7 15 73.9599
    0 -7 15 46.603
    0 7 -15 13.8202
    0 -7 14 381.348
    0 -7 14 372.308
    0 -7 14 291.311
    0 7 -14 411.347
    0 -7 14 470.533
    0 -7 14 345.7
    0 7 -13 557.697
    0 -7 13 421.675
    0 7 -13 607.306
    0 7 -12 11238.7
    0 7 -12 10424.3
    0 -7 12 9898.04
    0 -7 11 497.367
    0 -7 11 534.567
    0 7 -11 630.263
    0 7 -11 539.766
    0 7 -10 909.315
    0 -7 10 1028.11
    0 -7 10 1043.71
    0 7 -10 971.385
    0 -7 9 323.59
    0 7 -9 179.432
    0 7 -9 202.561
    0 7 -9 302.259
    0 -7 8 61637.4
    0 7 -8 59861.6
    0 -7 8 60442.8
    0 7 -8 61476.7
    0 7 -8 62357.3
    0 -7 7 43.2005
    0 -7 7 56.1846
    0 -7 7 58.5796
    0 7 -7 92.5447
    0 7 -7 130.57
    0 7 -7 31.5784
    0 7 -6 2380.24
    0 -7 6 2399.05
    0 -7 6 2382.14
    0 7 -6 2528.69
    0 -7 5 3566.02
    0 7 -5 3502.24
    0 7 -5 3735.62
    0 -7 5 3604.86
    0 -7 4 76989.3
    0 7 -4 77752.8
    0 7 -4 75254.3
    0 -7 4 78934.3
    0 -7 3 2691.29
    0 -7 3 2874.99
    0 7 -3 2658.42
    0 -7 3 2530.94
    0 -7 3 2612.75
    0 -7 3 2646.3
    0 7 -3 2612.12
    0 -7 2 11936.6
    0 -7 2 12858.1
    0 -7 2 12309.8
    0 7 -2 12304.9
    0 7 -2 13283.4
    0 -7 2 12312.1
    0 -7 2 12720.2
    0 -7 2 12298.2
    0 -7 1 5449.08
    0 -7 1 5549.43
    0 -7 1 5338.73
    0 -7 1 5572.43
    0 -7 1 5613.21
    0 -7 1 5773.41
    0 7 -1 5473.3
    0 7 -1 5357.77
    0 -7 0 28823.8
    0 -7 0 29896.4
    0 7 0 29993.5
    0 -7 0 28527.2
    0 -7 0 28501
    0 -7 0 29223.5
    0 7 0 29019
    0 -7 -1 13.117
    0 -7 -1 92.9868
    0 -7 -1 111.245
    0 7 1 80.7602
    0 -7 -1 86.2713
    0 7 1 49.1036
    0 7 1 36.9797
    0 7 2 29939.7
    0 -7 -2 30023.3
    0 -7 -2 30424.2
    0 7 2 30006
    0 7 3 701.672
    0 -7 -3 791.706
    0 -7 -3 727.65
    0 7 3 656.856
    0 -7 -3 791.38
    0 -7 -4 21309.1
    0 -7 -4 20044.1
    0 7 4 18530
    0 -7 -4 19709.6
    0 7 4 18706.4
    0 -7 -5 5521.91
    0 7 5 5722.68
    0 -7 -5 5227.15
    0 -7 -5 5727.76
    0 -7 -6 7921.59
    0 7 6 8194.94
    0 -7 -6 8299.31
    0 -7 -6 8811.53
    0 -7 -7 714.158
    0 7 7 791.323
    0 -7 -7 731.752
    0 -7 -7 535.232
    0 -7 -8 1085.76
    0 7 8 1333.25
    0 7 8 1283.84
    0 7 8 1510.69
    0 -7 -8 1337.29
    0 7 9 481.854
    0 7 9 463.154
    0 -7 -9 578.946
    0 7 10 6868.1
    0 7 10 7043.28
    0 -7 -10 6990.02
    0 7 11 2970.2
    0 7 11 2954.11
    0 7 12 2717.6
    0 7 12 2723.5
    0 7 13 572.021
    0 7 13 484.154
    0 7 14 291.089
    0 7 14 364.297
    0 7 15 54.8993
    0 7 15 75.2549
    0 -8 21 21.1283
    0 -8 20 293.388
    0 -8 19 65.6473
    0 -8 19 -12.9881
    0 -8 18 3186.21
    0 -8 18 3181.66
    0 8 -17 2356.82
    0 -8 17 2346.61
    0 -8 17 2283.42
    0 8 -16 2740.35
    0 -8 16 3051.12
    0 -8 16 3160.18
    0 -8 15 10132.8
    0 -8 15 10110.6
    0 8 -15 9468.04
    0 -8 14 829.219
    0 -8 14 835.12
    0 -8 14 987.18
    0 8 -14 836.225
    0 8 -13 4566.47
    0 -8 13 5199.15
    0 -8 13 4806.09
    0 -8 12 29225.3
    0 -8 12 28109.9
    0 8 -12 28063.9
    0 8 -12 28235.4
    0 8 -11 815.481
    0 -8 11 848.494
    0 -8 11 728.328
    0 8 -11 896.067
    0 -8 10 19739
    0 8 -10 19229
    0 8 -10 18152.5
    0 8 -10 19217.8
    0 8 -9 3621.72
    0 8 -9 3892.79
    0 8 -9 3582.07
    0 -8 9 3855.36
    0 -8 8 112187
    0 8 -8 113123
    0 8 -8 110167
    0 -8 8 106245
    0 -8 8 113879
    0 8 -7 329.813
    0 8 -7 418.743
    0 -8 7 296.112
    0 -8 7 271.573
    0 -8 6 14140.6
    0 8 -6 14814.9
    0 -8 6 15498.8
    0 8 -6 14640.3
    0 -8 5 5923.46
    0 -8 5 6115.33
    0 8 -5 6305.02
    0 8 -5 5987.22
    0 8 -4 257.531
    0 8 -4 469.563
    0 -8 4 315.447
    0 -8 4 467.858
    0 -8 3 4903.69
    0 -8 3 4930.87
    0 8 -3 5104.99
    0 -8 3 5069.73
    0 -8 3 5120.9
    0 -8 2 24.2081
    0 -8 2 77.387
    0 -8 2 94.5494
    0 -8 2 -14.6567
    0 8 -2 -19.536
    0 -8 2 77.339
    0 -8 1 922.696
    0 8 -1 895.4
    0 -8 1 810.483
    0 -8 1 824.374
    0 -8 1 794.068
    0 8 -1 903.471
    0 -8 1 855.266
    0 -8 0 7188.29
    0 8 0 7828.98
    0 -8 0 7608.04
    0 -8 0 7636.19
    0 8 0 7905.36
    0 -8 0 7723.15
    0 -8 0 7628.89
    0 -8 -1 2330.26
    0 -8 -1 1968.27
    0 -8 -1 2372.7
    0 8 1 2000.21
    0 8 1 1966.34
    0 8 1 2197.05
    0 8 2 8716.81
    0 -8 -2 8685.12
    0 -8 -2 8288.21
    0 -8 -2 8534.14
    0 8 2 8390.57
    0 8 3 3740.67
    0 -8 -3 3790.77
    0 -8 -3 3658.09
    0 8 3 3795.95
    0 8 4 7245.48
    0 -8 -4 7851.49
    0 -8 -4 7492.76
    0 -8 -4 7851.55
    0 -8 -5 2949.12
    0 8 5 2426.92
    0 -8 -5 2272.47
    0 -8 -5 2621.34
    0 -8 -6 145.77
    0 -8 -6 63.678
    0 -8 -6 129.169
    0 8 6 93.7574
    0 8 7 -31.9853
    0 -8 -7 -24.3978
    0 8 7 94.128
    0 -8 -7 14.9106
    0 -8 -7 -77.1651
    0 8 7 9.37473
    0 8 8 30160
    0 -8 -8 30190.8
    0 -8 -8 29748.9
    0 8 8 30917.8
    0 -8 -9 957.049
    0 8 9 1296.65
    0 8 9 1188.75
    0 8 10 1568.06
    0 8 10 1784.7
    0 8 11 225.274
    0 8 11 140.22
    0 8 12 11765.6
    0 8 12 11299.8
    0 8 13 1759.75
    0 8 13 1878.18
    0 8 14 23288.1
    0 8 14 21207.6
    0 -9 21 653.498
    0 -9 20 2778.58
    0 -9 20 2860.97
    0 -9 19 1835.29
    0 -9 19 1905.93
    0 -9 18 5948.04
    0 -9 18 5505.29
    0 -9 17 2414.32
    0 -9 17 2435.08
    0 -9 16 304.345
    0 9 -16 427.881
    0 -9 16 415.214
    0 -9 15 5413.4
    0 9 -15 5958.67
    0 -9 15 5758.17
    0 -9 15 5849.69
    0 -9 14 12246.3
    0 9 -14 12065.1
    0 -9 14 12304
    0 -9 14 11116.9
    0 -9 14 11745.9
    0 -9 13 143.648
    0 -9 13 164.653
    0 9 -13 155.777
    0 9 -12 1617.63
    0 -9 12 1146.64
    0 -9 12 1100.44
    0 9 -11 10.4246
    0 -9 11 -71.4176
    0 -9 11 17.2774
    0 9 -10 7880.06
    0 -9 10 7935.5
    0 9 -10 7826.5
    0 9 -9 78.6334
    0 -9 9 90.2231
    0 9 -9 45.4564
    0 -9 8 30919.1
    0 -9 8 30609.4
    0 -9 8 32813.9
    0 9 -8 33213.7
    0 9 -8 32350.8
    0 -9 7 92.9616
    0 -9 7 195.615
    0 9 -7 174.379
    0 9 -7 132.237
    0 -9 6 8908.87
    0 9 -6 8719.48
    0 -9 6 8909.92
    0 9 -6 8257.41
    0 -9 5 6031.06
    0 9 -5 6605.46
    0 9 -5 5867.42
    0 -9 5 6772.06
    0 9 -4 2678.69
    0 -9 4 2865.94
    0 -9 4 2877.24
    0 -9 3 937.278
    0 -9 3 887.426
    0 9 -3 979.019
    0 -9 3 1018.13
    0 -9 3 984.376
    0 -9 2 24660.5
    0 -9 2 24989.9
    0 -9 2 25564.6
    0 -9 2 24375.3
    0 -9 2 23823.8
    0 9 -2 25708.8
    0 -9 2 24912.9
    0 -9 1 135.007
    0 9 -1 28.0038
    0 -9 1 21.9963
    0 -9 1 5.50282
    0 -9 1 25.1551
    0 -9 1 54.1694
    0 9 0 632.247
    0 -9 0 524.303
    0 9 0 656.123
    0 -9 0 720.96
    0 9 0 634.913
    0 -9 0 686.544
    0 -9 0 523.818
    0 9 1 1319.5
    0 -9 -1 1182.44
    0 -9 -1 1234.87
    0 9 1 1084.39
    0 -9 -1 1003.65
    0 -9 -1 1147.49
    0 -9 -2 6400.16
    0 -9 -2 6288.58
    0 9 2 6864.17
    0 -9 -2 6637.64
    0 -9 -2 6748.24
    0 9 2 7223.91
    0 -9 -3 4524.73
    0 9 3 4305.84
    0 -9 -3 4675.76
    0 -9 -3 4654.48
    0 -9 -3 3982.53
    0 9 3 4479.37
    0 -9 -4 585.524
    0 -9 -4 629.51
    0 -9 -4 659.96
    0 9 4 812.096
    0 -9 -5 -45.3022
    0 9 5 40.655
    0 -9 -5 117.676
    0 -9 -5 57.4081
    0 9 5 70.4029
    0 9 5 29.331
    0 -9 -6 464.603
    0 -9 -6 582.704
    0 -9 -6 622.935
    0 -9 -6 434.463
    0 9 6 785.231
    0 9 6 560.03
    0 9 6 725.254
    0 9 7 17.8469
    0 -9 -7 44.7651
    0 -9 -7 109.125
    0 9 7 14.2004
    0 9 8 20759.1
    0 9 8 21097.4
    0 -9 -8 19762.2
    0 -9 -8 20351.3
    0 9 9 5162.81
    0 9 9 4929.92
    0 9 10 4436.68
    0 9 10 4462.61
    0 9 11 2.31465
    0 9 11 101.651
    0 9 12 1498.43
    0 9 12 1544.51
    0 9 13 1409.8
    0 9 13 1401.74
    0 9 14 2727.94
    0 -10 21 215.237
    0 -10 20 1379.93
    0 -10 20 1455.76
    0 -10 19 320.358
    0 -10 19 519.647
    0 -10 18 27.0599
    0 -10 18 9.09669
    0 -10 17 61.4509
    0 -10 17 -24.5028
    0 -10 16 11362.5
    0 -10 16 11935
    0 -10 16 12032.7
    0 10 -16 11817.7
    0 -10 15 201.516
    0 10 -15 248.141
    0 -10 15 251.306
    0 -10 15 286.545
    0 -10 14 3739.14
    0 -10 14 3694.84
    0 -10 14 3627.06
    0 10 -14 3889.83
    0 -10 13 3442.23
    0 10 -13 3353.15
    0 -10 13 3488.38
    0 10 -12 17261
    0 -10 12 17559.3
    0 -10 12 17088
    0 -10 12 15996.1
    0 -10 11 4513.07
    0 10 -11 4283.08
    0 -10 10 517.523
    0 10 -10 519.381
    0 10 -10 509.72
    0 10 -9 4604.14
    0 10 -9 4050.05
    0 -10 9 3895.33
    0 -10 8 66.6323
    0 10 -8 125.808
    0 10 -7 3.7983
    0 -10 7 6.41004
    0 10 -7 16.6798
    0 -10 7 4.69364
    0 -10 6 1.94691
    0 10 -6 -51.1124
    0 -10 6 29.0358
    0 -10 5 7572.63
    0 -10 5 7406.3
    0 10 -5 7288.84
    0 -10 4 148.688
    0 10 -4 81.9327
    0 -10 4 118.496
    0 -10 3 65.5722
    0 -10 3 -11.9111
    0 -10 3 85.3203
    0 10 -3 86.6628
    0 -10 3 59.8973
    0 -10 2 6930.33
    0 -10 2 6969.31
    0 10 -2 7494.9
    0 -10 2 7611.71
    0 -10 2 7318.07
    0 -10 2 7112.27
    0 10 -1 1712.81
    0 -10 1 1678.82
    0 -10 1 1500.41
    0 -10 1 1682.32
    0 -10 1 1412.24
    0 10 -1 1739.75
    0 -10 0 5536.42
    0 -10 0 5449.95
    0 -10 0 6377.11
    0 -10 0 5927.46
    0 10 0 5656.52
    0 -10 -1 605.321
    0 -10 -1 580.52
    0 -10 -1 600.018
    0 10 1 781.164
    0 -10 -1 693.428
    0 -10 -2 94.1131
    0 -10 -2 34.2789
    0 -10 -2 75.1622
    0 10 2 63.9638
    0 -10 -2 15.4304
    0 10 2 41.4517
    0 -10 -3 117.754
    0 10 3 109.779
    0 -10 -3 180.675
    0 -10 -3 138.462
    0 -10 -3 74.7896
    0 10 4 5359.99
    0 10 4 5198.25
    0 -10 -4 4945.38
    0 -10 -4 5808.97
    0 -10 -4 4992.44
    0 10 4 5756.66
    0 10 4 5681.19
    0 -10 -4 5738.03
    0 10 4 5675.32
    0 10 5 1510.4
    0 -10 -5 1365.8
    0 -10 -5 1333.26
    0 10 5 1345.95
    0 -10 -5 1514.13
    0 10 5 1610.5
    0 10 5 1610.23
    0 -10 -5 1674.17
    0 -10 -6 511.394
    0 10 6 379.432
    0 -10 -6 449.472
    0 10 6 318.817
    0 10 6 384.062
    0 -10 -6 421.396
    0 10 7 937.329
    0 10 7 975.187
    0 -10 -7 1046.97
    0 10 7 1099.61
    0 -10 -7 804.115
    0 10 8 24.275
    0 10 8 13.5595
    0 10 9 925.893
    0 10 9 771.418
    0 10 10 273.831
    0 10 10 264.508
    0 10 11 590.361
    0 10 11 519.142
    0 10 12 7346.84
    0 10 13 72.9886
    0 -11 21 97.4192
    0 -11 20 379.554
    0 -11 19 566.493
    0 -11 18 279.765
    0 -11 17 -41.7614
    0 -11 16 86.3671
    0 -11 16 74.7527
    0 11 -16 23.297
    0 -11 15 2833.59
    0 -11 15 2975.15
    0 11 -15 3127.73
    0 -11 14 36176.5
    0 11 -14 36409.8
    0 -11 14 36772.3
    0 -11 14 37047.8
    0 -11 13 -6.94045
    0 -11 13 -35.9642
    0 11 -13 -13.1199
    0 11 -13 29.7433
    0 11 -12 5200.56
    0 -11 12 5098.62
    0 -11 12 5464.04
    0 11 -12 5323.09
    0 -11 11 4064.48
    0 11 -11 4460.28
    0 11 -11 4447.62
    0 -11 11 4154.98
    0 -11 11 4497.72
    0 -11 11 4243.09
    0 11 -10 23538.5
    0 11 -10 22294
    0 -11 10 22113.4
    0 -11 9 3023.5
    0 11 -9 3020.76
    0 11 -9 3358.47
    0 11 -8 1698.05
    0 -11 8 1895.58
    0 11 -8 1869.4
    0 11 -7 979.988
    0 -11 7 1075.85
    0 11 -6 116.448
    0 -11 6 95.3552
    0 -11 5 468.823
    0 11 -5 436.472
    0 11 -4 18361
    0 -11 4 17366.9
    0 -11 3 74.2011
    0 11 -3 101.99
    0 -11 2 422.596
    0 11 -2 181.095
    0 -11 2 464.234
    0 -11 2 268.958
    0 -11 2 250.141
    0 11 -2 547.988
    0 -11 1 6177
    0 -11 1 6537.59
    0 11 -1 5530
    0 -11 1 6133.27
    0 -11 1 6204.24
    0 -11 1 6138.58
    0 11 -1 6436.46
    0 -11 0 11497.6
    0 -11 0 11179.8
    0 -11 0 11576.3
    0 11 0 10719.3
    0 -11 0 11120.8
    0 -11 -1 2256.39
    0 -11 -1 2831.38
    0 11 1 2084.13
    0 -11 -1 2083.42
    0 -11 -1 2239.23
    0 -11 -2 4782.8
    0 11 2 4370.35
    0 -11 -2 3879.78
    0 -11 -2 4817.59
    0 11 2 4699.33
    0 -11 -2 4667.76
    0 11 2 4341.35
    0 11 3 85.1153
    0 -11 -3 41.9112
    0 -11 -3 46.1241
    0 11 3 31.4835
    0 11 3 51.6872
    0 -11 -3 3.67596
    0 -11 -3 -62.9823
    0 11 3 7.00586
    0 -11 -4 1734.55
    0 -11 -4 2012.42
    0 -11 -4 2480.16
    0 11 4 1841.43
    0 11 4 1923.33
    0 11 4 2282.69
    0 11 4 2132.8
    0 11 5 253.488
    0 -11 -5 190.861
    0 11 5 297.134
    0 11 5 183.024
    0 -11 -5 101.192
    0 11 5 137.319
    0 -11 -5 204.408
    0 11 6 527.87
    0 11 6 814.077
    0 11 6 714.039
    0 -11 -6 728.728
    0 -11 -6 774.352
    0 11 7 3334.07
    0 11 7 3412.71
    0 11 8 4152.4
    0 11 8 4301.47
    0 11 9 17.6707
    0 11 10 416.368
    0 11 11 100.827
    0 11 12 8.46107
    0 -12 21 390.709
    0 -12 20 1629.78
    0 -12 19 186.484
    0 -12 18 7318.74
    0 -12 17 196.142
    0 12 -17 228.482
    0 12 -16 216.25
    0 -12 16 220.65
    0 -12 16 176.465
    0 -12 15 83.9509
    0 -12 15 30.3184
    0 12 -15 32.4616
    0 -12 15 116.463
    0 12 -15 113.095
    0 -12 14 4812.74
    0 -12 14 4885.43
    0 -12 14 4781.63
    0 12 -14 4443.92
    0 12 -14 4457.21
    0 12 -14 4559.37
    0 -12 13 561.325
    0 12 -13 468.789
    0 -12 13 626.184
    0 12 -13 611.561
    0 -12 12 3944.3
    0 12 -12 3742.59
    0 12 -12 4005.32
    0 -12 12 3794.97
    0 -12 11 1124.49
    0 12 -11 1142.79
    0 -12 11 1077.45
    0 12 -11 920.534
    0 12 -10 252.931
    0 -12 10 294.289
    0 12 -10 284.48
    0 -12 10 413.815
    0 -12 10 305.226
    0 -12 10 345.099
    0 12 -10 441.675
    0 -12 9 621.099
    0 -12 9 621.315
    0 12 -9 696.706
    0 12 -9 715.382
    0 -12 9 689.329
    0 12 -9 588.679
    0 -12 8 700.528
    0 12 -8 753.695
    0 -12 7 2432.22
    0 12 -7 2132
    0 -12 6 3998.21
    0 12 -6 3711.98
    0 12 -5 1032.48
    0 -12 5 695.411
    0 12 -4 4562.02
    0 -12 4 4584.55
    0 -12 3 119.732
    0 12 -3 2.29406
    0 12 -3 264.084
    0 12 -2 3380.45
    0 -12 2 3510.54
    0 -12 2 3647.61
    0 12 -2 3072.4
    0 12 -1 2669.01
    0 -12 1 3177.96
    0 -12 1 3366.47
    0 12 -1 3106.7
    0 -12 1 3035.78
    0 12 -1 3065.68
    0 -12 1 3059.58
    0 -12 0 5676.28
    0 12 0 5022.95
    0 -12 0 5165.12
    0 -12 0 5411.57
    0 -12 0 5493.81
    0 12 0 5167.5
    0 -12 0 5602.68
    0 12 0 5039.83
    0 12 1 14.4334
    0 -12 -1 -58.5136
    0 12 1 -9.4996
    0 -12 -1 -35.924
    0 -12 -1 120.018
    0 12 1 19.788
    0 12 1 3.77425
    0 -12 -1 159.13
    0 -12 -1 58.6468
    0 -12 -2 872.591
    0 -12 -2 407.035
    0 12 2 526.272
    0 12 2 559.811
    0 -12 -2 538.904
    0 -12 -2 719
    0 12 2 618.389
    0 -12 -3 625.345
    0 12 3 734.15
    0 12 3 755.789
    0 12 3 642.768
    0 -12 -3 721.969
    0 -12 -3 565.143
    0 -12 -4 7880.33
    0 12 4 7902.04
    0 -12 -4 7586.78
    0 12 4 7828.32
    0 -12 -4 7809.68
    0 12 4 6660.91
    0 -12 -5 468.331
    0 12 5 435.613
    0 12 5 538.595
    0 12 6 3579.24
    0 12 7 177.304
    0 12 7 216.834
    0 12 8 11572.3
    0 12 9 -33.8873
    0 12 10 184.108
    0 12 11 456.571
    0 13 -21 305.017
    0 13 -20 114.065
    0 -13 20 128.795
    0 -13 19 2553.27
    0 13 -18 796.939
    0 -13 18 866.088
    0 13 -17 836.25
    0 -13 17 868.19
    0 -13 17 859.105
    0 -13 16 486.778
    0 13 -16 463.507
    0 -13 16 400.787
    0 13 -15 4182.33
    0 -13 15 4277.38
    0 -13 15 4488.75
    0 13 -15 4357.21
    0 -13 15 4607.94
    0 13 -14 127.771
    0 -13 14 110.732
    0 -13 14 171.838
    0 -13 14 148.88
    0 13 -14 213.425
    0 13 -13 3749.38
    0 13 -13 3772.68
    0 -13 13 4153.8
    0 -13 13 4243.97
    0 13 -12 29584.1
    0 -13 12 28677.5
    0 -13 12 27991.9
    0 13 -12 28984.8
    0 -13 11 1205.72
    0 -13 11 1234.77
    0 13 -11 1165.72
    0 13 -11 1267.63
    0 13 -10 8792.13
    0 13 -10 8902.35
    0 13 -10 9081.77
    0 -13 10 8855.95
    0 -13 10 8693.18
    0 -13 9 4261.76
    0 -13 9 4284.77
    0 -13 9 4061.03
    0 13 -9 4425.61
    0 13 -9 4051.19
    0 13 -9 4185.1
    0 13 -8 3870.35
    0 -13 8 3813.18
    0 13 -8 3671.82
    0 -13 8 4013.37
    0 13 -8 3852.71
    0 13 -8 3993.36
    0 -13 8 4163.24
    0 -13 8 3903.17
    0 -13 7 1082.43
    0 13 -7 1170.85
    0 13 -7 1093.13
    0 -13 7 1063.82
    0 13 -7 1211.12
    0 -13 7 1084.11
    0 13 -7 1016.33
    0 -13 6 97.6456
    0 -13 6 6.83017
    0 -13 6 79.0781
    0 -13 6 77.8073
    0 13 -6 15.8508
    0 13 -6 85.2915
    0 13 -6 51.1279
    0 13 -6 64.8183
    0 -13 5 1594.94
    0 -13 5 1771.74
    0 13 -5 1927.46
    0 -13 5 1681.49
    0 13 -5 1787.37
    0 13 -5 1777.21
    0 -13 5 1793.12
    0 -13 5 1554.34
    0 13 -5 1801.9
    0 13 -4 644.953
    0 13 -4 567.548
    0 13 -4 557.504
    0 -13 4 558.761
    0 -13 4 509.712
    0 13 -4 538.151
    0 13 -4 596.494
    0 13 -4 613.718
    0 -13 4 471.304
    0 13 -3 348.872
    0 13 -3 345.419
    0 -13 3 365.678
    0 -13 3 379.284
    0 13 -3 446.522
    0 13 -3 373.157
    0 13 -3 410.934
    0 -13 2 53208.3
    0 13 -2 55762
    0 13 -2 56004.6
    0 -13 2 54657.3
    0 13 -2 54114.5
    0 -13 1 224.968
    0 13 -1 169.1
    0 -13 1 204.076
    0 13 -1 162.993
    0 13 -1 224.16
    0 -13 1 165.266
    0 -13 0 24897.7
    0 13 0 24599
    0 -13 0 24569.1
    0 13 0 24836.5
    0 -13 -1 2132.15
    0 13 1 2130.19
    0 -13 -1 2035.33
    0 13 1 2209.41
    0 -13 -1 1842.31
    0 -13 -2 12293.5
    0 -13 -2 13679.9
    0 13 2 13028.5
    0 -13 -2 12868.3
    0 13 2 13201
    0 13 3 1346.32
    0 -13 -3 1053.37
    0 13 3 1395.49
    0 -13 -3 1315.5
    0 -13 -3 1535.29
    0 13 4 471.564
    0 13 4 468.015
    0 -13 -4 505.917
    0 13 5 1257.72
    0 -13 -5 1100.66
    0 -13 -6 701.923
    0 13 6 482.958
    0 13 6 588.377
    0 13 7 -25.891
    0 13 8 404.576
    0 13 9 845.589
    0 13 10 325.475
    0 -14 20 776.924
    0 14 -20 712.324
    0 14 -20 788.422
    0 14 -19 102.451
    0 -14 19 30.8795
    0 14 -18 299.504
    0 -14 18 262.589
    0 -14 17 364.405
    0 -14 17 355.135
    0 14 -17 322.541
    0 -14 16 3686.52
    0 14 -16 3548.49
    0 14 -15 292.42
    0 14 -15 251.706
    0 -14 15 326.425
    0 -14 15 406.892
    0 -14 15 224.998
    0 14 -14 2544.83
    0 -14 14 2405.56
    0 14 -14 2492.58
    0 -14 14 2356.8
    0 -14 14 2337.08
    0 14 -13 5511.38
    0 -14 13 5726.09
    0 -14 13 5626.18
    0 14 -13 5179.17
    0 14 -12 931.624
    0 -14 12 1059.24
    0 14 -12 1157.96
    0 -14 12 1077.06
    0 14 -11 998.986
    0 -14 11 1118.24
    0 -14 11 981.692
    0 14 -11 1096.43
    0 -14 10 10626.1
    0 14 -10 10882
    0 14 -10 10719.1
    0 14 -10 9732.78
    0 -14 10 10242.8
    0 14 -9 4218.54
    0 -14 9 3954.76
    0 -14 9 3620.92
    0 14 -9 4012.11
    0 -14 9 3894.19
    0 14 -9 4055.24
    0 14 -9 3761.27
    0 -14 8 5025.07
    0 -14 8 4661.04
    0 14 -8 5077.48
    0 14 -8 5158.56
    0 14 -8 5272.04
    0 -14 8 5376.64
    0 14 -8 4738.24
    0 -14 8 5164.67
    0 14 -7 642.933
    0 14 -7 778.85
    0 14 -7 574.755
    0 -14 7 706.492
    0 -14 7 708.816
    0 14 -7 733.319
    0 -14 7 692.055
    0 14 -6 73.3828
    0 -14 6 -41.6294
    0 -14 6 25.9035
    0 -14 6 56.029
    0 14 -6 102.115
    0 -14 6 -0.51305
    0 14 -6 86.4477
    0 14 -6 -83.0591
    0 14 -5 1319.14
    0 -14 5 1007.64
    0 14 -5 1456.3
    0 14 -5 1195.13
    0 -14 5 1146.69
    0 -14 5 1111.11
    0 -14 5 1246.71
    0 -14 5 1265.08
    0 14 -5 1138.73
    0 -14 4 19655.5
    0 -14 4 20442.4
    0 14 -4 20028.9
    0 -14 4 20275.4
    0 -14 4 20008.5
    0 14 -4 19483.6
    0 14 -4 19862
    0 14 -3 397.248
    0 -14 3 425.932
    0 14 -3 367.473
    0 -14 3 302.348
    0 14 -3 400.342
    0 -14 3 304.398
    0 -14 2 10544.1
    0 -14 2 10441.2
    0 14 -2 10556.7
    0 14 -2 10594.9
    0 14 -2 10401.7
    0 14 -1 926.17
    0 -14 1 1053.52
    0 14 -1 1023.45
    0 -14 1 1030.53
    0 14 0 1243.91
    0 14 0 1180.68
    0 -14 0 1317.82
    0 -14 -1 845.007
    0 14 1 786.642
    0 14 1 999.327
    0 -14 -2 1761.93
    0 14 2 2121.08
    0 14 2 2050.39
    0 14 3 1248.73
    0 -14 -3 932.906
    0 14 3 1093.97
    0 -14 -4 131.348
    0 14 4 27.971
    0 14 5 793.745
    0 14 5 871.215
    0 14 6 210.109
    0 14 6 147.772
    0 14 7 19.4075
    0 14 8 13650.6
    0 14 9 264.245
    0 15 -20 -17.1808
    0 -15 20 -9.80912
    0 15 -19 2435.18
    0 15 -19 2756.9
    0 -15 19 2669.13
    0 -15 18 7038.5
    0 15 -18 6875
    0 15 -18 6486.62
    0 -15 17 69.6134
    0 -15 17 74.5131
    0 15 -17 99.1215
    0 -15 16 10626.9
    0 -15 16 11615.4
    0 15 -16 10843.2
    0 15 -16 11176.4
    0 15 -15 2473.95
    0 -15 15 2442.02
    0 -15 15 2271.77
    0 -15 15 2331.63
    0 15 -15 2108.52
    0 15 -14 1102.2
    0 -15 14 1083.96
    0 -15 14 1024.13
    0 -15 14 1037.52
    0 15 -14 940.504
    0 15 -13 4537.74
    0 -15 13 4681.94
    0 -15 13 4520.65
    0 15 -13 4618.41
    0 -15 13 4369.46
    0 15 -12 1420.39
    0 15 -12 1322.86
    0 -15 12 1250.93
    0 -15 12 1267.46
    0 -15 11 3285.09
    0 15 -11 3295.87
    0 -15 11 3137.51
    0 15 -11 3251.52
    0 15 -10 38184.7
    0 -15 10 36825.7
    0 15 -10 35219.4
    0 -15 10 37294.8
    0 15 -10 38254.2
    0 15 -9 1007.92
    0 -15 9 1016.28
    0 -15 9 1055.01
    0 15 -9 1079.02
    0 15 -9 914.509
    0 15 -9 956.949
    0 -15 9 951.766
    0 -15 9 1136.29
    0 -15 8 64.203
    0 -15 8 89.2982
    0 15 -8 39.1494
    0 15 -8 92.8724
    0 15 -8 77.0608
    0 15 -8 63.443
    0 -15 8 97.6646
    0 15 -8 135.43
    0 -15 8 145.441
    0 -15 7 2786.04
    0 15 -7 2762.18
    0 15 -7 3217.14
    0 15 -7 2843.32
    0 15 -7 2710.18
    0 -15 7 2604.74
    0 -15 7 2731.15
    0 -15 6 3643.91
    0 -15 6 3599.03
    0 15 -6 3755.62
    0 15 -6 3692.93
    0 -15 6 3396.98
    0 -15 5 3767.52
    0 15 -5 3249.97
    0 -15 5 3638.56
    0 -15 5 3514.96
    0 15 -5 3695.86
    0 15 -4 4875.27
    0 15 -4 5107.31
    0 -15 4 5047.34
    0 -15 4 4888.03
    0 -15 4 5067.08
    0 -15 4 4913.3
    0 -15 3 89.123
    0 15 -3 6.20005
    0 15 -3 -21.4155
    0 -15 3 2.01731
    0 -15 3 42.7739
    0 -15 3 0.18755
    0 15 -2 227.983
    0 15 -2 196.371
    0 -15 2 296.12
    0 -15 2 237.788
    0 -15 2 207.146
    0 15 -1 15.7063
    0 -15 1 -59.265
    0 -15 1 28.2406
    0 -15 0 5563.79
    0 15 0 5786.11
    0 15 0 5671.01
    0 15 1 24.9924
    0 15 1 3.6689
    0 -15 -1 1.14794
    0 15 2 4433.84
    0 15 2 4339.68
    0 -15 -2 3934.97
    0 15 3 343.928
    0 15 4 2946.93
    0 15 4 3032.39
    0 -15 -4 2799.1
    0 15 5 703.492
    0 15 5 582.01
    0 15 6 12447.4
    0 15 6 11421.3
    0 15 7 13.9835
    0 -16 19 919.214
    0 16 -19 958.081
    0 16 -19 858.01
    0 16 -18 50.7614
    0 -16 18 30.3309
    0 16 -18 44.7549
    0 16 -18 51.6645
    0 16 -17 93.2766
    0 -16 17 60.2221
    0 -16 17 58.3747
    0 16 -17 74.8191
    0 16 -17 33.5543
    0 16 -16 1.65853
    0 16 -16 15.8925
    0 16 -16 -29.1756
    0 -16 16 -25.6003
    0 -16 16 1.75911
    0 16 -16 -8.18384
    0 16 -15 360.099
    0 16 -15 488.089
    0 16 -15 417.227
    0 16 -15 426.593
    0 -16 15 323.4
    0 -16 15 373.107
    0 -16 14 17.7582
    0 -16 14 68.3051
    0 16 -14 -32.168
    0 16 -14 55.119
    0 -16 14 41.5542
    0 16 -14 3.32299
    0 -16 13 1220.23
    0 -16 13 1386.87
    0 16 -13 1279.92
    0 16 -13 1379.69
    0 -16 13 1319.73
    0 16 -13 1321.68
    0 16 -12 84.8944
    0 16 -12 69.5088
    0 16 -12 90.5823
    0 16 -12 28.5581
    0 -16 12 39.2258
    0 -16 12 59.4649
    0 -16 12 20.3462
    0 -16 11 48.1935
    0 16 -11 5.83577
    0 -16 11 -20.0976
    0 16 -11 -43.1624
    0 16 -11 1.61351
    0 -16 11 -52.8208
    0 16 -10 656.9
    0 16 -10 727.56
    0 -16 10 708.988
    0 16 -10 687.993
    0 -16 10 598.087
    0 16 -9 4557.42
    0 -16 9 4336.27
    0 16 -9 4518.44
    0 -16 9 4210.24
    0 16 -9 4853.18
    0 -16 9 4641.25
    0 -16 9 4097.02
    0 16 -9 4171.17
    0 16 -8 7357.2
    0 -16 8 7196.05
    0 16 -8 7630.24
    0 16 -8 7468.36
    0 -16 8 7186.28
    0 -16 8 7638.14
    0 -16 8 6906.04
    0 -16 7 83.9523
    0 -16 7 106.248
    0 16 -7 148.324
    0 16 -7 12.5272
    0 -16 7 126.12
    0 -16 6 311.981
    0 16 -6 254.265
    0 -16 6 266.825
    0 16 -6 291.07
    0 16 -5 1556.85
    0 16 -5 1391.63
    0 -16 5 1505.02
    0 -16 5 1479.05
    0 -16 4 144.426
    0 16 -4 164.364
    0 -16 4 158.794
    0 16 -4 105.817
    0 -16 3 895.057
    0 -16 3 768.021
    0 16 -3 865.851
    0 16 -3 714.097
    0 -16 3 956.902
    0 16 -2 1124.38
    0 -16 2 1058.38
    0 16 -2 1114.42
    0 -16 2 988.767
    0 -16 2 834.939
    0 16 -1 303.335
    0 -16 1 107.72
    0 -16 1 284.55
    0 -16 1 299.746
    0 -16 0 9458.81
    0 16 0 9026.73
    0 16 1 52.4519
    0 -16 -1 41.71
    0 16 1 29.2357
    0 16 2 195.763
    0 16 2 309.449
    0 -16 -2 307.204
    0 -16 -3 257.997
    0 16 3 213.825
    0 16 3 250.558
    0 -16 -4 85.613
    0 16 4 115.643
    0 16 4 53.6848
    0 -16 -5 596.244
    0 16 5 556.282
    0 17 -18 820.068
    0 17 -18 925.602
    0 -17 18 856.924
    0 17 -17 118.559
    0 17 -17 155.392
    0 -17 17 206.707
    0 -17 17 123.049
    0 17 -16 387.862
    0 17 -16 367.175
    0 17 -16 367.708
    0 17 -16 441.701
    0 -17 16 476.53
    0 -17 16 404.837
    0 -17 15 3771.7
    0 -17 15 4160.06
    0 17 -15 3703.57
    0 17 -15 3834.61
    0 17 -15 3944.74
    0 17 -15 4142.28
    0 -17 14 1778.53
    0 17 -14 1916.26
    0 17 -14 1730.07
    0 17 -14 1835.18
    0 -17 14 1868.66
    0 17 -14 1877.09
    0 -17 14 1959.74
    0 -17 13 228.311
    0 -17 13 172.767
    0 -17 13 235.631
    0 17 -13 153.367
    0 17 -13 152.459
    0 17 -13 131.476
    0 17 -13 138.296
    0 17 -12 12321.8
    0 -17 12 12194.6
    0 -17 12 11984
    0 17 -12 12605.5
    0 17 -12 11844
    0 -17 12 11881.5
    0 17 -11 4220.38
    0 17 -11 4157.23
    0 17 -11 3824.01
    0 -17 11 4338
    0 -17 11 4033.64
    0 17 -10 11872
    0 17 -10 13025.2
    0 17 -10 11796.1
    0 -17 10 11893.8
    0 -17 10 12633.4
    0 -17 9 1105.19
    0 -17 9 1161.53
    0 17 -9 1217.45
    0 -17 9 1159.62
    0 17 -9 1341.06
    0 -17 8 76.7013
    0 17 -8 53.1802
    0 -17 8 45.4786
    0 -17 8 48.997
    0 17 -8 88.9092
    0 -17 8 115.196
    0 17 -7 1179.45
    0 -17 7 1239.61
    0 -17 7 896.017
    0 17 -7 1101.11
    0 -17 7 1173.14
    0 17 -6 4901.04
    0 17 -6 5101.39
    0 -17 6 4811.07
    0 -17 6 4689.71
    0 17 -5 301.026
    0 17 -5 285.515
    0 -17 5 281.624
    0 -17 5 204.277
    0 -17 4 3499.86
    0 17 -4 3298.63
    0 -17 4 3379.32
    0 17 -4 3490.72
    0 -17 3 839.152
    0 17 -3 1009.87
    0 -17 3 957.426
    0 17 -3 820.868
    0 -17 2 2075.77
    0 -17 2 2159.76
    0 17 -2 2226.4
    0 -17 1 805.329
    0 -17 1 771.849
    0 17 -1 802.619
    0 17 0 2483.75
    0 -17 0 2528.07
    0 -17 0 2568.97
    0 17 0 2590.48
    0 17 1 207.647
    0 -17 -1 258.488
    0 -17 -1 301.541
    0 -17 -2 7675.41
    0 17 2 7997.74
    0 -17 -2 8245.86
    0 17 3 1054.07
    0 17 3 939.249
    0 -17 -3 1064.59
    0 -17 -4 15868.4
    0 17 4 15153.6
    0 18 -17 209.439
    0 -18 17 192.269
    0 18 -16 230.037
    0 18 -16 167.001
    0 18 -16 213.022
    0 -18 16 264.597
    0 -18 16 243.119
    0 18 -15 288.987
    0 -18 15 139.465
    0 18 -15 206.537
    0 -18 15 218.264
    0 -18 14 515.44
    0 -18 14 505.694
    0 18 -14 505.342
    0 18 -14 471.975
    0 18 -13 106.94
    0 -18 13 155.503
    0 -18 13 113.945
    0 18 -13 94.0915
    0 -18 12 95.0165
    0 18 -12 23.5313
    0 18 -12 49.743
    0 -18 12 27.4683
    0 -18 11 185.973
    0 18 -11 226.42
    0 18 -11 208.536
    0 -18 11 155.209
    0 -18 10 2835.12
    0 18 -10 3001.86
    0 -18 10 2747.09
    0 18 -10 2660.56
    0 18 -9 738.833
    0 -18 9 808.009
    0 -18 9 637.135
    0 18 -9 766.907
    0 -18 8 163.161
    0 -18 8 196.65
    0 18 -8 140.691
    0 18 -8 170.052
    0 -18 7 184.917
    0 -18 7 126.512
    0 -18 7 146.303
    0 18 -7 111.841
    0 18 -7 70.4439
    0 18 -6 1247.36
    0 -18 6 1130.77
    0 -18 6 1197.71
    0 -18 6 1219.26
    0 18 -6 1279.15
    0 18 -6 1121.07
    0 -18 5 1479.43
    0 18 -5 1419.3
    0 18 -5 1538.01
    0 18 -5 1616.13
    0 -18 5 1557.54
    0 18 -4 921.831
    0 -18 4 860.197
    0 18 -4 864.339
    0 -18 4 989.455
    0 18 -4 968.85
    0 -18 3 158.977
    0 -18 3 253.517
    0 18 -3 109.924
    0 18 -3 189.891
    0 18 -3 207.913
    0 -18 2 1256.3
    0 -18 2 1263.83
    0 18 -2 1271.35
    0 18 -2 1054.66
    0 18 -1 361.589
    0 -18 1 492.096
    0 18 -1 416.998
    0 -18 1 470.523
    0 -18 0 -20.526
    0 18 0 4.49718
    0 -18 0 11.8232
    0 -18 -1 48.5771
    0 -18 -1 96.9495
    0 18 1 53.9216
    0 -18 -2 455.103
    0 18 2 487.051
    0 19 -15 1468.93
    0 19 -15 1419.96
    0 -19 15 1411.62
    0 -19 14 2442.73
    0 19 -14 2360.71
    0 19 -14 2374.7
    0 -19 13 1360.74
    0 19 -13 1311.85
    0 19 -13 1382.73
    0 19 -12 47.3063
    0 -19 12 20.4433
    0 -19 12 38.4414
    0 19 -12 55.6393
    0 -19 11 1448.07
    0 19 -11 1687.61
    0 -19 11 1681.41
    0 19 -10 400.426
    0 19 -10 362.573
    0 -19 10 382.42
    0 -19 9 2364.8
    0 19 -9 2426.91
    0 19 -9 2429.03
    0 -19 8 986.312
    0 -19 8 897.869
    0 19 -8 818.518
    0 19 -8 901.541
    0 19 -7 725.253
    0 -19 7 761.874
    0 -19 7 752.745
    0 19 -7 774.039
    0 -19 6 281.325
    0 19 -6 212.83
    0 -19 6 136.523
    0 19 -6 225.376
    0 19 -6 205.391
    0 -19 6 202.347
    0 19 -5 25.5334
    0 19 -5 25.1288
    0 -19 5 44.1799
    0 19 -5 69.0577
    0 -19 5 75.7237
    0 -19 5 21.4905
    0 19 -4 2430.57
    0 -19 4 2445.61
    0 19 -4 2088.82
    0 -19 4 2511.19
    0 19 -4 2494.76
    0 -19 4 2518.93
    0 -19 3 725.981
    0 -19 3 745.801
    0 -19 3 745.517
    0 19 -3 728.908
    0 19 -3 615.296
    0 -19 2 293.962
    0 -19 2 258.206
    0 19 -2 200.1
    0 -19 2 142.242
    0 -19 1 73.6702
    0 -19 1 110.313
    0 -19 1 100.46
    0 19 -1 83.5163
    0 -19 0 3855.07
    0 -19 0 3759.54
    0 19 0 3882.52
    0 -20 13 737.629
    0 20 -13 802.25
    0 -20 12 35.5758
    0 20 -12 31.8732
    0 20 -11 1048.95
    0 -20 11 991.633
    0 20 -10 165.987
    0 -20 10 123.816
    0 20 -9 1108.35
    0 20 -9 1249.4
    0 -20 9 1179.42
    0 -20 8 541.321
    0 20 -8 531.709
    0 20 -8 528.002
    0 -20 7 652.374
    0 20 -7 610.262
    0 20 -7 570.545
    0 -20 7 532.213
    0 20 -6 1455.06
    0 -20 6 1594.28
    0 20 -6 1536.67
    0 -20 6 1471.38
    0 20 -5 230.113
    0 -20 5 218.628
    0 -20 5 247.605
    0 -20 4 1159.74
    0 -20 4 1052.78
    0 20 -4 1135.05
    1 -21 8 4839.55
    -1 21 -9 1315.87
    1 -21 9 1261.63
    1 -21 10 2066.27
    -1 21 -10 2045.89
    -1 20 -2 6296.97
    1 -20 2 6264.97
    -1 20 -3 39.0672
    1 -20 3 35.1143
    1 -20 3 15.7487
    1 -20 4 15.2369
    -1 20 -4 36.0762
    1 -20 4 5.68579
    1 -20 5 59.9708
    1 -20 5 88.4882
    -1 20 -5 53.3479
    -1 20 -5 1.436
    -1 20 -6 101.126
    -1 20 -6 51.2361
    1 -20 6 3.07284
    1 -20 6 70.6909
    -1 20 -7 969.083
    1 -20 7 965.029
    1 -20 7 1043.74
    1 -20 8 10891.3
    -1 20 -8 10777.7
    -1 20 -9 1790.98
    1 -20 9 1707.85
    1 -20 9 1633.7
    1 -20 10 128.955
    -1 20 -10 167.501
    -1 20 -11 804.4
    1 -20 11 858.255
    1 -20 12 9866.83
    -1 20 -12 10150.9
    -1 20 -13 2040.84
    1 -20 13 1964.87
    1 -20 14 1436.29
    1 -19 -1 349.031
    -1 19 1 329.313
    -1 19 0 149.591
    1 -19 0 145.148
    1 -19 0 75.5544
    1 -19 0 144.425
    1 -19 1 162.709
    1 -19 1 179.706
    1 -19 1 256.532
    1 -19 1 290.077
    -1 19 -1 184.385
    1 -19 2 438.451
    1 -19 2 510.708
    -1 19 -2 397.245
    1 -19 2 600.411
    1 -19 2 518.327
    1 -19 3 109.449
    1 -19 3 155.253
    1 -19 3 150.251
    -1 19 -3 258.91
    -1 19 -3 131.368
    1 -19 3 196.938
    -1 19 -4 107.529
    1 -19 4 65.4573
    1 -19 4 48.5353
    1 -19 4 123.103
    -1 19 -4 69.5964
    1 -19 4 73.9681
    -1 19 -4 47.0947
    1 -19 5 542.375
    1 -19 5 447.993
    1 -19 5 485.505
    -1 19 -5 469.233
    -1 19 -5 595.707
    -1 19 -5 446.656
    1 -19 6 780.515
    -1 19 -6 849.15
    1 -19 6 819.121
    1 -19 6 743.64
    -1 19 -6 729.391
    -1 19 -6 638.461
    1 -19 7 426.737
    1 -19 7 440.205
    -1 19 -7 507.054
    -1 19 -7 500.155
    -1 19 -8 555.619
    1 -19 8 548.232
    -1 19 -8 521.916
    1 -19 8 495.493
    -1 19 -9 393.008
    1 -19 9 495.051
    1 -19 9 434.238
    -1 19 -9 529.274
    1 -19 10 620.817
    1 -19 10 554.752
    -1 19 -10 589.606
    -1 19 -11 9.31951
    1 -19 11 94.0797
    -1 19 -11 33.9121
    1 -19 12 2137.07
    -1 19 -12 2210.55
    -1 19 -12 1958.59
    -1 19 -13 1076.93
    -1 19 -13 919.229
    1 -19 13 1035.87
    -1 19 -14 2117.46
    -1 19 -14 2087.53
    1 -19 14 2229.9
    -1 19 -15 325.355
    1 -19 15 331.581
    -1 19 -15 313.603
    -1 19 -16 479.875
    1 -19 16 312.468
    -1 18 3 82.4548
    1 -18 -2 1013.2
    -1 18 2 1049.4
    1 -18 -1 1760.08
    -1 18 1 1613.25
    -1 18 0 6042.85
    1 -18 0 6186.95
    1 -18 0 6037.79
    -1 18 -1 470.813
    1 -18 1 481.656
    1 -18 1 515.517
    1 -18 2 917.275
    -1 18 -2 853.052
    -1 18 -2 855.689
    1 -18 2 912.968
    -1 18 -2 908.172
    -1 18 -3 341.006
    1 -18 3 447.994
    -1 18 -3 513.99
    -1 18 -3 475.93
    1 -18 3 473.148
    1 -18 4 17869.6
    -1 18 -4 17696.2
    1 -18 4 16267.8
    -1 18 -4 16699.3
    1 -18 4 17524.9
    -1 18 -4 17873.6
    1 -18 5 3359.93
    1 -18 5 3170.7
    1 -18 5 3213.81
    1 -18 5 2899.65
    -1 18 -5 2975.4
    -1 18 -5 3123.04
    -1 18 -5 3038.27
    1 -18 6 1821.5
    1 -18 6 1802.19
    -1 18 -6 1747.48
    -1 18 -6 1784.97
    1 -18 6 1849.61
    -1 18 -6 1868.44
    1 -18 7 404.641
    1 -18 7 403.455
    -1 18 -7 378.281
    1 -18 7 408.62
    -1 18 -7 410.209
    -1 18 -8 5264.43
    1 -18 8 5249.24
    1 -18 8 5039.61
    -1 18 -8 5050.78
    1 -18 9 2353.6
    -1 18 -9 2363.15
    -1 18 -9 2388.71
    1 -18 9 2280.04
    -1 18 -9 2467.73
    1 -18 10 523.554
    1 -18 10 415.157
    -1 18 -10 473.845
    -1 18 -10 472.937
    -1 18 -11 286.861
    -1 18 -11 326.442
    1 -18 11 294.44
    1 -18 11 387.363
    -1 18 -12 2554.67
    1 -18 12 2391.51
    1 -18 12 2503.63
    -1 18 -12 2564.96
    -1 18 -13 574.529
    -1 18 -13 739.678
    -1 18 -13 795.711
    1 -18 13 786.016
    1 -18 14 6364.81
    -1 18 -14 6025.49
    -1 18 -14 6245.15
    -1 18 -14 6491.09
    1 -18 14 6060.83
    -1 18 -15 428.118
    -1 18 -15 478.028
    -1 18 -15 495.338
    1 -18 15 541.267
    1 -18 15 416.096
    1 -18 16 538.306
    -1 18 -16 477.842
    1 -18 16 540.516
    -1 18 -16 620.326
    -1 18 -17 44.5111
    1 -18 17 12.7565
    -1 18 -17 11.8617
    -1 17 4 1196.21
    1 -17 -4 1319.14
    -1 17 4 1383.28
    -1 17 3 -1.44306
    1 -17 -3 77.7312
    -1 17 2 36.0353
    1 -17 -2 22.3468
    1 -17 -2 60.8085
    1 -17 -1 417.835
    1 -17 -1 462.417
    -1 17 1 419.91
    1 -17 0 1649.5
    -1 17 0 1695.36
    1 -17 0 1710.13
    -1 17 0 1717.8
    -1 17 -1 1147.65
    1 -17 1 1061.59
    1 -17 1 972.12
    -1 17 -1 899.495
    -1 17 -1 946.692
    -1 17 -2 301.989
    1 -17 2 202.514
    1 -17 2 163.228
    -1 17 -2 164.046
    -1 17 -2 226.818
    1 -17 2 235.947
    -1 17 -3 465.79
    1 -17 3 592.895
    -1 17 -3 599.883
    1 -17 3 420.38
    1 -17 3 513.604
    1 -17 4 833.368
    1 -17 4 774.867
    -1 17 -4 908.456
    -1 17 -4 910.131
    1 -17 4 784.573
    1 -17 5 1220.27
    -1 17 -5 1091.98
    1 -17 5 984.031
    -1 17 -5 1262.93
    1 -17 5 1123.21
    -1 17 -5 1063.97
    1 -17 6 3042.74
    -1 17 -6 3045.35
    1 -17 6 3334.15
    -1 17 -6 3142.99
    -1 17 -6 3313.59
    1 -17 6 3199.66
    1 -17 6 3116.86
    1 -17 7 2502
    1 -17 7 2402.18
    -1 17 -7 2452.81
    1 -17 7 2382.7
    -1 17 -7 2317.17
    -1 17 -8 11443
    1 -17 8 10878.7
    -1 17 -8 11400.6
    -1 17 -8 11277.6
    1 -17 8 11338
    1 -17 8 11475.7
    1 -17 9 1277.02
    -1 17 -9 1289.16
    -1 17 -9 1268.89
    -1 17 -9 1224.26
    1 -17 9 1222.03
    1 -17 9 1345.25
    1 -17 10 10487
    1 -17 10 9974.54
    1 -17 10 10887.1
    -1 17 -10 10564.9
    -1 17 -10 10881.3
    -1 17 -11 60.9776
    -1 17 -11 54.7251
    1 -17 11 10.2872
    1 -17 11 43.7449
    -1 17 -12 1040.3
    1 -17 12 1087.84
    1 -17 12 1093.27
    -1 17 -12 1176.64
    -1 17 -12 1318.65
    -1 17 -12 1208.61
    1 -17 13 39.3373
    -1 17 -13 86.1168
    -1 17 -13 84.177
    1 -17 13 97.1427
    -1 17 -13 71.3555
    -1 17 -13 77.3035
    1 -17 13 49.7735
    -1 17 -14 1538.61
    -1 17 -14 1428.88
    1 -17 14 1578.45
    -1 17 -14 1442.95
    1 -17 14 1409.36
    -1 17 -14 1551.23
    1 -17 15 540.98
    -1 17 -15 632.604
    -1 17 -15 520.904
    1 -17 15 645.128
    -1 17 -15 533.34
    -1 17 -15 605.028
    1 -17 16 0.43549
    -1 17 -16 47.7981
    1 -17 16 45.3209
    -1 17 -16 88.8191
    -1 17 -17 518.729
    1 -17 17 455.768
    -1 17 -17 545.162
    1 -17 17 531.236
    -1 17 -18 1390.36
    1 -17 18 1333.58
    -1 17 -18 1391.59
    -1 16 6 902.021
    1 -16 -6 940.883
    -1 16 5 196.545
    1 -16 -5 149.848
    -1 16 5 173.5
    -1 16 4 1333.59
    -1 16 4 1296.76
    -1 16 3 711.382
    -1 16 3 779.546
    -1 16 2 8198.6
    -1 16 2 7549.05
    1 -16 -2 7852.15
    -1 16 1 7.49482
    1 -16 -1 79.5625
    -1 16 1 27.9231
    1 -16 0 1381.58
    1 -16 0 1378.37
    -1 16 0 1415.54
    1 -16 1 -33.7667
    1 -16 1 94.7472
    -1 16 -1 9.55153
    -1 16 -1 11.7464
    1 -16 1 8.70011
    1 -16 2 3895.11
    -1 16 -2 3839.78
    -1 16 -2 3828.8
    1 -16 2 3382.38
    1 -16 2 3818.3
    -1 16 -3 976.868
    1 -16 3 1218.38
    -1 16 -3 998.728
    1 -16 3 1036.24
    1 -16 4 15336.1
    1 -16 4 14418.4
    1 -16 4 15635.9
    -1 16 -4 16164.7
    -1 16 -4 15764
    -1 16 -5 10.5903
    -1 16 -5 25.3941
    1 -16 5 49.5958
    1 -16 5 48.7968
    1 -16 5 -24.6517
    1 -16 6 8358.38
    1 -16 6 9355.35
    1 -16 6 9402.2
    -1 16 -6 9092.55
    -1 16 -6 8709.64
    1 -16 6 8726.27
    -1 16 -7 1996.15
    1 -16 7 2254.54
    -1 16 -7 2156.62
    -1 16 -7 2260.28
    1 -16 7 2150
    1 -16 7 2231.09
    -1 16 -8 12311.2
    1 -16 8 12706.8
    1 -16 8 11890.5
    -1 16 -8 12415.9
    1 -16 8 12627.6
    -1 16 -8 12650.9
    1 -16 8 11889.5
    -1 16 -9 3664.4
    1 -16 9 3586.58
    -1 16 -9 3532.21
    1 -16 9 3729.33
    -1 16 -9 3619.01
    1 -16 9 3464.58
    -1 16 -10 1257.44
    1 -16 10 1333.67
    1 -16 10 1217.3
    1 -16 10 1350.28
    -1 16 -10 1296.71
    -1 16 -10 1294.37
    -1 16 -10 1433.28
    1 -16 11 23.4245
    -1 16 -11 22.0025
    -1 16 -11 23.8257
    -1 16 -11 104.21
    -1 16 -11 2.27537
    1 -16 11 69.5486
    -1 16 -12 635.578
    1 -16 12 469.795
    1 -16 12 541.161
    -1 16 -12 551.441
    -1 16 -12 475.314
    -1 16 -12 566.483
    1 -16 12 504.722
    -1 16 -13 5758.7
    -1 16 -13 5883.78
    1 -16 13 5480.56
    -1 16 -13 5926.74
    -1 16 -13 5585.79
    1 -16 13 6043.09
    1 -16 13 5523.56
    -1 16 -14 932.461
    -1 16 -14 799.831
    1 -16 14 917.287
    -1 16 -14 982.628
    1 -16 14 959.902
    -1 16 -14 1108.71
    1 -16 15 253.03
    -1 16 -15 233.589
    1 -16 15 188.261
    -1 16 -15 230.133
    -1 16 -15 217.719
    -1 16 -15 243.644
    1 -16 16 20.2636
    -1 16 -16 20.1064
    1 -16 16 12.5175
    -1 16 -16 40.2848
    -1 16 -16 33.8134
    -1 16 -17 2619.56
    1 -16 17 2674.02
    -1 16 -17 2797.89
    1 -16 17 2846.93
    -1 16 -17 2704.48
    -1 16 -18 2406.45
    -1 16 -18 2207.2
    1 -16 18 2352.34
    -1 16 -19 50.0801
    1 -16 19 46.9336
    -1 16 -19 32.9631
    -1 15 8 1027.37
    -1 15 7 64.6379
    -1 15 6 11.0237
    -1 15 6 34.3455
    -1 15 5 154.671
    -1 15 5 201.834
    -1 15 4 133.327
    -1 15 4 219.663
    1 -15 -3 306.028
    -1 15 3 178.128
    1 -15 -3 367.723
    -1 15 3 233.657
    -1 15 2 4506.77
    1 -15 -2 4100.6
    -1 15 2 4417.93
    1 -15 -2 4381.26
    1 -15 -1 84.4849
    -1 15 1 33.7156
    -1 15 1 68.277
    1 -15 -1 185.778
    -1 15 0 582.248
    -1 15 0 678.07
    1 -15 0 672.202
    1 -15 0 794.581
    -1 15 -1 -1.69072
    -1 15 -1 13.7573
    1 -15 1 0.58688
    1 -15 1 39.1438
    -1 15 -2 963.151
    1 -15 2 1138.74
    1 -15 2 846.031
    -1 15 -2 919.531
    -1 15 -3 2096.24
    -1 15 -3 1853.65
    1 -15 3 1958.06
    1 -15 3 2089.53
    1 -15 3 2113.7
    1 -15 4 9571.14
    -1 15 -4 9021.59
    1 -15 4 9330.05
    1 -15 4 9414.86
    -1 15 -4 9191.48
    -1 15 -5 204.706
    -1 15 -5 242.704
    1 -15 5 276.917
    1 -15 5 240.679
    1 -15 5 218.126
    1 -15 6 855.31
    1 -15 6 1032.94
    -1 15 -6 910.98
    1 -15 6 880.342
    -1 15 -6 946.932
    1 -15 7 928.856
    -1 15 -7 746.997
    -1 15 -7 974.418
    -1 15 -7 939.273
    1 -15 7 961.868
    1 -15 7 690.648
    -1 15 -7 1048.68
    1 -15 8 3404.93
    1 -15 8 3568.25
    1 -15 8 3431.33
    -1 15 -8 3371.77
    -1 15 -8 3650.88
    -1 15 -8 3454.93
    1 -15 8 3484.18
    -1 15 -8 3726.74
    1 -15 9 2541.83
    1 -15 9 2384.64
    -1 15 -9 2490.45
    -1 15 -9 2574.36
    -1 15 -9 2909.32
    -1 15 -9 2677.09
    -1 15 -9 2151.21
    1 -15 9 2410.14
    1 -15 9 2348.64
    -1 15 -10 606.098
    1 -15 10 621.382
    -1 15 -10 674.173
    1 -15 10 694.859
    1 -15 10 660.953
    -1 15 -10 661.918
    1 -15 11 1812.34
    -1 15 -11 2029.23
    1 -15 11 1764.19
    -1 15 -11 1870.86
    -1 15 -11 1870.25
    1 -15 11 1744.41
    -1 15 -12 3.02704
    -1 15 -12 64.1747
    1 -15 12 15.4556
    1 -15 12 36.6721
    1 -15 12 149.405
    1 -15 13 4467.56
    -1 15 -13 4752.93
    1 -15 13 4414.12
    1 -15 13 4551.02
    -1 15 -13 4618.1
    -1 15 -14 4933.46
    1 -15 14 5034.92
    1 -15 14 5145.48
    -1 15 -14 4914.85
    1 -15 14 5144.42
    -1 15 -15 69.4375
    -1 15 -15 45.0657
    1 -15 15 109.62
    1 -15 16 4544.01
    -1 15 -16 4848.3
    -1 15 -16 4578.29
    1 -15 16 4422.71
    1 -15 17 45.7498
    -1 15 -17 5.60468
    -1 15 -17 10.0909
    1 -15 17 -10.8116
    1 -15 18 114.112
    -1 15 -18 48.7296
    -1 15 -18 89.2369
    1 -15 19 16.2801
    -1 15 -19 35.4852
    -1 15 -19 80.7102
    1 -15 20 170.641
    -1 15 -20 187.161
    -1 14 9 1150.33
    -1 14 8 60.5587
    -1 14 7 308.495
    -1 14 6 623.167
    -1 14 6 606.567
    1 -14 -5 392.744
    -1 14 5 259.481
    -1 14 5 380.829
    -1 14 4 39202.9
    1 -14 -4 40253.5
    -1 14 4 39776.2
    -1 14 3 1321.58
    1 -14 -3 1611.5
    -1 14 3 1574.27
    -1 14 2 304.18
    -1 14 2 468.534
    1 -14 -2 496.088
    1 -14 -1 17.598
    -1 14 1 36.4432
    -1 14 1 -41.5037
    -1 14 0 12329.5
    1 -14 0 12063.7
    -1 14 0 12501.6
    -1 14 -1 201.395
    1 -14 1 74.4726
    -1 14 -1 211.744
    1 -14 2 1559.74
    -1 14 -2 1698.67
    -1 14 -2 1690.71
    1 -14 2 1561.19
    -1 14 -3 720.668
    -1 14 -3 673.881
    1 -14 3 549.802
    1 -14 3 695.006
    1 -14 4 4447.01
    -1 14 -4 4492.55
    1 -14 4 4408.78
    -1 14 -4 4546.01
    1 -14 4 4486.7
    1 -14 5 539.706
    1 -14 5 396.716
    -1 14 -5 434.785
    1 -14 5 521.923
    -1 14 -5 461.006
    -1 14 -6 698.426
    1 -14 6 583.456
    -1 14 -6 744.303
    -1 14 -6 661.513
    -1 14 -6 631.666
    1 -14 6 748.345
    1 -14 6 672.795
    -1 14 -6 658.019
    -1 14 -7 2599.02
    -1 14 -7 2485.74
    1 -14 7 2467.43
    1 -14 7 2634.41
    1 -14 7 2818.86
    1 -14 7 2705.46
    -1 14 -7 2547.33
    -1 14 -7 2513.57
    -1 14 -7 2830.4
    1 -14 8 8375.16
    -1 14 -8 8884.35
    -1 14 -8 8244.83
    -1 14 -8 8585.19
    1 -14 8 7978.34
    1 -14 8 8192.52
    -1 14 -8 8530.46
    -1 14 -8 8467.81
    1 -14 8 8898.87
    1 -14 8 8746.02
    1 -14 9 35.0736
    -1 14 -9 102.552
    1 -14 9 74.0702
    -1 14 -9 141.77
    1 -14 9 124.871
    1 -14 9 76.0592
    -1 14 -9 42.6196
    1 -14 10 1592.82
    -1 14 -10 1598.62
    1 -14 10 1710.67
    1 -14 10 1502.89
    -1 14 -10 1653.18
    1 -14 11 472.373
    1 -14 11 399.999
    -1 14 -11 423.218
    -1 14 -11 360.05
    1 -14 11 466.958
    1 -14 12 27374.2
    -1 14 -12 26861.2
    -1 14 -12 27483.7
    1 -14 12 26489.9
    1 -14 12 28450
    1 -14 13 1788.31
    1 -14 13 2057.33
    -1 14 -13 1739.6
    1 -14 13 1624.96
    -1 14 -13 1825.76
    -1 14 -14 9158.09
    -1 14 -14 9497.35
    1 -14 14 9517.81
    1 -14 14 9823.4
    1 -14 14 9339.98
    1 -14 15 281.317
    -1 14 -15 267.253
    1 -14 15 222.329
    1 -14 16 232.994
    -1 14 -16 270.237
    1 -14 16 203.756
    1 -14 17 4066.05
    1 -14 17 4101.4
    -1 14 -17 3958.74
    1 -14 18 2774.79
    -1 14 -18 2805.66
    -1 14 -19 48.3607
    1 -14 19 101.131
    -1 14 -19 82.7661
    -1 14 -20 235.53
    1 -14 20 267.302
    -1 13 10 24.9211
    -1 13 9 174.469
    -1 13 8 401.371
    -1 13 7 438.258
    -1 13 7 426.735
    -1 13 6 19058.4
    1 -13 -6 18232.1
    -1 13 6 17874.9
    1 -13 -5 335.989
    -1 13 5 183.345
    -1 13 5 228.222
    -1 13 4 32337.1
    -1 13 4 30526.5
    1 -13 -4 31238.3
    -1 13 3 271.53
    1 -13 -3 74.4239
    -1 13 3 271.99
    1 -13 -3 168.721
    1 -13 -3 197.698
    1 -13 -2 4925.24
    -1 13 2 4785.74
    1 -13 -2 4443.61
    -1 13 2 4813.19
    1 -13 -2 4994.96
    -1 13 1 364.215
    -1 13 1 246.42
    1 -13 -1 221.567
    1 -13 0 14606
    1 -13 0 15118.4
    -1 13 0 13799.1
    -1 13 0 13777.3
    -1 13 -1 3293.89
    -1 13 -1 3273.08
    1 -13 1 3525.7
    1 -13 2 8637.63
    -1 13 -2 8253.57
    -1 13 -2 8204.8
    -1 13 -2 8730.88
    -1 13 -3 -23.9218
    1 -13 3 20.5701
    1 -13 3 -21.0962
    -1 13 -3 72.6642
    -1 13 -3 -17.6643
    1 -13 4 9049.78
    -1 13 -4 8588.35
    -1 13 -4 8503.17
    -1 13 -4 8315.89
    1 -13 4 8917.46
    -1 13 -4 8851.33
    1 -13 4 8904.07
    1 -13 5 404.804
    1 -13 5 429.403
    1 -13 5 440.164
    -1 13 -5 437.032
    -1 13 -5 474.019
    -1 13 -5 313.717
    -1 13 -5 523.979
    -1 13 -5 399.756
    1 -13 6 282.254
    1 -13 6 269.564
    -1 13 -6 196.831
    -1 13 -6 236.873
    -1 13 -6 198.203
    1 -13 6 237.753
    -1 13 -6 254.269
    -1 13 -7 67.0778
    1 -13 7 187.18
    -1 13 -7 146.414
    1 -13 7 65.0704
    -1 13 -7 1.07593
    1 -13 7 112.02
    1 -13 7 113.957
    -1 13 -7 61.0849
    1 -13 7 82.9032
    1 -13 8 218.619
    1 -13 8 304.585
    1 -13 8 174.701
    -1 13 -8 270.558
    1 -13 8 272.921
    -1 13 -8 167.287
    -1 13 -8 362.705
    1 -13 8 220.388
    1 -13 8 257.8
    -1 13 -9 866.279
    1 -13 9 804.424
    1 -13 9 692.765
    -1 13 -9 813.763
    1 -13 9 612.879
    1 -13 9 816.84
    -1 13 -9 730.069
    1 -13 10 1300.38
    -1 13 -10 1348.93
    1 -13 10 1397.66
    -1 13 -10 1256.19
    1 -13 10 1453.23
    1 -13 11 577.023
    1 -13 11 515.378
    -1 13 -11 575.93
    -1 13 -11 538.463
    1 -13 12 55291.9
    -1 13 -12 54226.5
    1 -13 12 54128.4
    1 -13 12 54215.7
    -1 13 -12 54426
    1 -13 13 3403.18
    -1 13 -13 3048.21
    1 -13 13 3559.81
    1 -13 13 3484.89
    -1 13 -13 3240.61
    -1 13 -13 3527.02
    1 -13 14 20.5914
    -1 13 -14 -12.0305
    -1 13 -14 73.9484
    1 -13 14 -2.3347
    1 -13 14 34.4866
    -1 13 -15 310.859
    1 -13 15 147.656
    1 -13 15 251.91
    1 -13 16 110.755
    1 -13 16 200.446
    -1 13 -16 117.703
    1 -13 17 3062.6
    1 -13 18 178.77
    -1 13 -18 118.743
    1 -13 19 353.32
    -1 13 -19 395.365
    1 -13 20 183.176
    -1 13 -20 187.379
    -1 12 11 554.853
    -1 12 10 3704.23
    -1 12 9 235.36
    -1 12 8 809.818
    1 -12 -8 817.488
    -1 12 7 175.787
    -1 12 7 289.77
    -1 12 6 1513.35
    -1 12 6 1449.42
    1 -12 -6 1690.02
    1 -12 -5 327.825
    1 -12 -5 256.183
    1 -12 -5 263.431
    -1 12 5 395.654
    1 -12 -4 698.59
    1 -12 -4 529.694
    1 -12 -4 765.036
    -1 12 4 550.794
    -1 12 4 651.531
    1 -12 -3 -4.25162
    -1 12 3 83.3106
    -1 12 3 98.7991
    1 -12 -3 -22.8617
    1 -12 -3 -8.01708
    1 -12 -2 12901.8
    1 -12 -2 12662
    1 -12 -2 12333.2
    1 -12 -2 12103.9
    -1 12 2 12402.5
    -1 12 2 12357.8
    -1 12 1 1454.57
    -1 12 1 1383.6
    1 -12 -1 1544.43
    -1 12 1 1465.01
    1 -12 -1 1437.62
    1 -12 -1 1422.27
    1 -12 -1 1637.78
    1 -12 0 12929.3
    1 -12 0 11663
    -1 12 0 12177.2
    1 -12 0 13238.9
    -1 12 0 12453.7
    1 -12 0 12064.8
    -1 12 0 12770.1
    1 -12 1 38.7699
    -1 12 -1 -17.7261
    1 -12 1 188.804
    1 -12 2 94.4044
    -1 12 -2 -7.11072
    -1 12 -3 534.984
    1 -12 3 584.039
    -1 12 -3 590.374
    1 -12 4 10805.5
    -1 12 -4 10707.7
    -1 12 -4 11051.8
    1 -12 5 368.035
    -1 12 -5 400.31
    -1 12 -6 563.525
    1 -12 6 510.929
    1 -12 7 48.2952
    1 -12 7 -32.0757
    -1 12 -7 52.0689
    -1 12 -8 2477.95
    1 -12 8 2707.69
    1 -12 8 2563.1
    -1 12 -9 8248.44
    1 -12 9 8731.7
    1 -12 9 7810.21
    1 -12 10 434.519
    -1 12 -10 422.77
    1 -12 10 599.189
    1 -12 10 573.46
    -1 12 -10 620.259
    -1 12 -11 309.739
    -1 12 -11 369.529
    1 -12 11 313.034
    1 -12 11 316.585
    -1 12 -11 352.922
    1 -12 12 6766.14
    1 -12 12 7397.09
    -1 12 -12 6976.05
    -1 12 -12 7056.8
    -1 12 -12 6780.92
    1 -12 13 92.5809
    1 -12 13 26.8392
    -1 12 -13 -18.6353
    1 -12 13 50.8744
    1 -12 14 10515.4
    1 -12 14 10816.9
    1 -12 14 10417.9
    -1 12 -14 10225.2
    -1 12 -14 10603.3
    -1 12 -15 40.0035
    1 -12 15 -12.0141
    -1 12 -15 -4.85441
    1 -12 15 -31.352
    1 -12 16 33.6991
    1 -12 16 76.2047
    1 -12 17 773.082
    1 -12 18 3615.79
    -1 12 -19 131.028
    1 -12 19 155.367
    1 -12 20 5174.97
    1 -12 21 1704.5
    -1 12 -21 1682.52
    -1 11 12 1883.27
    -1 11 11 36.6219
    -1 11 10 1360.39
    -1 11 9 470.618
    -1 11 8 4649.3
    -1 11 8 4719.34
    -1 11 7 -4.20227
    -1 11 7 11.0078
    -1 11 7 12.4792
    1 -11 -6 3132.85
    -1 11 6 3531.59
    -1 11 6 3420.59
    1 -11 -6 3318.3
    1 -11 -5 67.0883
    -1 11 5 93.0998
    1 -11 -5 85.1163
    -1 11 5 -21.0716
    -1 11 5 49.1026
    1 -11 -5 195.069
    1 -11 -4 1077.27
    1 -11 -4 1347.49
    -1 11 4 1335.96
    1 -11 -4 1329.13
    -1 11 4 1405.02
    -1 11 4 1136.69
    1 -11 -4 1541.47
    -1 11 4 1076.33
    -1 11 3 349.234
    1 -11 -3 659.568
    1 -11 -3 289.125
    -1 11 3 392.688
    -1 11 3 320.327
    1 -11 -3 390.468
    1 -11 -3 394.209
    1 -11 -2 17630
    1 -11 -2 16628.1
    -1 11 2 17280.6
    1 -11 -2 17451.5
    1 -11 -2 17195.6
    1 -11 -1 122.513
    -1 11 1 3.17116
    1 -11 -1 30.8917
    1 -11 -1 130.917
    1 -11 -1 19.0043
    1 -11 -1 126.74
    1 -11 0 17896.1
    1 -11 0 19073.6
    1 -11 0 19053.4
    1 -11 0 17820.6
    1 -11 0 17514.5
    -1 11 0 17647.2
    -1 11 -1 375.209
    1 -11 1 337.008
    1 -11 1 308.321
    1 -11 1 224.422
    1 -11 1 196.655
    -1 11 -2 43793.6
    1 -11 2 47877.9
    1 -11 2 47262.3
    -1 11 -2 49455.9
    -1 11 -3 1623.68
    -1 11 -3 1694.63
    1 -11 3 2050.67
    -1 11 -4 3776.24
    1 -11 4 3479.63
    1 -11 5 5414.78
    -1 11 -5 5799.29
    -1 11 -6 1073.22
    1 -11 6 1251.19
    -1 11 -7 1088.62
    1 -11 7 885.476
    1 -11 7 1024.34
    -1 11 -8 519.932
    1 -11 8 669.003
    1 -11 8 745.06
    -1 11 -9 8387.44
    -1 11 -9 8310.13
    1 -11 9 8710.69
    1 -11 9 8233.76
    1 -11 10 7509.6
    -1 11 -10 7973.99
    1 -11 11 972.992
    1 -11 11 1067.99
    1 -11 11 1064.78
    -1 11 -11 1266.99
    1 -11 12 12210.2
    -1 11 -12 12368.4
    1 -11 12 11881.9
    -1 11 -12 13302.1
    1 -11 12 12307.2
    -1 11 -13 201.829
    1 -11 13 61.2713
    1 -11 13 122.845
    -1 11 -13 78.5388
    1 -11 13 47.0826
    1 -11 14 680.754
    1 -11 14 487.479
    -1 11 -14 652.97
    -1 11 -14 553.958
    -1 11 -15 483.868
    1 -11 15 524.433
    1 -11 15 644.908
    -1 11 -15 630.896
    -1 11 -16 376.492
    1 -11 16 557.758
    1 -11 16 532.73
    1 -11 17 81.4818
    1 -11 18 507.8
    1 -11 19 285.791
    1 -11 20 2771.33
    -1 11 -21 8.88997
    1 -11 21 42.8524
    -1 10 13 220.683
    -1 10 12 86.1792
    -1 10 11 645.346
    -1 10 11 460.515
    -1 10 10 1470.93
    -1 10 10 1661.74
    -1 10 9 498.156
    -1 10 9 421.225
    -1 10 8 1997.65
    -1 10 8 2015.78
    1 -10 -8 1913.42
    1 -10 -7 279.061
    -1 10 7 321.699
    1 -10 -7 521.781
    -1 10 7 315.361
    -1 10 6 419.278
    -1 10 6 580.478
    1 -10 -6 563.251
    1 -10 -6 460.633
    1 -10 -5 316.603
    -1 10 5 270.766
    -1 10 5 346.355
    -1 10 5 293.743
    -1 10 5 271.343
    1 -10 -5 208.899
    1 -10 -5 145.656
    1 -10 -5 251.807
    -1 10 5 272.271
    -1 10 4 1920.34
    1 -10 -4 1812.85
    1 -10 -4 2038.73
    1 -10 -4 1569.45
    -1 10 4 1969
    1 -10 -4 1721.09
    -1 10 4 1932.36
    1 -10 -3 1319.43
    1 -10 -3 995.241
    -1 10 3 1108.78
    -1 10 3 1383.94
    1 -10 -3 1067.33
    1 -10 -3 936.961
    1 -10 -2 3125.09
    1 -10 -2 3491.69
    1 -10 -2 2939.42
    -1 10 2 3051.19
    -1 10 2 2696.45
    1 -10 -2 2525.04
    1 -10 -1 517.189
    1 -10 -1 556.604
    1 -10 -1 648.557
    1 -10 -1 398.943
    -1 10 1 661.389
    -1 10 0 2904.04
    1 -10 0 2861.44
    1 -10 0 3151.57
    1 -10 0 2819.18
    1 -10 0 2932.23
    1 -10 1 181.619
    -1 10 -1 210.471
    1 -10 1 229.579
    1 -10 1 186.952
    1 -10 1 190.31
    1 -10 1 210.022
    1 -10 2 101.23
    -1 10 -2 50.4201
    1 -10 2 60.4055
    -1 10 -2 88.6571
    1 -10 3 678.507
    -1 10 -3 758.761
    1 -10 4 232.423
    -1 10 -4 218.249
    1 -10 5 9306.3
    -1 10 -5 9677.93
    1 -10 6 427.856
    -1 10 -6 349.327
    1 -10 7 -48.0113
    -1 10 -7 -6.45152
    1 -10 7 79.475
    -1 10 -8 156.262
    -1 10 -8 205.293
    1 -10 8 2.92947
    1 -10 8 197.204
    -1 10 -9 35.1604
    1 -10 9 -4.42108
    -1 10 -9 17.3835
    1 -10 9 13.2274
    -1 10 -10 827.279
    1 -10 10 681.207
    1 -10 10 830.678
    1 -10 11 978.265
    -1 10 -11 778.211
    1 -10 11 768.325
    1 -10 12 34194.3
    1 -10 12 35713.1
    1 -10 12 35293
    1 -10 12 34285.5
    -1 10 -12 36127.4
    1 -10 13 10416.6
    1 -10 13 10716.5
    -1 10 -13 11550.5
    1 -10 13 10714.5
    -1 10 -14 5348.34
    1 -10 14 5660.9
    -1 10 -14 5525.25
    1 -10 14 5958.86
    -1 10 -15 363.325
    -1 10 -15 278.04
    1 -10 15 218.21
    1 -10 15 332.205
    -1 10 -16 130.702
    1 -10 16 276.098
    1 -10 17 3119.23
    1 -10 18 2385.76
    1 -10 18 2303.6
    1 -10 19 1698.73
    1 -10 19 1644.89
    1 -10 20 161.19
    -1 9 14 6462.9
    -1 9 13 1521.76
    -1 9 13 1519.31
    -1 9 12 -17.8143
    -1 9 12 30.7584
    -1 9 11 273.57
    -1 9 11 293.557
    -1 9 10 418.012
    -1 9 10 434.922
    1 -9 -9 173.691
    -1 9 9 221.74
    -1 9 9 189.574
    -1 9 8 2492.26
    1 -9 -8 2283.14
    -1 9 8 2672.44
    1 -9 -8 2673.64
    -1 9 7 317.581
    1 -9 -7 179.057
    1 -9 -7 244.504
    1 -9 -7 183.492
    -1 9 7 237.46
    1 -9 -6 20525.3
    1 -9 -6 22378.8
    1 -9 -6 22632.4
    -1 9 6 22226.5
    -1 9 6 22742.8
    1 -9 -6 22004.7
    -1 9 6 21987.1
    1 -9 -5 125.171
    1 -9 -5 80.6194
    -1 9 5 160.31
    1 -9 -5 85.0172
    1 -9 -5 172.793
    1 -9 -4 9191.96
    -1 9 4 8622.91
    1 -9 -4 8975.28
    -1 9 4 8606.32
    1 -9 -4 8815.14
    1 -9 -4 9457.7
    -1 9 3 -7.83309
    -1 9 3 73.7171
    1 -9 -3 -17.1979
    1 -9 -3 -43.5203
    1 -9 -3 -58.4872
    1 -9 -3 75.8345
    1 -9 -2 23041.9
    1 -9 -2 25802
    -1 9 2 26010.2
    -1 9 2 25003.2
    1 -9 -2 24467.4
    1 -9 -2 25448.9
    1 -9 -1 10.3586
    -1 9 1 51.7637
    1 -9 -1 -29.9983
    -1 9 1 24.8276
    1 -9 -1 11.7274
    1 -9 -1 39.8458
    -1 9 0 11725.4
    1 -9 0 11559.7
    1 -9 0 11599.3
    1 -9 0 10701.5
    1 -9 0 11517.9
    -1 9 0 11295.6
    1 -9 1 19.8257
    1 -9 1 15.5141
    -1 9 -1 41.0816
    1 -9 1 75.1724
    -1 9 -1 -64.5733
    1 -9 1 -42.783
    1 -9 1 75.0907
    1 -9 2 11252.3
    1 -9 2 11225.1
    1 -9 2 11199.9
    -1 9 -2 11878.2
    1 -9 2 11791.5
    1 -9 3 2229.93
    -1 9 -3 2056.6
    1 -9 3 1797.54
    1 -9 4 46882.4
    -1 9 -4 45410.8
    1 -9 5 824.824
    -1 9 -5 825.074
    -1 9 -6 15434.5
    -1 9 -6 16169.1
    1 -9 6 15442.6
    1 -9 7 3953.97
    -1 9 -7 4119.18
    1 -9 7 4040.97
    -1 9 -7 3694.56
    -1 9 -8 27501.4
    1 -9 8 25121.8
    -1 9 -8 26771.8
    1 -9 8 26760
    1 -9 9 2366.52
    -1 9 -9 2544.54
    1 -9 9 2102.58
    -1 9 -10 661.097
    1 -9 10 645.086
    1 -9 10 656.543
    1 -9 11 875.438
    -1 9 -11 859.797
    1 -9 11 1132.25
    1 -9 12 4934.43
    -1 9 -12 5005.57
    1 -9 13 4532.2
    -1 9 -13 5156.89
    1 -9 13 5171.63
    1 -9 13 4843.71
    -1 9 -14 4515.7
    1 -9 14 4346.24
    1 -9 14 4223.69
    1 -9 15 3324.77
    1 -9 15 3356.97
    -1 9 -15 3089.53
    -1 9 -15 3313.38
    1 -9 15 3459.23
    -1 9 -16 95.3441
    -1 9 -16 26.2739
    1 -9 16 90.6696
    1 -9 16 89.2047
    1 -9 17 596.722
    1 -9 17 551.51
    1 -9 18 408.217
    1 -9 18 436.022
    1 -9 19 1096.15
    1 -9 19 973.398
    1 -9 20 391.799
    1 -9 20 456.832
    1 -9 21 402.823
    -1 8 15 95.3416
    -1 8 14 5245.9
    -1 8 14 5561.36
    -1 8 13 -12.8228
    -1 8 13 33.874
    -1 8 12 13737.9
    -1 8 12 13919.2
    -1 8 11 1569.8
    -1 8 11 1479.8
    1 -8 -10 17588.6
    -1 8 10 17613
    -1 8 10 18209.2
    1 -8 -9 598.594
    -1 8 9 432.405
    -1 8 9 263.293
    -1 8 8 321.223
    1 -8 -8 443.459
    1 -8 -8 285.152
    1 -8 -8 235.802
    1 -8 -8 335.324
    -1 8 8 240.091
    1 -8 -7 706.089
    -1 8 7 663.185
    -1 8 7 809.761
    1 -8 -7 891.958
    1 -8 -7 674.435
    1 -8 -6 851.625
    1 -8 -6 918.833
    -1 8 6 920.689
    1 -8 -6 774.454
    -1 8 5 2308.59
    1 -8 -5 2991.27
    1 -8 -5 2522.36
    1 -8 -5 2578.84
    -1 8 4 14406.2
    1 -8 -4 15186.4
    1 -8 -4 15684.5
    1 -8 -4 15662.5
    1 -8 -4 14418.4
    -1 8 4 14684.9
    -1 8 3 128.711
    1 -8 -3 69.7434
    1 -8 -3 129.411
    -1 8 3 86.1963
    1 -8 -3 166.199
    1 -8 -3 210.74
    -1 8 2 35862.1
    1 -8 -2 35890.6
    1 -8 -2 36400.6
    -1 8 2 34276.7
    1 -8 -2 33929.9
    1 -8 -2 33973.7
    -1 8 1 175.944
    1 -8 -1 199.217
    -1 8 1 120.632
    1 -8 -1 141.32
    1 -8 -1 212.07
    1 -8 -1 51.6539
    -1 8 0 24303.9
    1 -8 0 22363.2
    1 -8 0 23327.3
    1 -8 0 23086.5
    -1 8 0 21245.6
    1 -8 0 22910.9
    -1 8 0 23183.2
    1 -8 0 22690.4
    -1 8 -1 3411.37
    1 -8 1 3578.96
    1 -8 1 3302.21
    -1 8 -1 3537.29
    1 -8 1 3504.5
    -1 8 -1 3276.47
    1 -8 1 3469.09
    1 -8 1 3146.84
    -1 8 -1 4036.77
    1 -8 2 22342
    1 -8 2 22236.5
    1 -8 2 21062
    1 -8 2 22468
    1 -8 2 22962.1
    -1 8 -2 23187.8
    1 -8 2 22016.5
    -1 8 -3 2855.64
    1 -8 3 2649.01
    1 -8 3 2547.22
    1 -8 3 2657.68
    -1 8 -4 3481.81
    1 -8 4 2871.65
    1 -8 4 2945.34
    1 -8 4 3144.46
    1 -8 5 1838.16
    -1 8 -5 1736.53
    -1 8 -5 1736.35
    1 -8 6 8798.77
    -1 8 -6 8674.81
    -1 8 -6 8912.66
    1 -8 7 817.804
    -1 8 -7 808.5
    1 -8 7 867.59
    -1 8 -7 812.419
    -1 8 -8 9548.17
    1 -8 8 10079.5
    -1 8 -8 9895.47
    1 -8 8 9997.24
    1 -8 9 1101.59
    -1 8 -9 1173.66
    1 -8 9 1165.12
    -1 8 -10 1003.76
    1 -8 10 1029.43
    1 -8 10 886.851
    1 -8 10 1070.96
    -1 8 -11 509.338
    1 -8 11 764.8
    1 -8 11 482.112
    1 -8 11 639.21
    -1 8 -12 10414.7
    1 -8 12 10890.8
    -1 8 -13 16
    1 -8 13 40.2153
    1 -8 13 6.26153
    1 -8 13 9.85503
    1 -8 14 1571.08
    1 -8 14 1584.69
    1 -8 14 1726.62
    -1 8 -15 3287.32
    1 -8 15 3319.98
    1 -8 15 3244.31
    -1 8 -15 2890.46
    -1 8 -15 3390.42
    -1 8 -16 1578.12
    1 -8 16 1375.64
    -1 8 -16 1287.96
    1 -8 16 1184.64
    1 -8 16 1443.03
    1 -8 17 3351.17
    1 -8 17 3398.79
    1 -8 17 3172.61
    1 -8 18 10467.5
    1 -8 18 10708.9
    1 -8 18 9774.8
    1 -8 19 722.93
    1 -8 19 681.511
    1 -8 20 6205.64
    1 -8 21 4055.41
    -1 7 15 76.7523
    -1 7 15 69.8919
    -1 7 14 2007.59
    -1 7 14 1880.95
    -1 7 13 552.307
    -1 7 13 621.178
    -1 7 12 21969.4
    -1 7 12 21481.5
    1 -7 -11 611.607
    -1 7 11 706.536
    -1 7 11 677.228
    1 -7 -10 59.8509
    -1 7 10 192.312
    -1 7 10 179.669
    -1 7 9 471.763
    -1 7 9 515.234
    1 -7 -9 330.648
    1 -7 -9 278.035
    1 -7 -8 4629.89
    -1 7 8 4386.98
    1 -7 -8 4095.24
    -1 7 8 4640.12
    -1 7 8 4636.77
    1 -7 -7 0.19449
    1 -7 -7 -20.285
    -1 7 7 54.4
    1 -7 -6 41180
    1 -7 -6 40576.5
    -1 7 6 41248.3
    1 -7 -6 40166.1
    1 -7 -5 3353.64
    -1 7 5 2878.21
    1 -7 -5 2847.27
    1 -7 -5 3048.78
    -1 7 5 3082.9
    1 -7 -4 26031.7
    1 -7 -4 24092.4
    -1 7 4 23160.4
    -1 7 4 23666.1
    1 -7 -4 23446.1
    -1 7 3 789.746
    1 -7 -3 1142.63
    -1 7 3 1071.78
    -1 7 3 1001.92
    1 -7 -3 1073.82
    1 -7 -3 895.851
    1 -7 -2 56749.5
    1 -7 -2 55942.3
    -1 7 2 55235.6
    -1 7 2 54400.3
    -1 7 2 56031.2
    1 -7 -2 57240.8
    1 -7 -1 47.6682
    1 -7 -1 181.71
    1 -7 -1 86.653
    -1 7 1 64.8304
    1 -7 -1 61.2407
    -1 7 1 14.5371
    1 -7 -1 66.2675
    -1 7 1 28.3417
    -1 7 0 3300.79
    1 -7 0 3362.32
    -1 7 0 3282.41
    1 -7 0 3334.44
    1 -7 0 3112.44
    -1 7 0 3168.17
    -1 7 0 2921.34
    1 -7 0 3072.62
    -1 7 0 2973.37
    1 -7 0 2967.44
    -1 7 -1 6782.43
    1 -7 1 7292.17
    1 -7 1 7396.58
    1 -7 1 6837.8
    1 -7 1 7077.75
    -1 7 -1 7208.6
    1 -7 1 7210.71
    -1 7 -2 46.6278
    1 -7 2 35.1357
    1 -7 2 67.3008
    1 -7 2 21.4096
    1 -7 2 28.8387
    1 -7 2 24.067
    1 -7 2 68.4536
    1 -7 3 681.36
    1 -7 3 401.861
    1 -7 3 569.132
    -1 7 -3 543.966
    -1 7 -3 496.95
    -1 7 -4 3272.92
    -1 7 -4 3226.92
    1 -7 4 3080.09
    1 -7 4 2805.02
    1 -7 4 3139.38
    1 -7 4 3233.03
    1 -7 5 3653.26
    1 -7 5 3459.24
    -1 7 -5 3327.66
    -1 7 -5 3420.6
    1 -7 6 803.36
    -1 7 -6 799.258
    1 -7 6 842.498
    -1 7 -6 810.053
    1 -7 7 3648.57
    1 -7 7 3806.19
    -1 7 -7 3713.39
    -1 7 -7 3655.34
    1 -7 8 53.3799
    1 -7 8 33.6949
    -1 7 -8 24.611
    -1 7 -8 29.6731
    -1 7 -9 751.144
    1 -7 9 691.972
    1 -7 9 789.148
    -1 7 -10 4559.89
    1 -7 10 4295.82
    1 -7 10 4270.04
    1 -7 10 4715.01
    1 -7 11 187.648
    -1 7 -11 393.193
    -1 7 -12 -41.1711
    1 -7 12 -66.0857
    1 -7 13 435.062
    -1 7 -13 355.407
    1 -7 13 375.619
    -1 7 -14 218.271
    1 -7 14 185.174
    1 -7 14 166.22
    -1 7 -15 92.6003
    1 -7 15 11.3048
    -1 7 -15 90.2452
    -1 7 -15 -21.3521
    1 -7 15 -7.50529
    1 -7 16 10138.5
    1 -7 16 10066.6
    -1 7 -16 10175.6
    -1 7 -16 9907.22
    1 -7 16 9342.78
    1 -7 17 5607.63
    1 -7 17 5244.36
    1 -7 17 5633.09
    1 -7 18 117.252
    1 -7 18 161.567
    1 -7 18 98.2589
    1 -7 19 2757.48
    1 -7 19 2497.47
    1 -7 20 530.153
    1 -7 21 218.047
    -1 6 16 1790.16
    -1 6 15 -12.6968
    -1 6 15 -8.30849
    -1 6 14 2373.34
    -1 6 14 2397.66
    -1 6 13 46.9665
    -1 6 13 -22.9155
    -1 6 12 6195.43
    -1 6 12 6363.08
    -1 6 11 -15.4313
    -1 6 11 36.9503
    1 -6 -10 14449.3
    -1 6 10 14079.9
    -1 6 10 14249.1
    1 -6 -10 14608.4
    1 -6 -9 -48.8771
    -1 6 9 61.9977
    1 -6 -9 -4.27159
    -1 6 9 29.786
    -1 6 9 41.8828
    -1 6 8 24145.2
    1 -6 -8 23912.8
    1 -6 -8 22910.6
    1 -6 -7 2113.05
    -1 6 7 2241.57
    1 -6 -7 2318.5
    -1 6 6 5673.21
    1 -6 -6 5698.27
    1 -6 -6 5939.45
    1 -6 -6 5260.56
    1 -6 -6 5767.74
    -1 6 5 341.617
    1 -6 -5 378.343
    -1 6 5 319.629
    1 -6 -5 418.994
    -1 6 5 358.686
    1 -6 -5 374.139
    1 -6 -4 17356.3
    -1 6 4 16763.8
    -1 6 4 16991.3
    1 -6 -4 17374.9
    -1 6 4 17310.9
    1 -6 -4 17474.5
    1 -6 -3 70.0627
    1 -6 -3 119.657
    1 -6 -3 37.6602
    -1 6 3 55.5851
    -1 6 3 101.752
    -1 6 3 118.52
    1 -6 -2 11723.1
    1 -6 -2 11644.1
    1 -6 -2 11756.2
    1 -6 -2 12308.7
    -1 6 2 11551.6
    -1 6 2 11535.3
    -1 6 2 11963.6
    -1 6 1 2434.14
    -1 6 1 2483.23
    1 -6 -1 2448.5
    1 -6 -1 2374.32
    1 -6 -1 2245.65
    1 -6 -1 2479.03
    -1 6 1 2403.45
    1 -6 -1 2397.01
    -1 6 1 2198.78
    1 -6 0 19517.7
    1 -6 0 20798.2
    1 -6 0 20559.4
    -1 6 0 20801.6
    1 -6 0 20039.7
    1 -6 0 20782.9
    -1 6 0 20886.2
    -1 6 0 20489
    -1 6 0 19718.1
    -1 6 0 21845.8
    1 -6 1 10341.4
    1 -6 1 10447.2
    1 -6 1 10726.2
    1 -6 1 10591.8
    1 -6 1 10474
    -1 6 -1 11116.2
    -1 6 -1 10293
    -1 6 -1 11076.2
    1 -6 2 19310.7
    1 -6 2 19536.6
    -1 6 -2 19428.5
    -1 6 -2 17760.6
    1 -6 2 19547.5
    1 -6 2 20031
    -1 6 -3 1035.32
    -1 6 -3 1091.17
    1 -6 3 949.053
    1 -6 3 896.574
    -1 6 -3 975.703
    1 -6 3 1130.47
    1 -6 4 325626
    -1 6 -4 327465
    1 -6 4 313709
    -1 6 -4 325868
    -1 6 -4 327314
    1 -6 5 52.0728
    -1 6 -5 196.027
    -1 6 -5 32.0597
    -1 6 -5 72.9397
    1 -6 5 91.9961
    1 -6 6 11604
    1 -6 6 12347.1
    -1 6 -6 12018.4
    1 -6 6 11978.6
    -1 6 -6 11313
    1 -6 7 323.912
    -1 6 -7 285.734
    -1 6 -7 269.897
    -1 6 -7 242.794
    1 -6 7 249.033
    -1 6 -8 21791.8
    -1 6 -8 21236.8
    1 -6 8 20626.6
    1 -6 8 21749.5
    -1 6 -9 1950.8
    1 -6 9 1711.79
    1 -6 9 1930.42
    -1 6 -9 1784.55
    1 -6 9 1935.24
    -1 6 -10 26051.7
    -1 6 -10 26698.3
    1 -6 10 25134.5
    -1 6 -11 1359.41
    -1 6 -11 1434.49
    1 -6 11 1319.25
    1 -6 12 1620.33
    -1 6 -12 1487.08
    -1 6 -13 160.496
    1 -6 13 92.4234
    1 -6 13 79
    1 -6 14 8361.54
    1 -6 14 8737.73
    1 -6 14 8801.92
    -1 6 -14 8788.8
    -1 6 -15 46.5892
    -1 6 -15 41.7791
    1 -6 15 94.1258
    1 -6 15 17.5315
    -1 6 -15 -18.9846
    1 -6 15 22.5303
    1 -6 16 4290.59
    -1 6 -16 4224.02
    -1 6 -16 4033.47
    1 -6 16 4219.72
    1 -6 16 4274.89
    1 -6 17 49.5972
    1 -6 17 78.429
    1 -6 17 103.63
    1 -6 18 5564.59
    1 -6 18 5790.03
    1 -6 19 674.173
    1 -6 19 772.729
    1 -6 20 12112.8
    1 -6 21 1089.26
    -1 5 17 1439.15
    -1 5 16 1775.86
    -1 5 15 27.3242
    -1 5 15 41.9339
    -1 5 14 10990.1
    -1 5 14 10147.8
    -1 5 13 538.986
    -1 5 13 619.897
    -1 5 13 499.017
    -1 5 12 110.023
    -1 5 12 -25.2664
    -1 5 12 63.9363
    1 -5 -11 493.054
    -1 5 11 661.185
    -1 5 11 531.19
    1 -5 -11 613.192
    -1 5 11 607.507
    -1 5 10 16455
    -1 5 10 15894.4
    1 -5 -10 16733.6
    1 -5 -10 16574.5
    -1 5 10 17634.1
    1 -5 -10 16558.1
    1 -5 -9 189.115
    -1 5 9 170.803
    1 -5 -9 127.597
    1 -5 -8 15477.3
    -1 5 8 15762.1
    1 -5 -8 15267.5
    1 -5 -7 1345.43
    1 -5 -7 1431.92
    -1 5 7 1576.61
    1 -5 -7 1564.05
    1 -5 -6 13217.3
    1 -5 -6 13737.6
    1 -5 -6 12725
    -1 5 6 12374.2
    -1 5 6 12972.6
    1 -5 -6 12530.8
    -1 5 6 13557.9
    1 -5 -5 1469.31
    1 -5 -5 1233.35
    1 -5 -5 1340.53
    -1 5 5 1380.57
    1 -5 -5 1196.8
    -1 5 5 1311.61
    -1 5 5 1286.27
    1 -5 -4 225710
    1 -5 -4 227286
    -1 5 4 228745
    -1 5 4 228392
    -1 5 4 234209
    1 -5 -4 221805
    1 -5 -4 231561
    -1 5 3 9596.92
    -1 5 3 10729.8
    -1 5 3 10590.2
    1 -5 -3 10281.5
    1 -5 -3 10873.4
    1 -5 -3 10521.4
    1 -5 -3 9237.24
    -1 5 2 89014.5
    1 -5 -2 92387.1
    -1 5 2 92274.2
    1 -5 -2 92009.8
    -1 5 2 92479.8
    1 -5 -2 92511.5
    -1 5 1 12765.3
    1 -5 -1 13228.4
    -1 5 1 12897
    1 -5 -1 13456.6
    1 -5 -1 13404.6
    -1 5 1 13695.2
    -1 5 1 13066.7
    -1 5 0 12538.6
    -1 5 0 12400.8
    1 -5 0 12053
    1 -5 0 12480.6
    -1 5 0 11873.8
    1 -5 0 12285.3
    -1 5 0 12525.1
    1 -5 0 12081.4
    1 -5 1 8903.3
    -1 5 -1 9814.18
    -1 5 -1 9171.49
    1 -5 1 9137.62
    -1 5 -1 9228.48
    1 -5 1 9591.37
    1 -5 1 9396.76
    1 -5 2 164332
    -1 5 -2 167121
    1 -5 2 167730
    -1 5 -2 165018
    1 -5 2 164552
    1 -5 3 -31.5939
    1 -5 3 26.2416
    -1 5 -3 8.45508
    -1 5 -3 2.22204
    1 -5 3 -11.0933
    -1 5 -3 -44.4122
    1 -5 4 221875
    -1 5 -4 225925
    -1 5 -4 223071
    -1 5 -4 216527
    1 -5 5 10801.3
    -1 5 -5 10339.4
    -1 5 -5 10196.4
    -1 5 -5 10769.8
    1 -5 5 10607.3
    1 -5 6 1928.49
    1 -5 6 1938.71
    1 -5 6 1587.1
    -1 5 -6 1970.33
    -1 5 -6 1958.26
    -1 5 -6 1960.18
    -1 5 -6 1901.1
    -1 5 -7 5491.79
    1 -5 7 5656.41
    1 -5 7 5937.31
    -1 5 -7 6250.89
    1 -5 7 5452.62
    -1 5 -7 6294.84
    -1 5 -8 650.291
    1 -5 8 669.223
    1 -5 8 969.378
    1 -5 8 661.542
    -1 5 -8 627.709
    -1 5 -9 4755.53
    1 -5 9 4699.52
    1 -5 9 4550.36
    -1 5 -9 4816.63
    -1 5 -10 17947.9
    -1 5 -10 18889.5
    1 -5 10 16965.2
    -1 5 -11 11528.1
    1 -5 11 12220.4
    -1 5 -11 12112.7
    1 -5 11 12293
    1 -5 12 28739
    -1 5 -12 28501.6
    1 -5 12 27688.5
    -1 5 -12 27693.1
    1 -5 13 69.3391
    -1 5 -13 59.1551
    1 -5 13 13.3321
    1 -5 14 2440.26
    -1 5 -14 2479.46
    1 -5 14 2504.02
    1 -5 14 2282.87
    1 -5 14 2032.87
    1 -5 15 35.8032
    -1 5 -15 106.315
    -1 5 -15 113.977
    1 -5 15 66.3017
    1 -5 15 45.2198
    -1 5 -15 87.3651
    -1 5 -16 388.103
    1 -5 16 449.94
    1 -5 16 409.098
    1 -5 16 418.946
    1 -5 17 282.908
    1 -5 17 226.39
    1 -5 18 78.5994
    1 -5 18 116.018
    1 -5 19 41.9796
    1 -5 19 33.03
    1 -5 20 2112.77
    1 -5 20 1944.02
    -1 4 18 3770.2
    -1 4 17 31.1845
    -1 4 16 3827.22
    -1 4 15 453.931
    -1 4 15 408.591
    -1 4 15 411.859
    -1 4 15 433.425
    -1 4 14 632.534
    -1 4 14 622.199
    -1 4 14 625.571
    -1 4 14 568.072
    -1 4 13 628.108
    -1 4 13 824.312
    -1 4 13 809.89
    -1 4 13 766.281
    -1 4 12 3003.49
    -1 4 12 3078.41
    1 -4 -12 3165.66
    -1 4 12 3031.4
    -1 4 12 2901.43
    -1 4 11 425.65
    -1 4 11 432.285
    1 -4 -11 385.769
    -1 4 11 352.675
    -1 4 11 448.183
    1 -4 -10 1737.91
    1 -4 -10 1901.94
    -1 4 10 2122.31
    1 -4 -9 3438.35
    -1 4 9 3210.73
    -1 4 8 6365.12
    1 -4 -8 6964.1
    1 -4 -8 7233.3
    1 -4 -7 14.2932
    -1 4 7 34.8479
    1 -4 -7 -42.8094
    -1 4 7 67.1396
    1 -4 -7 37.3462
    1 -4 -7 9.08325
    1 -4 -7 95.0901
    1 -4 -6 353.917
    1 -4 -6 525.177
    1 -4 -6 469.133
    -1 4 6 425.702
    1 -4 -6 487.194
    -1 4 6 352.355
    -1 4 6 359.507
    1 -4 -5 33.3828
    -1 4 5 190.047
    1 -4 -5 46.6522
    1 -4 -5 59.0117
    -1 4 5 97.1325
    -1 4 5 65.8876
    1 -4 -4 44144.6
    -1 4 4 44457.5
    1 -4 -4 44112.3
    1 -4 -4 43347.1
    1 -4 -4 45512.4
    -1 4 4 43850.7
    -1 4 4 43679.7
    1 -4 -3 7929.85
    1 -4 -3 7873.93
    -1 4 3 8143.34
    -1 4 3 8139.81
    1 -4 -3 8188.68
    -1 4 3 8029.32
    1 -4 -2 44.5623
    1 -4 -2 42.8823
    1 -4 -2 8.85746
    1 -4 -2 73.8957
    -1 4 2 40.0189
    1 -4 -2 122.186
    1 -4 -2 55.1505
    -1 4 2 42.7587
    -1 4 2 28.5207
    1 -4 -1 10252.8
    -1 4 1 9874.3
    -1 4 1 9791.6
    1 -4 -1 9962.38
    -1 4 1 9862.81
    -1 4 1 9934.97
    1 -4 -1 9905.6
    1 -4 -1 9915.4
    -1 4 0 41629.7
    1 -4 0 41247.3
    -1 4 0 44197.8
    -1 4 0 42115.3
    1 -4 0 41657.6
    1 -4 0 41839.2
    1 -4 1 163.162
    1 -4 1 110.133
    -1 4 -1 146.251
    1 -4 1 178.393
    1 -4 2 30389.8
    -1 4 -2 31684.4
    1 -4 2 30929.9
    -1 4 -2 31248.6
    -1 4 -3 73.2381
    1 -4 3 86.8006
    1 -4 4 195912
    -1 4 -4 201874
    1 -4 4 188334
    1 -4 4 210897
    1 -4 5 13016.5
    -1 4 -5 12721.8
    -1 4 -5 12906.1
    -1 4 -5 12673.7
    -1 4 -6 8779.05
    -1 4 -6 9156.44
    -1 4 -6 8951.18
    1 -4 6 9073.86
    1 -4 6 8490.33
    1 -4 6 9095.55
    1 -4 7 3333.67
    -1 4 -7 3189.58
    1 -4 7 3398.36
    1 -4 7 3187.01
    1 -4 7 3089.02
    1 -4 7 3640.77
    -1 4 -7 3730.15
    -1 4 -8 89134.9
    1 -4 8 82649.3
    1 -4 8 83790.3
    1 -4 8 92805.7
    -1 4 -8 87852.5
    -1 4 -9 1101.23
    -1 4 -9 832.638
    1 -4 9 707.079
    -1 4 -10 15058
    -1 4 -10 15719.5
    1 -4 10 15865.6
    1 -4 10 15015.1
    -1 4 -11 3252.28
    -1 4 -11 3327.91
    1 -4 11 2996.26
    1 -4 11 3161.7
    1 -4 12 3577.53
    1 -4 12 3843.04
    -1 4 -12 3622.08
    -1 4 -12 3300.36
    -1 4 -13 880.774
    1 -4 13 1020.09
    1 -4 13 1021.63
    1 -4 13 955.18
    1 -4 14 2933.56
    -1 4 -14 3186.9
    -1 4 -14 3303.26
    1 -4 14 3264.6
    -1 4 -14 3376.24
    1 -4 14 3011.49
    1 -4 15 377.675
    -1 4 -15 384.712
    -1 4 -15 506.768
    1 -4 15 442.93
    1 -4 15 399.666
    1 -4 16 17233.2
    1 -4 16 18498.4
    -1 4 -16 16731
    1 -4 17 1138.99
    1 -4 17 1489.62
    1 -4 18 92.5993
    1 -4 18 221.444
    1 -4 19 440.396
    1 -4 19 451.331
    1 -4 20 755.459
    1 -4 20 890.463
    -1 3 18 2766.99
    -1 3 17 370.622
    -1 3 16 1049.48
    -1 3 16 949.767
    -1 3 16 1083.48
    -1 3 15 4062.41
    -1 3 15 4081.65
    -1 3 15 4114.78
    -1 3 14 9725.66
    -1 3 14 10051.4
    -1 3 14 10045
    -1 3 14 9458.57
    -1 3 13 4361.6
    -1 3 13 4270.31
    -1 3 13 4569.9
    1 -3 -13 4278.99
    -1 3 13 4445.03
    -1 3 12 145.577
    -1 3 12 149.421
    -1 3 12 243.36
    -1 3 12 283.58
    1 -3 -11 40.7649
    1 -3 -11 65.2952
    -1 3 11 64.7178
    1 -3 -10 9604.27
    -1 3 10 8727.06
    1 -3 -10 9176.29
    1 -3 -10 9780.69
    -1 3 9 1971.2
    1 -3 -9 2027.15
    -1 3 8 2441.73
    1 -3 -8 2443.7
    1 -3 -8 2705.33
    -1 3 7 346.02
    1 -3 -7 503.813
    1 -3 -7 474.492
    -1 3 7 642.208
    1 -3 -7 454.982
    -1 3 7 381.836
    1 -3 -6 265243
    -1 3 6 262470
    1 -3 -6 273354
    -1 3 6 262092
    1 -3 -6 259886
    -1 3 6 250284
    1 -3 -5 2271.35
    1 -3 -5 2195.17
    -1 3 5 2444.32
    -1 3 5 2168.04
    -1 3 5 2181.68
    1 -3 -5 2200.47
    1 -3 -4 43313.2
    -1 3 4 42109.9
    -1 3 4 41378.3
    1 -3 -4 40597.4
    -1 3 4 40642.8
    1 -3 -3 5512.13
    -1 3 3 5651.48
    -1 3 3 5663.89
    1 -3 -3 5736.35
    -1 3 3 5742.98
    1 -3 -2 66302.7
    1 -3 -2 64433.9
    -1 3 2 66395.8
    -1 3 2 63605.6
    -1 3 2 64431.7
    -1 3 2 62852.4
    1 -3 -2 64361.2
    1 -3 -2 64306.8
    1 -3 -1 289.658
    1 -3 -1 340.527
    -1 3 1 281.92
    -1 3 1 286.954
    1 -3 -1 277.12
    -1 3 1 237.472
    -1 3 0 1055.36
    1 -3 0 1004.19
    -1 3 0 1015.95
    -1 3 -1 1744.62
    1 -3 1 1809.79
    1 -3 1 1734.61
    -1 3 -2 245393
    1 -3 2 246576
    1 -3 2 240731
    1 -3 3 6104.28
    -1 3 -3 6355.71
    -1 3 -4 91552.5
    1 -3 4 90622.5
    1 -3 4 89798.4
    -1 3 -5 44.5284
    1 -3 5 14.6301
    1 -3 5 -54.4324
    -1 3 -5 44.4797
    1 -3 6 950.792
    1 -3 6 853.918
    -1 3 -6 960.217
    -1 3 -6 1131.77
    -1 3 -6 895.046
    1 -3 6 946.628
    -1 3 -6 912.219
    -1 3 -6 941.147
    -1 3 -7 52.76
    -1 3 -7 84.557
    -1 3 -7 -26.1888
    -1 3 -7 3.47301
    1 -3 7 -9.31249
    -1 3 -7 -10.8873
    1 -3 7 -30.1716
    -1 3 -8 68390.3
    -1 3 -8 65706.7
    -1 3 -8 67831.4
    1 -3 8 66221.9
    1 -3 8 66936.8
    -1 3 -8 67318.8
    1 -3 9 2978.18
    -1 3 -9 3329.17
    -1 3 -9 2848.84
    1 -3 9 2734.9
    -1 3 -9 2892.4
    -1 3 -9 3167.07
    1 -3 9 2704.3
    1 -3 10 46.5479
    -1 3 -10 199.652
    -1 3 -10 159.816
    -1 3 -10 69.9446
    -1 3 -10 187.829
    1 -3 10 84.1956
    1 -3 10 149.044
    1 -3 11 2476.44
    -1 3 -11 2727.24
    -1 3 -11 2444.53
    1 -3 11 2417.27
    -1 3 -11 2362.91
    -1 3 -12 772.367
    1 -3 12 862.625
    -1 3 -12 724.996
    1 -3 12 898.403
    -1 3 -13 2875.89
    1 -3 13 3275.65
    -1 3 -13 3559.85
    -1 3 -13 2760.21
    1 -3 13 2981.12
    1 -3 13 3177.71
    1 -3 13 2946.41
    1 -3 14 2695.07
    1 -3 14 2662.35
    -1 3 -14 2990.57
    -1 3 -14 2837.32
    1 -3 14 2566.45
    1 -3 15 4808.85
    1 -3 15 4390.09
    1 -3 15 4832.92
    -1 3 -15 4399.43
    1 -3 16 12837.4
    1 -3 16 14004.1
    1 -3 17 1454.55
    1 -3 17 1502.46
    1 -3 18 845.799
    1 -3 18 791.299
    1 -3 19 1323.68
    1 -3 19 1412.65
    1 -3 20 153.956
    -1 2 19 962.115
    -1 2 18 35.315
    -1 2 17 186.79
    -1 2 17 115.063
    -1 2 17 168.814
    -1 2 16 16.8541
    -1 2 16 73.6319
    -1 2 16 57.0702
    -1 2 15 317.104
    -1 2 15 432.573
    -1 2 15 364.385
    -1 2 14 306.386
    -1 2 14 497.283
    -1 2 14 455.349
    1 -2 -13 1740.86
    -1 2 13 1542.35
    -1 2 13 1596.17
    -1 2 13 1604.76
    -1 2 12 7959.6
    -1 2 12 8115.87
    -1 2 12 7317.6
    -1 2 12 7753.11
    1 -2 -12 7853.18
    1 -2 -12 7799.89
    1 -2 -11 2128.84
    1 -2 -11 2256.46
    -1 2 11 2339.17
    1 -2 -10 2812.51
    -1 2 10 2751.36
    1 -2 -9 1612.69
    -1 2 9 1738.98
    1 -2 -9 1682.05
    1 -2 -8 1300.96
    -1 2 8 1599.46
    -1 2 8 1734.78
    -1 2 8 1553.35
    1 -2 -8 1650.93
    -1 2 7 749.895
    -1 2 7 677.394
    1 -2 -7 770.345
    1 -2 -7 802.559
    -1 2 7 900.892
    -1 2 7 704.274
    -1 2 6 10904.4
    1 -2 -6 10665.7
    1 -2 -6 10917
    1 -2 -6 11136.2
    -1 2 6 10845.8
    -1 2 6 10760.6
    -1 2 6 10501.2
    -1 2 5 18799.7
    1 -2 -5 18571.8
    1 -2 -5 19338.6
    -1 2 5 20417.7
    -1 2 5 19370.2
    -1 2 5 18119.8
    1 -2 -4 11527.3
    -1 2 4 11403
    -1 2 4 11574.3
    1 -2 -4 11283.1
    1 -2 -3 1961.91
    -1 2 3 2076.26
    -1 2 3 1763.81
    -1 2 2 20216
    1 -2 -2 20134
    -1 2 2 19768.8
    -1 2 1 389.653
    1 -2 -1 415.851
    -1 2 1 465.346
    1 -2 -1 362.926
    1 -2 -1 472.704
    1 -2 -1 403.451
    1 -2 0 50896.2
    -1 2 0 51318.7
    -1 2 0 49548
    1 -2 1 3389.86
    1 -2 1 3544.56
    -1 2 -1 3381.99
    1 -2 2 8814.32
    -1 2 -2 8227.43
    -1 2 -3 7870.17
    -1 2 -3 8076.36
    1 -2 3 7555.58
    -1 2 -3 7698.23
    1 -2 4 333997
    1 -2 4 313488
    -1 2 -4 331268
    -1 2 -4 329656
    -1 2 -4 325552
    1 -2 4 319041
    -1 2 -4 330361
    -1 2 -4 325226
    -1 2 -5 3377.27
    -1 2 -5 3353.98
    1 -2 5 3482.14
    -1 2 -5 3457.46
    -1 2 -5 3353.56
    1 -2 5 3680.09
    -1 2 -5 3478.94
    -1 2 -6 8322.93
    1 -2 6 8738.44
    -1 2 -6 8133.7
    -1 2 -6 8761.96
    1 -2 6 8051.76
    -1 2 -6 8798.66
    -1 2 -6 8144.69
    -1 2 -6 8499.81
    -1 2 -7 1829.72
    -1 2 -7 1853.11
    -1 2 -7 1846.95
    1 -2 7 1956.23
    -1 2 -7 1773.77
    -1 2 -7 1847.74
    -1 2 -7 1906.47
    1 -2 7 1851.57
    1 -2 7 1720.82
    -1 2 -8 126771
    1 -2 8 126775
    -1 2 -8 127763
    1 -2 8 131292
    1 -2 8 125549
    -1 2 -8 123324
    -1 2 -8 125337
    -1 2 -8 125620
    -1 2 -8 126191
    1 -2 9 2235.63
    -1 2 -9 2384.41
    -1 2 -9 2356.48
    -1 2 -9 2685.5
    1 -2 9 2672.76
    -1 2 -9 2363.71
    -1 2 -9 2555.01
    1 -2 9 2692.06
    1 -2 10 19311.9
    -1 2 -10 18882
    1 -2 10 18897
    1 -2 10 20399.4
    -1 2 -10 18541.7
    -1 2 -10 19881.8
    -1 2 -11 2247.57
    1 -2 11 2443.32
    -1 2 -11 2583.68
    -1 2 -11 2423.32
    1 -2 11 2616.17
    1 -2 11 2305.66
    -1 2 -12 587.147
    1 -2 12 429.716
    -1 2 -12 695.831
    -1 2 -12 641.275
    1 -2 12 685.36
    -1 2 -12 593.853
    -1 2 -13 1288.02
    1 -2 13 1163.8
    1 -2 13 1018.83
    -1 2 -13 1219.91
    1 -2 13 1068.14
    1 -2 13 1095.15
    1 -2 13 1034.15
    1 -2 14 8639.45
    1 -2 14 8183.6
    1 -2 14 8179.12
    -1 2 -14 8418.32
    -1 2 -14 8415.8
    1 -2 15 2065.7
    1 -2 15 2145.24
    1 -2 15 2290.36
    1 -2 16 3700.99
    1 -2 16 3334.16
    -1 2 -16 3156.54
    1 -2 17 115.94
    1 -2 17 135.13
    1 -2 18 2746.6
    1 -2 18 2588.29
    1 -2 19 67.1785
    1 -2 19 33.1721
    1 -2 20 5213.1
    -1 1 19 86.9822
    -1 1 18 1126.71
    -1 1 18 1164.69
    -1 1 17 29.1069
    -1 1 17 22.8838
    -1 1 17 -4.06731
    -1 1 16 7791.96
    -1 1 16 7631.79
    -1 1 16 8012.58
    -1 1 15 1010.73
    -1 1 15 1048.39
    -1 1 14 -5.10151
    1 -1 -14 -39.1215
    -1 1 14 34.8365
    -1 1 14 106.571
    -1 1 13 14.2216
    -1 1 13 27.2895
    1 -1 -13 24.9321
    -1 1 13 18.3728
    1 -1 -12 47928.8
    1 -1 -12 45453.2
    -1 1 12 45678.1
    1 -1 -11 4727.48
    1 -1 -11 4265.42
    -1 1 11 4280.25
    -1 1 11 4296.41
    1 -1 -10 18826.7
    -1 1 10 18563.9
    -1 1 10 19521.3
    -1 1 9 7933.09
    1 -1 -9 7964.13
    1 -1 -9 7436.2
    -1 1 9 7610.31
    1 -1 -9 7824.77
    -1 1 8 9198.34
    -1 1 8 9040.75
    -1 1 8 9247
    1 -1 -8 9003.78
    -1 1 8 8678.67
    1 -1 -8 9727.3
    1 -1 -8 9757.23
    -1 1 7 2021.92
    -1 1 7 1637.45
    1 -1 -7 1735.25
    -1 1 7 1887.33
    1 -1 -7 1601.08
    1 -1 -7 1873.62
    1 -1 -7 1543.31
    -1 1 7 1769.58
    1 -1 -6 52772.4
    -1 1 6 51599.7
    -1 1 6 51894.8
    -1 1 6 52796.4
    -1 1 6 48470.6
    1 -1 -6 52887.9
    1 -1 -6 54180.7
    -1 1 6 53009.3
    1 -1 -5 15107.4
    -1 1 5 15467.1
    -1 1 5 15444.3
    -1 1 5 15560.9
    1 -1 -5 15424.9
    -1 1 5 15560.6
    -1 1 5 14779.5
    -1 1 4 10641.5
    1 -1 -4 10743.5
    -1 1 4 10099.9
    -1 1 3 149.023
    1 -1 -3 137.295
    -1 1 3 132.109
    -1 1 3 128.117
    1 -1 -2 4388.72
    -1 1 0 24071.9
    1 -1 0 24270.1
    -1 1 -1 1993.83
    -1 1 -1 1969.55
    -1 1 -2 95390.2
    -1 1 -2 98852.8
    1 -1 2 98635.2
    -1 1 -2 99440.8
    1 -1 2 98736
    1 -1 3 3179.5
    -1 1 -3 2875.51
    -1 1 -3 3064.78
    -1 1 -3 3117.61
    1 -1 3 3146.76
    -1 1 -3 3302.44
    1 -1 3 2979.06
    1 -1 4 15483.2
    -1 1 -4 15468.3
    -1 1 -4 15081.3
    1 -1 4 15648.6
    -1 1 -4 15549
    1 -1 4 15602.3
    -1 1 -4 15079.9
    -1 1 -4 15878.1
    -1 1 -5 204.093
    -1 1 -5 215.473
    -1 1 -5 216.999
    -1 1 -5 205.263
    1 -1 5 206.336
    1 -1 5 172.894
    -1 1 -5 183.549
    -1 1 -5 233.246
    1 -1 5 224.531
    -1 1 -5 154.955
    -1 1 -6 1006.91
    -1 1 -6 1348.57
    -1 1 -6 1060.2
    -1 1 -6 1099.8
    1 -1 6 1249.25
    -1 1 -6 1075.55
    1 -1 6 1141.68
    -1 1 -6 1093.75
    1 -1 6 1182.61
    -1 1 -6 1078.41
    -1 1 -7 10611.3
    -1 1 -7 10655.6
    1 -1 7 11156.6
    -1 1 -7 10730.5
    1 -1 7 11627.3
    -1 1 -7 10725.9
    -1 1 -7 10969.4
    -1 1 -7 10671.9
    -1 1 -7 10250.9
    1 -1 7 11197.7
    -1 1 -7 10976.2
    -1 1 -8 10371.3
    1 -1 8 9606.72
    -1 1 -8 10233.7
    -1 1 -8 10168
    -1 1 -8 10162.1
    -1 1 -8 9744.59
    -1 1 -8 9805.61
    1 -1 8 9822.38
    1 -1 8 10114.9
    -1 1 -8 9343.14
    -1 1 -9 27.6706
    1 -1 9 63.3448
    1 -1 9 49.9836
    -1 1 -9 -0.47964
    1 -1 9 66.1997
    -1 1 -9 60.3529
    -1 1 -9 -47.9096
    -1 1 -9 51.8586
    -1 1 -10 18108.4
    -1 1 -10 18810.3
    1 -1 10 19097.2
    1 -1 10 19580.9
    -1 1 -10 20870.4
    -1 1 -10 20032.7
    1 -1 10 18026.7
    -1 1 -11 283.614
    -1 1 -11 222.719
    1 -1 11 208.578
    -1 1 -11 220.414
    1 -1 11 153.938
    -1 1 -11 175.914
    1 -1 11 172.088
    -1 1 -12 5915.08
    1 -1 12 6289.56
    -1 1 -12 6187.96
    1 -1 12 5710.01
    -1 1 -12 5945.85
    1 -1 12 5786.78
    -1 1 -12 6359.52
    1 -1 13 -19.731
    -1 1 -13 -13.1922
    1 -1 13 5.22005
    1 -1 13 -39.9705
    -1 1 -14 7561.55
    1 -1 14 7094.66
    -1 1 -14 7348.1
    1 -1 14 7458.74
    1 -1 14 7328
    1 -1 15 1124.25
    1 -1 15 1094.02
    1 -1 15 1236.71
    -1 1 -15 1267.98
    1 -1 16 2068.16
    1 -1 16 1788.18
    1 -1 17 1690.34
    1 -1 17 1777.54
    1 -1 18 433.965
    1 -1 18 630.964
    1 -1 19 564.819
    -1 0 19 -0.19102
    -1 0 19 13.3759
    -1 0 18 939.093
    -1 0 18 992.993
    -1 0 17 681.201
    -1 0 17 579.842
    -1 0 17 487.14
    -1 0 16 1248.07
    -1 0 16 1303.21
    -1 0 16 1233.6
    -1 0 15 50.4964
    -1 0 15 -43.7787
    -1 0 15 78.1401
    -1 0 14 42152.8
    -1 0 14 44120.3
    -1 0 14 42994.4
    1 0 -14 40887.7
    -1 0 13 430.921
    -1 0 13 423.679
    -1 0 13 330.936
    -1 0 13 611.918
    1 0 -13 189.375
    -1 0 12 26759
    1 0 -12 26350.1
    1 0 -12 27823.5
    -1 0 12 28407.5
    1 0 -11 172.002
    1 0 -11 326.785
    -1 0 11 272.986
    1 0 -11 185.18
    -1 0 11 357.15
    1 0 -10 18425.4
    -1 0 10 19430
    1 0 -10 19143.5
    -1 0 10 18044.9
    -1 0 10 16588
    -1 0 9 4767.83
    -1 0 9 4781.05
    1 0 -9 5097.19
    1 0 -9 4494.95
    -1 0 9 5144.81
    -1 0 9 4696.79
    1 0 -9 5418.85
    1 0 -9 5241.49
    1 0 -8 152.32
    1 0 -8 236.443
    -1 0 8 333.232
    -1 0 8 268.142
    1 0 -8 316.997
    -1 0 8 229.012
    1 0 -8 259.694
    -1 0 8 222.971
    -1 0 7 4382.22
    -1 0 7 4443.17
    1 0 -7 4394.76
    -1 0 7 4443.09
    -1 0 7 4378.34
    1 0 -7 4424.87
    1 0 -7 4858.76
    1 0 -6 50958.3
    -1 0 6 53248.9
    1 0 -6 52257.4
    -1 0 6 51835
    -1 0 6 52988.1
    -1 0 6 51792.6
    1 0 -6 51829.9
    -1 0 5 2314.68
    -1 0 5 2081.55
    -1 0 5 2459.86
    1 0 -5 2146.51
    -1 0 4 4655.47
    1 0 -4 4568.34
    -1 0 4 4771.99
    -1 0 4 4451.25
    -1 0 4 4452.09
    -1 0 3 262.84
    -1 0 3 209.564
    1 0 -3 255.884
    -1 0 3 321.494
    -1 0 3 272.115
    1 0 -2 50624.2
    -1 0 2 50679.4
    -1 0 2 50431.5
    -1 0 2 49788.4
    -1 0 1 1774.2
    -1 0 0 100449
    1 0 0 100491
    -1 0 -1 1133.63
    1 0 1 1179.99
    1 0 1 1164.24
    -1 0 -2 18512
    1 0 2 17778.8
    -1 0 -2 18160.4
    -1 0 -2 18155
    1 0 2 18110
    -1 0 -3 15601.1
    -1 0 -3 16887.7
    1 0 3 15959.3
    1 0 3 15087.6
    -1 0 -3 15200.8
    1 0 4 269435
    -1 0 -4 272887
    -1 0 -4 268072
    -1 0 -4 266655
    -1 0 -4 265317
    1 0 4 264721
    -1 0 -4 260623
    -1 0 -5 1384.46
    -1 0 -5 1352.48
    -1 0 -5 1315.74
    1 0 5 1370.77
    1 0 5 1362.54
    -1 0 -5 1316.77
    1 0 5 1563.05
    -1 0 -5 1495.41
    -1 0 -6 39416.8
    -1 0 -6 39162.1
    1 0 6 39597.3
    1 0 6 38648.2
    1 0 6 38497.1
    -1 0 -6 38730.6
    -1 0 -6 37806.8
    -1 0 -6 37127.4
    -1 0 -6 38568.8
    -1 0 -7 3120.59
    -1 0 -7 2811.96
    -1 0 -7 2996.55
    1 0 7 3109.64
    -1 0 -7 3064.95
    1 0 7 3103.93
    1 0 7 3050.63
    -1 0 -7 2902.36
    -1 0 -7 3013.69
    -1 0 -8 48344.7
    1 0 8 51206.4
    -1 0 -8 51590.9
    -1 0 -8 51290
    -1 0 -8 50754.1
    1 0 8 49065.7
    -1 0 -8 49837.8
    1 0 8 49565.8
    -1 0 -9 4.09696
    -1 0 -9 -68.248
    1 0 9 -25.5581
    1 0 9 53.8633
    1 0 9 -22.9023
    -1 0 -9 35.8806
    -1 0 -9 34.7979
    -1 0 -9 5.24202
    -1 0 -9 -2.65925
    -1 0 -10 9677.5
    -1 0 -10 9280.29
    -1 0 -10 10644
    -1 0 -10 9483.16
    1 0 10 9946.18
    1 0 10 10031.3
    1 0 10 9635.62
    -1 0 -10 9743.73
    -1 0 -11 2165.43
    1 0 11 1582.27
    -1 0 -11 2284.81
    -1 0 -12 10378
    1 0 12 8881.97
    -1 0 -12 9467.05
    -1 0 -12 9692.04
    1 0 12 9232.42
    1 0 12 9848.52
    1 0 13 33.8868
    -1 0 -13 30.3847
    1 0 13 29.4544
    -1 0 -13 -17.2974
    1 0 13 -26.6487
    -1 0 -14 23701.6
    1 0 14 24315
    1 0 14 25412
    1 0 14 24193.8
    1 0 15 506.931
    -1 0 -15 473.471
    1 0 15 553.418
    1 0 15 458.602
    1 0 16 3570.43
    1 0 16 3356.4
    1 0 17 661.601
    1 0 17 529.51
    1 0 18 5474.37
    1 0 19 25.2252
    -1 -1 20 2946.91
    -1 -1 19 1022.67
    -1 -1 19 882.925
    -1 -1 18 44.2253
    -1 -1 18 5.61141
    -1 -1 18 65.4659
    -1 -1 17 5211.87
    -1 -1 17 5257.79
    -1 -1 17 5290.64
    -1 -1 16 150.562
    -1 -1 16 63.6917
    -1 -1 16 92.8192
    -1 -1 15 2096.32
    -1 -1 15 2239.13
    -1 -1 15 2001.45
    1 1 -14 19026.4
    -1 -1 14 19763.5
    -1 -1 14 19844.9
    -1 -1 14 19747.8
    1 1 -13 1308.88
    -1 -1 13 1398.59
    -1 -1 13 1404.99
    1 1 -13 1451.75
    1 1 -13 1167.79
    -1 -1 13 1346.77
    1 1 -12 7636.28
    -1 -1 12 8388.02
    1 1 -12 7939.75
    -1 -1 12 7555.15
    -1 -1 11 3295.32
    -1 -1 11 3672.11
    1 1 -11 3507
    1 1 -11 3779.44
    1 1 -11 3478.26
    1 1 -10 15835.9
    1 1 -10 15234.4
    1 1 -10 16003.9
    -1 -1 10 15415.2
    -1 -1 10 16157.4
    -1 -1 10 15372.1
    -1 -1 9 5056.66
    -1 -1 9 5495.09
    1 1 -9 5715.03
    -1 -1 9 5537.53
    -1 -1 9 5752.95
    1 1 -9 5948.79
    1 1 -9 5701.08
    1 1 -8 147
    1 1 -8 86.9824
    -1 -1 8 243.957
    1 1 -8 123.606
    -1 -1 8 285.767
    -1 -1 8 125.735
    1 1 -8 70.4314
    -1 -1 8 115.446
    -1 -1 7 3397.46
    -1 -1 7 3351.29
    1 1 -7 3159.83
    -1 -1 7 3382.76
    1 1 -7 3311.53
    1 1 -7 3354.39
    -1 -1 7 3130.34
    -1 -1 7 3375.89
    1 1 -7 3207.17
    -1 -1 6 9993.21
    -1 -1 6 10708
    -1 -1 6 9780.83
    1 1 -6 10341.9
    1 1 -6 9805.44
    -1 -1 6 9831.45
    1 1 -6 10385.1
    1 1 -6 9373.5
    -1 -1 6 10379.8
    -1 -1 5 667.154
    -1 -1 5 607.969
    -1 -1 5 668.078
    -1 -1 5 739.375
    1 1 -5 660.293
    -1 -1 5 725.319
    1 1 -5 669.382
    1 1 -5 672.591
    -1 -1 4 326556
    -1 -1 4 321821
    1 1 -4 335098
    -1 -1 4 327471
    -1 -1 4 324868
    -1 -1 4 326067
    1 1 -4 322295
    -1 -1 3 1431.22
    -1 -1 3 1373.63
    -1 -1 3 1345.5
    -1 -1 3 1270
    1 1 -3 1248.93
    -1 -1 3 1269.03
    1 1 -3 1293.95
    -1 -1 2 189.584
    1 1 -2 185.201
    -1 -1 2 223.329
    1 1 -2 258.964
    -1 -1 2 201.456
    1 1 -1 1244.13
    -1 -1 0 69021.3
    1 1 0 66155.3
    1 1 1 18.6505
    -1 -1 -1 11.3084
    1 1 1 3.0568
    -1 -1 -1 5.37477
    -1 -1 -1 43.2275
    -1 -1 -2 293404
    1 1 2 295123
    -1 -1 -2 296143
    -1 -1 -2 294876
    -1 -1 -3 2275.06
    1 1 3 1960.68
    -1 -1 -3 2380.1
    -1 -1 -3 2238.47
    1 1 3 2117.78
    -1 -1 -3 2269.36
    -1 -1 -4 159620
    -1 -1 -4 170134
    1 1 4 159715
    1 1 4 162341
    -1 -1 -4 161647
    -1 -1 -4 162782
    1 1 5 712.631
    -1 -1 -5 654.492
    -1 -1 -5 576.161
    -1 -1 -5 635.554
    1 1 5 648.826
    -1 -1 -5 611.946
    -1 -1 -5 553.558
    1 1 5 831.166
    -1 -1 -5 745.503
    -1 -1 -5 606.561
    -1 -1 -6 829.839
    -1 -1 -6 743.092
    1 1 6 788.262
    -1 -1 -6 866.654
    -1 -1 -6 720.515
    -1 -1 -6 804.459
    -1 -1 -6 727.001
    1 1 6 864.825
    -1 -1 -6 784.409
    1 1 6 812.732
    -1 -1 -7 5673.82
    1 1 7 5727.07
    -1 -1 -7 6021.62
    -1 -1 -7 5862.52
    1 1 7 6184.45
    -1 -1 -7 5196.88
    -1 -1 -7 6065.56
    1 1 7 5530.07
    -1 -1 -7 6209.3
    -1 -1 -8 190.288
    1 1 8 355.15
    -1 -1 -8 402.311
    -1 -1 -8 511.133
    -1 -1 -8 290.421
    -1 -1 -8 282.916
    -1 -1 -8 454.792
    -1 -1 -8 485.839
    -1 -1 -9 2705.94
    1 1 9 2448.25
    -1 -1 -9 2731.28
    -1 -1 -9 2314.64
    -1 -1 -10 7600.7
    -1 -1 -10 6696.54
    1 1 10 6702.15
    -1 -1 -10 6888.17
    1 1 11 5909.09
    -1 -1 -11 6576.88
    -1 -1 -11 6876.52
    -1 -1 -11 6656.38
    1 1 12 6277.3
    -1 -1 -12 6117.08
    1 1 12 6041.48
    1 1 12 6200.01
    -1 -1 -12 6020.01
    1 1 12 6156.02
    -1 -1 -12 6764.47
    1 1 13 542.819
    1 1 13 679.25
    -1 -1 -13 659.228
    -1 -1 -13 635.339
    -1 -1 -13 707.91
    1 1 13 725.042
    1 1 14 862.876
    1 1 14 972.107
    1 1 15 511.244
    1 1 15 508.66
    1 1 16 271.263
    1 1 16 311.733
    1 1 17 100.625
    1 1 18 604.281
    1 1 19 431.963
    -1 -2 20 7850.46
    -1 -2 19 281.704
    -1 -2 18 342.191
    -1 -2 18 306.557
    -1 -2 18 265.442
    -1 -2 17 2505.15
    -1 -2 17 2480.17
    -1 -2 17 2400.21
    -1 -2 16 772.908
    -1 -2 16 798.01
    -1 -2 16 770.331
    -1 -2 15 339.225
    -1 -2 15 295.389
    -1 -2 15 344.343
    1 2 -14 15435.6
    1 2 -14 16499.6
    -1 -2 14 15149.2
    -1 -2 14 15830.1
    -1 -2 14 15548.3
    1 2 -13 1139.77
    1 2 -13 1107.83
    -1 -2 12 2725.16
    1 2 -12 2339.98
    1 2 -12 2653.38
    1 2 -12 2511.03
    -1 -2 11 701.34
    1 2 -11 678.341
    -1 -2 11 593.802
    -1 -2 11 682.586
    1 2 -11 578.92
    1 2 -11 682.397
    1 2 -10 13048.8
    1 2 -10 14151.3
    1 2 -10 13323.8
    -1 -2 10 12620.8
    1 2 -10 14372.2
    -1 -2 10 13095.6
    -1 -2 10 14235
    1 2 -9 15719.7
    -1 -2 9 16147.6
    1 2 -9 16764.4
    -1 -2 9 16725.3
    1 2 -9 15179.2
    1 2 -9 16451.8
    -1 -2 9 17474.7
    1 2 -9 16935.4
    1 2 -8 36148
    1 2 -8 37555.8
    1 2 -8 36111.6
    -1 -2 8 35080.8
    1 2 -8 35839.4
    1 2 -8 35407.2
    -1 -2 8 36699.2
    1 2 -8 35035.6
    -1 -2 8 36387.9
    1 2 -8 36374.8
    -1 -2 8 34992
    1 2 -7 1336.74
    1 2 -7 1303.3
    1 2 -7 1232.35
    -1 -2 7 1437.96
    1 2 -7 1584.11
    1 2 -7 1461.81
    -1 -2 7 1541.33
    -1 -2 7 1370.89
    -1 -2 7 1486.54
    -1 -2 7 1483.56
    1 2 -7 1314.48
    -1 -2 6 68437.5
    1 2 -6 66609.3
    1 2 -6 68098.2
    -1 -2 6 68477.2
    -1 -2 6 68101.5
    1 2 -6 67586.4
    1 2 -6 67476.7
    -1 -2 6 68810.2
    -1 -2 6 67351.2
    -1 -2 6 68820.8
    1 2 -6 66480.5
    1 2 -6 64509.1
    -1 -2 5 2352.58
    1 2 -5 2150.3
    -1 -2 5 2150.49
    1 2 -5 1868.58
    1 2 -5 2221.5
    -1 -2 5 2117.37
    1 2 -5 2265.16
    -1 -2 5 2401.83
    -1 -2 5 2029.38
    1 2 -4 286445
    1 2 -4 285417
    1 2 -4 288322
    -1 -2 4 287946
    -1 -2 4 291473
    -1 -2 4 290162
    1 2 -4 302369
    -1 -2 3 2578.6
    -1 -2 3 2490.47
    1 2 -3 2780.13
    1 2 -3 2529.99
    -1 -2 2 128751
    1 2 -2 124846
    1 2 -1 594.249
    -1 -2 0 14195.4
    -1 -2 0 14806
    -1 -2 -1 4741.1
    -1 -2 -1 5012.53
    1 2 1 4686.63
    -1 -2 -1 4963.79
    1 2 1 5009.03
    -1 -2 -2 375497
    1 2 2 385859
    -1 -2 -2 375777
    -1 -2 -2 377980
    -1 -2 -2 376188
    -1 -2 -2 382754
    -1 -2 -3 1247.3
    -1 -2 -3 1131.71
    -1 -2 -3 1296.52
    -1 -2 -3 1331.03
    -1 -2 -3 1219.7
    -1 -2 -3 1280.79
    1 2 3 1140.46
    -1 -2 -3 1234.12
    -1 -2 -4 10578.5
    -1 -2 -4 11215.1
    -1 -2 -4 10671.2
    -1 -2 -4 11138.4
    1 2 4 9875.33
    -1 -2 -4 10605.6
    -1 -2 -4 11202.2
    -1 -2 -4 10712.8
    1 2 4 11154.6
    -1 -2 -5 2304.5
    -1 -2 -5 2343.54
    -1 -2 -5 2228.66
    -1 -2 -5 2309
    -1 -2 -5 2348.42
    -1 -2 -5 2414.2
    1 2 5 2057.39
    1 2 5 2016.55
    -1 -2 -5 2251.26
    -1 -2 -6 5246.73
    -1 -2 -6 5107.5
    -1 -2 -6 6186.2
    -1 -2 -6 5121.53
    -1 -2 -6 5031.96
    -1 -2 -6 5400.07
    1 2 6 5413.44
    -1 -2 -6 5577.05
    -1 -2 -7 7619.13
    -1 -2 -7 8425.59
    -1 -2 -7 8219.81
    -1 -2 -7 7251.99
    1 2 7 7334.49
    -1 -2 -7 7819.27
    -1 -2 -7 7211.44
    -1 -2 -8 5526.25
    -1 -2 -8 5888.16
    1 2 8 5590.89
    -1 -2 -8 5689.9
    -1 -2 -8 5722.18
    -1 -2 -9 3019.87
    1 2 9 2736.81
    -1 -2 -9 2866.65
    -1 -2 -9 2643.95
    -1 -2 -10 4387.07
    -1 -2 -10 4211.47
    1 2 10 4198.81
    -1 -2 -10 3901.88
    -1 -2 -10 4041.34
    -1 -2 -11 1034.91
    -1 -2 -11 1081.1
    1 2 11 836.64
    -1 -2 -11 882.327
    -1 -2 -11 1009.34
    1 2 11 1039.74
    1 2 11 1006.15
    -1 -2 -12 5606.16
    1 2 12 5570.48
    1 2 12 5573.2
    1 2 12 5019.37
    -1 -2 -12 5069.74
    1 2 13 199.548
    1 2 13 207.815
    1 2 13 174.843
    1 2 14 3681.73
    1 2 14 3778.87
    1 2 14 3841.41
    1 2 15 188.56
    1 2 15 224.598
    1 2 16 2778.78
    1 2 17 1732.84
    1 2 18 48.251
    -1 -3 21 414.353
    -1 -3 20 2245.38
    -1 -3 19 835.013
    -1 -3 18 90.0157
    -1 -3 18 33.8422
    -1 -3 17 337.379
    -1 -3 17 331.79
    -1 -3 16 15148.2
    -1 -3 16 16160.4
    -1 -3 16 15691.8
    -1 -3 15 867.968
    -1 -3 15 930.486
    -1 -3 15 757.766
    1 3 -15 964.1
    -1 -3 14 801.166
    1 3 -14 953.87
    1 3 -14 816.687
    -1 -3 14 817.021
    1 3 -13 12787.4
    1 3 -13 12975
    1 3 -13 13846.1
    -1 -3 13 12766.6
    1 3 -12 19047.7
    -1 -3 12 18418
    1 3 -12 19701.9
    -1 -3 12 19770.7
    -1 -3 11 1429.03
    1 3 -11 1315.97
    -1 -3 11 1582.8
    1 3 -11 1608.07
    1 3 -11 1566.21
    1 3 -10 21090
    1 3 -10 22912.9
    1 3 -10 22795.3
    1 3 -10 22018.9
    -1 -3 10 23136.4
    1 3 -10 21490.6
    1 3 -9 5740.18
    1 3 -9 5550.89
    -1 -3 9 5708.2
    1 3 -9 5619.86
    -1 -3 9 5339.33
    1 3 -9 5352.83
    1 3 -9 6049.02
    1 3 -8 24036.5
    -1 -3 8 23480.2
    1 3 -8 22154.5
    -1 -3 8 22711.4
    -1 -3 8 23359.1
    1 3 -8 23767.8
    -1 -3 8 23709.2
    -1 -3 8 22176
    1 3 -8 21888.2
    1 3 -8 22898.4
    1 3 -8 23878.2
    1 3 -7 6227.23
    1 3 -7 5927.36
    1 3 -7 6086.34
    -1 -3 7 5867.73
    -1 -3 7 5837.92
    1 3 -7 5436.13
    1 3 -7 6177.27
    -1 -3 7 5758.49
    -1 -3 7 6153.95
    1 3 -7 6428.04
    1 3 -7 5910.76
    -1 -3 7 5685.36
    1 3 -6 4108.31
    -1 -3 6 4586.6
    1 3 -6 4803.43
    1 3 -6 4188.12
    1 3 -6 4470.7
    1 3 -6 4646.57
    1 3 -6 4542.56
    -1 -3 6 4989.38
    -1 -3 6 4301.24
    -1 -3 6 4201.99
    -1 -3 5 872.539
    1 3 -5 1020.97
    -1 -3 5 984.859
    -1 -3 5 986.011
    -1 -3 5 1050.06
    1 3 -5 1074.62
    1 3 -5 1107.46
    1 3 -5 1059.96
    -1 -3 4 119831
    1 3 -4 116209
    1 3 -4 122451
    -1 -3 4 114952
    1 3 -4 116359
    -1 -3 4 117450
    1 3 -4 116809
    -1 -3 3 165.444
    1 3 -3 120.148
    -1 -3 2 51.8965
    -1 -3 1 333.496
    1 3 -1 303.509
    1 3 -1 360.566
    -1 -3 0 104435
    1 3 0 106859
    -1 -3 0 102876
    1 3 1 3521.8
    -1 -3 -1 3435.54
    1 3 1 3447.27
    -1 -3 -1 3365.48
    1 3 2 142320
    -1 -3 -2 141736
    -1 -3 -2 143994
    1 3 2 145727
    -1 -3 -2 155882
    1 3 3 60.2739
    -1 -3 -3 22.7546
    -1 -3 -3 72.0957
    -1 -3 -3 10.2189
    1 3 3 18.7702
    -1 -3 -3 54.7258
    -1 -3 -3 28.5386
    -1 -3 -3 28.0965
    -1 -3 -3 95.1249
    1 3 4 16462.4
    -1 -3 -4 17397.7
    -1 -3 -4 17789.1
    -1 -3 -4 18699.1
    -1 -3 -4 17743.9
    1 3 4 17073.7
    -1 -3 -4 15986
    -1 -3 -4 16979.9
    -1 -3 -5 177.782
    -1 -3 -5 195.877
    1 3 5 172.482
    -1 -3 -5 150.443
    -1 -3 -5 301.112
    -1 -3 -5 147.795
    -1 -3 -6 5122.39
    1 3 6 5286.78
    -1 -3 -6 5440.24
    -1 -3 -6 5317.94
    -1 -3 -6 4604.61
    -1 -3 -6 5212.47
    -1 -3 -7 85.3595
    -1 -3 -7 36.1689
    -1 -3 -7 84.0341
    -1 -3 -7 109.156
    -1 -3 -7 47.1849
    1 3 7 72.7273
    1 3 8 900.392
    -1 -3 -8 989.886
    -1 -3 -8 943.348
    -1 -3 -8 919.867
    -1 -3 -9 62.2443
    1 3 9 167.071
    -1 -3 -9 39.0333
    -1 -3 -9 14.1933
    -1 -3 -9 146.537
    1 3 10 31026.9
    -1 -3 -10 33314.6
    -1 -3 -10 34218.8
    -1 -3 -10 33624.9
    1 3 11 700.725
    1 3 11 748.064
    1 3 11 667.273
    -1 -3 -11 695.982
    -1 -3 -12 6163.46
    1 3 12 6193.54
    1 3 12 6464.11
    1 3 13 640.03
    1 3 13 645.806
    1 3 14 4820.4
    1 3 14 5049.3
    1 3 15 243.744
    1 3 16 10074.2
    1 3 17 3261.55
    1 3 18 34.4462
    -1 -4 21 25.4632
    -1 -4 20 566.2
    -1 -4 19 2047.82
    -1 -4 18 52.0998
    -1 -4 18 64.8621
    -1 -4 17 2195.26
    1 4 -17 2067.7
    -1 -4 17 2078.36
    1 4 -16 937.877
    -1 -4 16 855.422
    -1 -4 16 899.656
    -1 -4 15 15.8353
    1 4 -15 -52.4457
    -1 -4 15 -32.6127
    -1 -4 14 320.572
    -1 -4 14 262.131
    -1 -4 14 298.722
    1 4 -14 378.815
    -1 -4 14 205.856
    1 4 -14 245.632
    1 4 -13 5792.18
    1 4 -13 5332.25
    -1 -4 13 6095.36
    1 4 -13 6040.19
    -1 -4 12 1891.87
    -1 -4 12 1879.11
    1 4 -12 1576.62
    1 4 -12 1629.62
    1 4 -11 547.404
    -1 -4 11 470.752
    1 4 -11 507.572
    1 4 -10 3236
    1 4 -10 3523.65
    -1 -4 10 2966.85
    1 4 -10 3096.26
    1 4 -10 3407.26
    1 4 -9 2762.57
    1 4 -9 3136.31
    1 4 -9 2783.06
    -1 -4 9 3000.87
    -1 -4 9 3012.5
    1 4 -9 2694.55
    -1 -4 9 2936.78
    1 4 -9 2833
    -1 -4 8 4880.32
    1 4 -8 4741.17
    1 4 -8 4469.77
    1 4 -8 5091.03
    -1 -4 8 4608.63
    -1 -4 8 5257.76
    -1 -4 8 4950.34
    1 4 -8 4533.05
    1 4 -7 206.913
    1 4 -7 111.416
    -1 -4 7 113.334
    1 4 -7 214.53
    -1 -4 7 173.184
    1 4 -7 154.646
    -1 -4 7 169.126
    -1 -4 7 203.047
    1 4 -7 106.425
    1 4 -6 4937.62
    1 4 -6 4908.96
    -1 -4 6 5042.31
    1 4 -6 5146.25
    1 4 -6 5190.89
    -1 -4 6 5204.77
    -1 -4 6 5066.79
    -1 -4 6 5103.91
    1 4 -6 5295.37
    -1 -4 5 4202.22
    -1 -4 5 3747.48
    1 4 -5 3696.62
    1 4 -5 4045.37
    -1 -4 5 3906.72
    1 4 -5 3906.36
    1 4 -5 3760.81
    1 4 -4 237315
    -1 -4 4 236194
    -1 -4 3 793.247
    1 4 -3 887.737
    -1 -4 3 785.326
    -1 -4 3 901.659
    -1 -4 2 42081.4
    -1 -4 2 41241.9
    1 4 -2 41303.2
    1 4 -2 42882.6
    1 4 -2 42251.9
    -1 -4 2 40618.6
    -1 -4 1 274.434
    1 4 -1 330.201
    1 4 0 20086.2
    1 4 0 19939.5
    -1 -4 0 20587.6
    -1 -4 0 21115.7
    -1 -4 -1 1558.4
    -1 -4 -1 1589.68
    -1 -4 -1 1533.56
    1 4 1 1797.04
    1 4 1 1577.42
    -1 -4 -1 1645.11
    -1 -4 -2 33776.7
    -1 -4 -2 34134.6
    1 4 2 35891.4
    -1 -4 -2 35588.4
    -1 -4 -2 33772.4
    1 4 2 35417.3
    -1 -4 -3 41.6463
    1 4 3 54.4349
    -1 -4 -3 23.397
    -1 -4 -3 58.8586
    1 4 3 86.2044
    -1 -4 -3 42.9908
    -1 -4 -3 55.7589
    1 4 4 8234.17
    -1 -4 -4 8702.63
    -1 -4 -4 8356.3
    -1 -4 -4 8764.32
    -1 -4 -4 9081.8
    1 4 4 9141.77
    -1 -4 -5 3390.36
    -1 -4 -5 3545.13
    -1 -4 -5 3874.96
    1 4 5 4206.96
    -1 -4 -5 4030.06
    -1 -4 -6 3310.11
    -1 -4 -6 3345.09
    -1 -4 -6 3924.66
    -1 -4 -6 3022.89
    1 4 6 3475.77
    -1 -4 -6 3043.79
    -1 -4 -7 931.857
    -1 -4 -7 1105.84
    -1 -4 -7 981.368
    -1 -4 -7 993.434
    1 4 7 1090.27
    -1 -4 -7 1005.04
    -1 -4 -8 2973.26
    1 4 8 2970.33
    -1 -4 -8 3129.59
    -1 -4 -8 3489.13
    1 4 9 330.435
    -1 -4 -9 688.884
    -1 -4 -9 563.89
    1 4 10 14296.1
    1 4 10 13792
    1 4 10 14856.4
    -1 -4 -10 15109.6
    1 4 10 14411.9
    -1 -4 -10 14445.5
    1 4 11 984.614
    1 4 11 758.818
    -1 -4 -11 1069.97
    1 4 11 896.205
    -1 -4 -11 1008.45
    1 4 12 405.539
    1 4 12 429.854
    1 4 13 2322.58
    1 4 13 2431.8
    1 4 14 3120.86
    1 4 15 -7.35199
    1 4 16 2120.03
    1 4 17 1304.23
    -1 -5 21 401.094
    -1 -5 20 38.6107
    -1 -5 19 69.8289
    -1 -5 18 1146.08
    -1 -5 17 1172.64
    -1 -5 17 1061.12
    -1 -5 16 1620.23
    1 5 -16 1491.23
    -1 -5 16 1685.32
    -1 -5 15 5433.18
    -1 -5 15 5571.1
    1 5 -15 5571.56
    -1 -5 14 274.649
    1 5 -14 260.23
    1 5 -14 257.717
    -1 -5 14 222.321
    -1 -5 14 55.5635
    -1 -5 14 270.627
    -1 -5 14 293.927
    -1 -5 13 213.177
    1 5 -13 202.531
    -1 -5 13 197.788
    1 5 -13 272.007
    1 5 -12 11810.8
    1 5 -12 12038.3
    1 5 -12 12931.9
    -1 -5 12 12275.5
    -1 -5 11 1280.3
    1 5 -11 1276.25
    1 5 -11 1450.25
    -1 -5 10 1182.71
    1 5 -10 1424.29
    -1 -5 10 1417.38
    -1 -5 10 1213.2
    1 5 -10 1323.38
    1 5 -10 1256.37
    1 5 -9 7802.29
    -1 -5 9 8267.01
    1 5 -9 7976.42
    -1 -5 9 7703.04
    1 5 -9 7900.74
    -1 -5 9 7688.29
    -1 -5 8 27086.8
    1 5 -8 27796.4
    1 5 -8 27192.5
    -1 -5 8 27541.3
    1 5 -8 27650.5
    1 5 -7 2169.24
    -1 -5 7 2334.54
    1 5 -7 2450.94
    -1 -5 7 2360.41
    -1 -5 7 2529.76
    1 5 -7 2432.98
    1 5 -6 17137.7
    1 5 -6 15460.1
    -1 -5 6 15929.2
    1 5 -6 15888.2
    1 5 -6 16323.2
    -1 -5 6 16125.6
    -1 -5 5 411.293
    1 5 -5 289.891
    1 5 -5 416.974
    -1 -5 5 530.593
    1 5 -4 35847.5
    -1 -5 4 36079.9
    -1 -5 4 34558.4
    1 5 -4 36218.4
    -1 -5 4 36213.1
    1 5 -3 2576.07
    -1 -5 3 2491.39
    -1 -5 3 2387.97
    1 5 -3 2271.34
    -1 -5 3 2165.84
    1 5 -3 2618.01
    -1 -5 3 2331.58
    -1 -5 3 2414.77
    1 5 -3 2664.53
    -1 -5 3 2488.09
    1 5 -2 30195.6
    -1 -5 2 30765.5
    1 5 -2 31473.8
    -1 -5 2 30290.9
    -1 -5 2 31494
    -1 -5 2 30216.2
    -1 -5 2 30435.4
    1 5 -1 934.502
    -1 -5 1 955.429
    -1 -5 1 1037.85
    1 5 -1 1052.91
    -1 -5 0 82870.8
    -1 -5 0 81428.4
    1 5 0 84597.8
    -1 -5 0 85556.1
    1 5 0 83710.7
    -1 -5 -1 2545.28
    -1 -5 -1 2080.95
    1 5 1 2193.94
    -1 -5 -1 2161.46
    -1 -5 -1 2209.54
    1 5 1 2153.14
    -1 -5 -1 2128.35
    -1 -5 -2 5833.57
    -1 -5 -2 5929.1
    -1 -5 -2 5903.54
    1 5 2 6400.93
    1 5 2 6081.13
    -1 -5 -2 6446.05
    -1 -5 -2 5535.41
    -1 -5 -3 -2.10282
    -1 -5 -3 18.1918
    -1 -5 -3 -28.7046
    1 5 3 27.6781
    1 5 3 42.784
    -1 -5 -3 -36.2687
    1 5 4 4235.61
    -1 -5 -4 4605.18
    -1 -5 -4 4295.73
    -1 -5 -4 4187.46
    1 5 4 3771.44
    -1 -5 -5 324.417
    1 5 5 181.229
    -1 -5 -5 273.949
    -1 -5 -6 19972.6
    -1 -5 -6 21138.8
    1 5 6 20966.8
    1 5 7 -23.0548
    -1 -5 -7 6.03055
    -1 -5 -7 45.4268
    -1 -5 -8 3521.31
    -1 -5 -8 3671.14
    1 5 8 4127.44
    1 5 9 336.016
    -1 -5 -9 211.766
    -1 -5 -9 325.616
    1 5 9 250.661
    1 5 9 378.581
    1 5 9 394.776
    -1 -5 -10 381.551
    1 5 10 468.174
    1 5 10 573.666
    1 5 10 494.096
    -1 -5 -10 407.325
    1 5 11 2125.46
    1 5 11 2048.12
    -1 -5 -11 1808.74
    1 5 12 3866.27
    1 5 12 3611.34
    1 5 13 770.378
    1 5 13 772.87
    1 5 14 1791.87
    1 5 14 1984.23
    1 5 15 1291.07
    1 5 16 3074.9
    1 5 17 70.2616
    -1 -6 22 410.846
    -1 -6 21 2272.58
    -1 -6 20 520.593
    -1 -6 19 315.302
    -1 -6 18 212.437
    -1 -6 17 273.687
    -1 -6 17 306.611
    -1 -6 16 1210.61
    1 6 -16 1157.93
    -1 -6 16 1212.52
    -1 -6 16 1189.16
    -1 -6 15 723.382
    -1 -6 15 745.94
    -1 -6 15 712.437
    1 6 -14 249.908
    -1 -6 14 129.888
    -1 -6 14 92.6041
    -1 -6 14 63.731
    -1 -6 14 17.3254
    -1 -6 14 106.796
    1 6 -14 140.665
    1 6 -13 172.424
    -1 -6 13 230.881
    1 6 -13 186.103
    1 6 -12 6445.02
    -1 -6 12 6091.57
    1 6 -12 5477.14
    1 6 -11 951.599
    -1 -6 11 979.685
    1 6 -11 869.399
    -1 -6 11 1117.33
    1 6 -11 833.251
    -1 -6 10 42845.1
    -1 -6 10 44209.2
    1 6 -10 42817.7
    -1 -6 10 43108.1
    1 6 -10 42616.8
    1 6 -9 5578.73
    -1 -6 9 5083.3
    -1 -6 9 5236.75
    1 6 -9 5396.86
    1 6 -8 14743.5
    -1 -6 8 15391.6
    1 6 -8 14863.7
    -1 -6 8 15449.5
    -1 -6 7 2927.83
    1 6 -7 2854.72
    1 6 -7 3145.78
    -1 -6 6 149193
    1 6 -6 144747
    1 6 -6 146915
    -1 -6 6 144583
    1 6 -5 120.51
    1 6 -5 34.7217
    1 6 -5 14.4963
    -1 -6 5 -5.10458
    -1 -6 5 -12.5413
    -1 -6 4 16579.2
    -1 -6 4 17172
    -1 -6 4 17287.2
    1 6 -4 17502.4
    1 6 -4 16916.6
    1 6 -4 17143.7
    1 6 -3 7.38375
    -1 -6 3 13.8692
    -1 -6 3 57.5701
    -1 -6 3 93.9159
    -1 -6 3 63.2824
    1 6 -3 28.8995
    -1 -6 3 70.8993
    1 6 -3 22.2925
    -1 -6 3 8.14792
    1 6 -2 20916.9
    -1 -6 2 19488
    -1 -6 2 20175.2
    1 6 -2 21486.1
    -1 -6 2 20412.6
    -1 -6 2 21425.8
    -1 -6 2 20606.5
    -1 -6 2 20097.7
    1 6 -2 19589.7
    1 6 -1 150.984
    1 6 -1 70.1266
    -1 -6 1 83.064
    -1 -6 1 95.459
    -1 -6 1 139.3
    -1 -6 1 216.78
    -1 -6 1 72.8555
    -1 -6 1 75.6167
    1 6 0 67144.8
    -1 -6 0 65127.2
    1 6 0 66726.7
    -1 -6 0 64410.9
    -1 -6 0 65365.7
    1 6 1 307.05
    1 6 1 257.591
    -1 -6 -1 258.813
    -1 -6 -1 366.307
    -1 -6 -1 264.63
    1 6 2 15255.9
    1 6 2 15594.5
    -1 -6 -2 14220.4
    -1 -6 -2 15279.7
    1 6 2 15281.9
    -1 -6 -3 3635.87
    -1 -6 -3 3128.9
    1 6 3 3684.34
    1 6 3 3445.81
    -1 -6 -4 4148.48
    1 6 4 4272.02
    -1 -6 -4 3953.99
    -1 -6 -5 4098.89
    -1 -6 -5 3916.76
    1 6 5 3771.44
    1 6 6 2241.91
    -1 -6 -6 2442.85
    -1 -6 -6 2229.23
    -1 -6 -7 450.722
    1 6 7 434.891
    -1 -6 -7 417.975
    -1 -6 -8 8657.72
    -1 -6 -8 7889.15
    1 6 8 8340.09
    1 6 8 8156.86
    1 6 8 8748.51
    1 6 9 99.2958
    -1 -6 -9 104.346
    -1 -6 -9 51.8937
    1 6 9 192.405
    1 6 10 4039.54
    1 6 10 3964.19
    -1 -6 -10 3494.28
    -1 -6 -11 2161.32
    1 6 11 2179.56
    1 6 11 2053.74
    1 6 12 2382.63
    1 6 12 2654.69
    1 6 13 967.155
    1 6 13 918.635
    1 6 14 1396.89
    1 6 14 968.122
    1 6 15 239.102
    1 6 16 1239.84
    -1 -7 22 4182.93
    -1 -7 21 13.5871
    -1 -7 20 1657.69
    -1 -7 19 685.099
    -1 -7 18 2515.18
    -1 -7 18 2551.69
    -1 -7 17 6866.87
    -1 -7 17 6782.76
    -1 -7 16 4418.18
    -1 -7 16 4058.93
    -1 -7 16 4462.76
    1 7 -16 4349.15
    -1 -7 15 1027.73
    -1 -7 15 1219.36
    1 7 -15 1386.3
    -1 -7 15 1209.82
    -1 -7 14 2390.82
    1 7 -14 2382.51
    -1 -7 14 2266.29
    1 7 -14 2436.81
    -1 -7 14 2304.67
    -1 -7 13 747.577
    1 7 -13 734.618
    1 7 -13 608.008
    1 7 -12 740.043
    1 7 -12 685.995
    -1 -7 12 745.163
    -1 -7 12 774.455
    1 7 -11 5514.12
    1 7 -11 5609.12
    1 7 -11 5635.27
    -1 -7 11 5158.47
    -1 -7 11 5720.74
    -1 -7 10 727.636
    1 7 -10 810.788
    -1 -7 10 840.547
    1 7 -10 1049.52
    1 7 -10 751.929
    1 7 -9 3129.22
    1 7 -9 3250.28
    1 7 -9 3111.16
    -1 -7 9 3401.66
    -1 -7 9 3354.96
    -1 -7 8 3259.78
    1 7 -8 2825.92
    1 7 -8 3163.64
    -1 -7 8 3196.83
    1 7 -8 3100.5
    1 7 -7 626.767
    -1 -7 7 630.846
    1 7 -7 573.456
    1 7 -7 667.482
    -1 -7 6 2521.47
    1 7 -6 2369.43
    1 7 -6 2153.51
    1 7 -6 2282.57
    1 7 -5 257.25
    1 7 -5 210.691
    1 7 -5 323.385
    -1 -7 5 334.73
    -1 -7 4 174.175
    1 7 -4 124.925
    -1 -7 4 184.784
    -1 -7 4 169.683
    1 7 -4 179.629
    -1 -7 3 2579.63
    -1 -7 3 2811.29
    -1 -7 3 2330.74
    1 7 -3 2784.57
    -1 -7 3 2434.57
    1 7 -3 2510.52
    -1 -7 3 2703.07
    -1 -7 3 2763.32
    -1 -7 3 2633.12
    -1 -7 2 896.559
    -1 -7 2 905.941
    -1 -7 2 917.546
    1 7 -2 1135.63
    -1 -7 2 866.255
    -1 -7 2 996.728
    1 7 -2 1017.8
    -1 -7 2 1039.74
    -1 -7 1 1733.01
    -1 -7 1 1883.5
    1 7 -1 1905.91
    -1 -7 1 1518.28
    -1 -7 1 1771.48
    -1 -7 1 1681.9
    1 7 -1 1761.29
    -1 -7 0 87.8115
    1 7 0 250.207
    -1 -7 0 122.69
    -1 -7 0 92.4819
    1 7 0 171.388
    -1 -7 -1 1885.83
    -1 -7 -1 1921.68
    1 7 1 2001.21
    1 7 1 1856.85
    -1 -7 -2 82325.9
    -1 -7 -2 82442.6
    1 7 2 83242.8
    1 7 2 85001.8
    1 7 2 81493.4
    -1 -7 -3 244.709
    1 7 3 259.193
    1 7 3 275.874
    -1 -7 -3 453.198
    -1 -7 -4 16249.8
    -1 -7 -4 15152.8
    1 7 4 16292.5
    1 7 5 743.957
    -1 -7 -5 344.077
    -1 -7 -5 689.259
    -1 -7 -6 5478.49
    1 7 6 5735.3
    -1 -7 -6 4991.56
    -1 -7 -7 -17.1477
    1 7 7 76.3974
    1 7 7 6.70742
    -1 -7 -7 -61.4163
    1 7 8 49.1578
    -1 -7 -8 54.202
    1 7 8 20.0865
    -1 -7 -8 62.8767
    -1 -7 -8 -4.28831
    1 7 8 -14.5658
    1 7 9 1849.68
    -1 -7 -9 1852.39
    1 7 9 2199.75
    -1 -7 -10 10705
    1 7 10 11711.8
    1 7 10 11165.3
    1 7 11 411.392
    1 7 11 459.769
    1 7 12 2237.35
    1 7 12 2064.59
    1 7 13 3466.08
    1 7 13 2995.86
    1 7 14 1824.86
    1 7 14 1980.2
    1 7 15 396.757
    -1 -8 21 3016.16
    -1 -8 20 10709.9
    -1 -8 19 540.742
    -1 -8 19 597.901
    -1 -8 18 6507.3
    -1 -8 18 6184.01
    -1 -8 17 10124
    -1 -8 17 10578.9
    -1 -8 16 20530
    1 8 -16 19651
    -1 -8 16 19372.5
    1 8 -15 2679.99
    -1 -8 15 2719.8
    -1 -8 15 2589.32
    1 8 -14 5980.2
    -1 -8 14 5758.8
    1 8 -14 5963.38
    -1 -8 14 5817.42
    1 8 -13 248.966
    -1 -8 13 173.381
    -1 -8 13 185.466
    -1 -8 13 185.229
    1 8 -13 69.025
    -1 -8 12 35318.6
    -1 -8 12 36604.8
    1 8 -12 40210.8
    1 8 -12 37935.1
    1 8 -11 57.718
    -1 -8 11 3.74796
    1 8 -11 -66.1377
    -1 -8 11 -17.6858
    1 8 -11 190.178
    1 8 -10 63.1566
    -1 -8 10 41.2452
    1 8 -10 -19.6195
    1 8 -10 32.5818
    -1 -8 10 108.873
    -1 -8 9 4719.85
    1 8 -9 4895.27
    -1 -8 9 4681.98
    1 8 -9 4779.59
    1 8 -9 4780.4
    1 8 -8 5011.64
    -1 -8 8 4855.4
    1 8 -8 4696.89
    1 8 -8 4748.39
    1 8 -7 1518.97
    1 8 -7 1627.96
    1 8 -7 1803.6
    -1 -8 7 1512.38
    1 8 -6 133.555
    1 8 -6 180.569
    -1 -8 6 170.733
    1 8 -5 42.562
    -1 -8 5 68.7658
    -1 -8 5 28.36
    1 8 -5 12.2013
    -1 -8 4 173292
    -1 -8 4 157912
    -1 -8 4 170226
    1 8 -4 171025
    1 8 -4 169786
    -1 -8 4 168974
    -1 -8 3 1558.18
    -1 -8 3 1411.78
    1 8 -3 1478.6
    -1 -8 3 1650.1
    -1 -8 3 1401.45
    -1 -8 3 1590.1
    -1 -8 3 1479.37
    -1 -8 2 10741.1
    -1 -8 2 10820.1
    1 8 -2 11239.2
    -1 -8 2 10898.4
    -1 -8 2 10543.8
    -1 -8 2 11230.3
    -1 -8 1 36.6238
    -1 -8 1 21.3663
    -1 -8 1 45.5614
    -1 -8 1 11.106
    1 8 -1 -18.113
    1 8 -1 9.7197
    -1 -8 1 56.5713
    1 8 0 1577.38
    -1 -8 0 1735.18
    -1 -8 0 1730.09
    1 8 0 1605.17
    -1 -8 0 1504
    -1 -8 0 1588.65
    1 8 1 323.373
    -1 -8 -1 408.588
    1 8 1 512.211
    1 8 1 450.377
    -1 -8 -1 387.308
    1 8 2 6457.3
    -1 -8 -2 6172.43
    1 8 2 6466.94
    -1 -8 -2 6055.46
    1 8 3 2160.51
    -1 -8 -3 2103.74
    -1 -8 -3 2198.28
    1 8 4 46.0819
    -1 -8 -4 124.711
    -1 -8 -4 120.373
    -1 -8 -4 275.951
    -1 -8 -5 533.452
    -1 -8 -5 465.098
    1 8 5 623.268
    -1 -8 -5 714.072
    -1 -8 -6 4820.23
    1 8 6 4476.91
    -1 -8 -6 5277.14
    -1 -8 -6 4758.18
    1 8 6 4843.63
    1 8 6 4516.66
    1 8 6 4432.3
    -1 -8 -7 130.39
    -1 -8 -7 344.891
    1 8 7 164.723
    -1 -8 -7 289.46
    1 8 7 138.017
    1 8 7 152.71
    1 8 8 101.673
    -1 -8 -8 146.562
    1 8 8 103.41
    1 8 8 206.098
    -1 -8 -8 323.677
    1 8 9 7949.45
    1 8 9 8230.25
    -1 -8 -9 7833.56
    1 8 10 2048.45
    1 8 10 1976.64
    1 8 11 168.999
    1 8 11 125.613
    1 8 12 256.743
    1 8 12 456.012
    1 8 13 1634.02
    1 8 13 1918.95
    1 8 14 598.02
    1 8 14 547.856
    -1 -9 21 1881.73
    -1 -9 20 926.646
    -1 -9 20 876.698
    -1 -9 19 183.045
    -1 -9 19 269.544
    -1 -9 18 998.775
    -1 -9 18 1098.83
    -1 -9 17 73.4494
    -1 -9 17 60.936
    1 9 -16 5569.77
    -1 -9 16 5640.47
    -1 -9 16 5942.24
    -1 -9 15 44.4785
    1 9 -15 20.9885
    -1 -9 15 15.2112
    -1 -9 14 21727.3
    1 9 -14 23256.2
    -1 -9 14 23160.7
    -1 -9 13 3501.17
    -1 -9 13 3232.69
    1 9 -13 3794.43
    -1 -9 13 3602.72
    -1 -9 13 3378.64
    -1 -9 13 3514.14
    1 9 -12 28087.3
    1 9 -12 27020.2
    -1 -9 12 27518.1
    -1 -9 12 26047.2
    1 9 -11 2583.65
    1 9 -11 3038.67
    -1 -9 11 3167.98
    1 9 -11 3155.73
    -1 -9 10 6164.46
    1 9 -10 6239.35
    -1 -9 10 7092.58
    1 9 -10 6875.87
    1 9 -10 6378.34
    1 9 -9 6449.96
    -1 -9 9 6537.44
    1 9 -9 6802.1
    -1 -9 9 6407.52
    1 9 -8 6790.42
    -1 -9 8 7129.85
    1 9 -8 6534.14
    1 9 -7 3785.02
    1 9 -7 4177.09
    -1 -9 7 4681.85
    1 9 -6 21722.8
    -1 -9 6 21548.5
    1 9 -6 21874.5
    -1 -9 5 3494.45
    -1 -9 5 3440.35
    1 9 -5 3467.02
    1 9 -5 3531.01
    -1 -9 4 8102.36
    -1 -9 4 7631.22
    -1 -9 4 8440.51
    -1 -9 3 2263.92
    -1 -9 3 2250.27
    -1 -9 3 2234.78
    -1 -9 3 2401.58
    -1 -9 3 2620.53
    1 9 -3 2437.18
    -1 -9 2 3453.04
    1 9 -2 3782.6
    -1 -9 2 3354.36
    -1 -9 2 3656.1
    -1 -9 2 3376.17
    -1 -9 2 3613.18
    1 9 -1 255.634
    -1 -9 1 330.297
    -1 -9 1 390.399
    -1 -9 1 352.546
    -1 -9 1 279.929
    -1 -9 1 248.475
    1 9 0 1205.59
    -1 -9 0 1276.19
    1 9 0 1317.98
    -1 -9 0 1528.67
    -1 -9 0 1090.44
    -1 -9 0 1353.61
    1 9 1 147.171
    1 9 1 93.3345
    -1 -9 -1 13.1884
    -1 -9 -1 257.574
    -1 -9 -1 101.84
    1 9 1 108.496
    1 9 2 16943.9
    -1 -9 -2 17830.3
    1 9 2 16779.5
    -1 -9 -2 17569.9
    -1 -9 -2 17179.9
    -1 -9 -3 1806.92
    -1 -9 -3 2028.9
    1 9 3 1924.19
    -1 -9 -3 2073.5
    -1 -9 -4 9603.93
    1 9 4 9359.51
    -1 -9 -4 8842.34
    -1 -9 -5 156.116
    1 9 5 184.327
    -1 -9 -5 81.9923
    1 9 5 123.837
    1 9 5 130.509
    1 9 5 132.132
    -1 -9 -6 695.861
    1 9 6 440.355
    1 9 6 651.114
    -1 -9 -6 666.45
    1 9 6 433.188
    -1 -9 -7 759.683
    1 9 7 617.789
    -1 -9 -7 354.914
    -1 -9 -7 313.041
    1 9 7 565.157
    1 9 7 504.783
    1 9 8 12.2079
    1 9 8 28.7883
    -1 -9 -8 10.0083
    -1 -9 -8 -14.4324
    1 9 8 -0.91877
    1 9 9 3333.18
    1 9 9 3620.96
    1 9 10 6224.01
    1 9 10 6163.1
    1 9 11 191.434
    1 9 11 183.36
    1 9 12 867.101
    1 9 12 728.832
    1 9 13 410.075
    -1 -10 21 30.1331
    -1 -10 20 315.311
    -1 -10 20 367.799
    -1 -10 19 -13.2557
    -1 -10 19 -0.49347
    -1 -10 18 5393.98
    -1 -10 18 5312.85
    -1 -10 17 3056.25
    -1 -10 17 3165.14
    -1 -10 16 141.499
    -1 -10 16 134.743
    -1 -10 15 1864.48
    -1 -10 15 1848.13
    -1 -10 15 2005.45
    1 10 -15 2001.1
    1 10 -14 593.776
    -1 -10 14 718.225
    -1 -10 14 771.005
    -1 -10 14 754.754
    1 10 -13 8119.18
    -1 -10 13 7523.75
    -1 -10 13 8302.97
    1 10 -12 6548.14
    -1 -10 12 6530.13
    -1 -10 12 6178.03
    -1 -10 12 6274.74
    -1 -10 12 6420.98
    -1 -10 11 596.422
    1 10 -11 623.228
    1 10 -11 509.135
    -1 -10 10 457.991
    1 10 -10 427.686
    1 10 -10 564.13
    -1 -10 10 374.932
    1 10 -9 1321.83
    -1 -10 9 1349.99
    1 10 -9 1733.79
    -1 -10 9 1274.52
    1 10 -8 36159.7
    -1 -10 8 35199.4
    1 10 -8 35848
    1 10 -7 1.01357
    1 10 -7 4.77813
    -1 -10 7 97.6025
    1 10 -6 11161.9
    -1 -10 6 10985
    1 10 -5 226.74
    -1 -10 5 257.144
    -1 -10 5 375.022
    -1 -10 4 8650.84
    -1 -10 4 8981.19
    1 10 -4 9247.66
    -1 -10 4 9771.72
    -1 -10 3 390.27
    -1 -10 3 433.692
    -1 -10 3 361.171
    1 10 -3 455.358
    -1 -10 3 384.742
    -1 -10 2 582.06
    -1 -10 2 801.244
    -1 -10 2 557.288
    -1 -10 2 551.243
    -1 -10 2 852.38
    1 10 -2 745.161
    -1 -10 1 619.714
    -1 -10 1 538.496
    -1 -10 1 703.966
    -1 -10 1 715.813
    1 10 -1 488.488
    -1 -10 0 6658.04
    1 10 0 6885.56
    1 10 0 7252.28
    -1 -10 0 6945.91
    -1 -10 0 7062.08
    -1 -10 0 6652.43
    -1 -10 -1 1523.7
    -1 -10 -1 1247.97
    -1 -10 -1 1079.34
    -1 -10 -1 1288.74
    1 10 1 1181.13
    -1 -10 -2 6812.51
    -1 -10 -2 6003.63
    -1 -10 -2 5914.48
    -1 -10 -2 6515.37
    -1 -10 -3 64.397
    -1 -10 -3 -25.7845
    1 10 3 64.8906
    1 10 3 44.4995
    -1 -10 -3 -75.2807
    1 10 3 4.33537
    -1 -10 -3 83.1233
    1 10 4 62.2176
    1 10 4 54.9132
    -1 -10 -4 14.2523
    -1 -10 -4 -24.254
    -1 -10 -4 124.823
    -1 -10 -4 -29.2027
    1 10 4 106.611
    1 10 4 1.57965
    1 10 5 27.7682
    1 10 5 46.0757
    -1 -10 -5 87.4688
    -1 -10 -5 260.718
    -1 -10 -5 22.6739
    1 10 5 58.0322
    -1 -10 -6 5333.92
    -1 -10 -6 4938.09
    -1 -10 -6 5536.24
    1 10 6 5235.1
    1 10 6 5041.66
    1 10 6 5235.24
    1 10 7 3756.12
    -1 -10 -7 4312.03
    1 10 7 4289.82
    1 10 7 4028
    1 10 8 80.7298
    1 10 8 33.5813
    1 10 8 5.88629
    1 10 9 202.735
    1 10 9 196.613
    1 10 10 3293.82
    1 10 10 3559.79
    1 10 11 565.661
    1 10 12 881.35
    -1 -11 21 195.04
    -1 -11 20 1419.79
    -1 -11 20 1479.22
    -1 -11 19 344.03
    -1 -11 19 398.486
    1 11 -18 71.1777
    -1 -11 18 61.8765
    -1 -11 18 124.109
    -1 -11 17 424.996
    -1 -11 17 272.825
    -1 -11 16 846.679
    -1 -11 16 1010.82
    -1 -11 15 141.928
    -1 -11 15 193.111
    1 11 -15 151.496
    1 11 -14 5571.88
    -1 -11 14 6302.39
    -1 -11 14 6395.98
    1 11 -13 -6.77075
    -1 -11 13 -15.8121
    -1 -11 13 97.0168
    1 11 -12 29048.8
    -1 -11 12 27263.3
    -1 -11 12 29069.5
    -1 -11 12 28310.4
    -1 -11 11 3163.01
    1 11 -11 3065.05
    -1 -11 11 2905.68
    1 11 -11 2807.74
    -1 -11 11 2970.16
    -1 -11 11 3018.84
    -1 -11 10 1625.07
    1 11 -10 1809.3
    1 11 -10 1912.32
    -1 -11 9 -43.605
    1 11 -9 -11.0799
    1 11 -9 -7.23546
    -1 -11 9 58.1101
    1 11 -8 19022
    1 11 -8 20738.7
    -1 -11 8 20526.9
    -1 -11 7 2660.82
    1 11 -7 2174.92
    -1 -11 6 357.62
    1 11 -6 261.396
    1 11 -5 562.107
    -1 -11 5 602.315
    -1 -11 5 582.886
    -1 -11 4 967.09
    -1 -11 4 721.19
    1 11 -4 1012.98
    -1 -11 3 108.697
    1 11 -3 16.1478
    -1 -11 3 104.643
    -1 -11 3 99.1111
    -1 -11 3 129.227
    -1 -11 2 3110.43
    -1 -11 2 3217.94
    1 11 -2 3020.21
    -1 -11 2 3838.11
    -1 -11 2 3729.98
    1 11 -1 791.002
    -1 -11 1 673.274
    -1 -11 1 476.406
    -1 -11 1 715.679
    1 11 -1 542.239
    -1 -11 1 559.909
    -1 -11 0 670.319
    1 11 0 601.996
    -1 -11 0 611.291
    -1 -11 0 701.634
    -1 -11 -1 149.625
    -1 -11 -1 246.755
    1 11 1 211.35
    1 11 1 292.749
    -1 -11 -1 117.015
    1 11 1 206.975
    -1 -11 -1 105.277
    -1 -11 -2 289.138
    1 11 2 235.172
    -1 -11 -2 243.534
    -1 -11 -2 125.133
    -1 -11 -2 297.935
    1 11 2 199.378
    1 11 2 187.018
    -1 -11 -3 2646.78
    1 11 3 2956.53
    1 11 3 3138.38
    -1 -11 -3 3546.79
    -1 -11 -3 2936.16
    1 11 3 2978.36
    1 11 3 2812.57
    -1 -11 -3 2600.34
    1 11 4 146.79
    -1 -11 -4 93.4597
    1 11 4 172.369
    1 11 4 128.347
    -1 -11 -4 155.673
    -1 -11 -4 193.683
    1 11 4 71.1179
    -1 -11 -5 1842.53
    -1 -11 -5 1388.12
    1 11 5 1592.15
    -1 -11 -5 1569.08
    1 11 5 1857.71
    1 11 5 1725.49
    1 11 6 1600.66
    -1 -11 -6 2010.3
    1 11 6 1673.21
    1 11 6 1590.38
    1 11 7 2655.27
    1 11 7 2382.29
    1 11 7 2900.4
    1 11 8 4704.48
    1 11 8 4869.24
    1 11 9 220.534
    1 11 10 447.535
    1 11 11 157.137
    -1 -12 21 1544.42
    -1 -12 20 1472.54
    1 12 -19 972.587
    -1 -12 19 884.907
    -1 -12 18 18689.1
    1 12 -18 17213.3
    -1 -12 17 97.756
    1 12 -17 62.0579
    -1 -12 16 24534.7
    -1 -12 16 22694.4
    1 12 -15 129.891
    -1 -12 15 153.392
    -1 -12 15 112.96
    1 12 -14 30638.1
    -1 -12 14 31643.7
    -1 -12 14 31574.4
    1 12 -14 31256
    -1 -12 13 3883.59
    1 12 -13 3806.9
    1 12 -13 3987.96
    -1 -12 13 3624.18
    1 12 -12 7.96514
    -1 -12 12 -34.8438
    -1 -12 12 -58.3539
    -1 -12 12 -1.52028
    1 12 -12 1.1535
    1 12 -11 181.819
    -1 -12 11 386.049
    -1 -12 11 314.075
    1 12 -11 379.063
    1 12 -11 225.554
    -1 -12 11 338.629
    -1 -12 10 1096.61
    -1 -12 10 1100.82
    1 12 -10 1249.46
    1 12 -10 1107.81
    -1 -12 10 1166.68
    1 12 -10 1253.34
    -1 -12 10 1199.51
    1 12 -10 1095.42
    1 12 -9 -3.45725
    -1 -12 9 20.1617
    1 12 -9 -26.7958
    -1 -12 9 -70.1719
    1 12 -9 -62.8922
    1 12 -9 54.3682
    -1 -12 9 -44.857
    -1 -12 9 78.8302
    -1 -12 8 488.775
    1 12 -8 408.993
    1 12 -8 424.167
    -1 -12 8 450.629
    1 12 -8 433.949
    -1 -12 8 427.782
    -1 -12 7 1140.61
    1 12 -7 1099.12
    1 12 -6 2232.12
    -1 -12 6 2560.44
    -1 -12 5 1036.59
    1 12 -5 956.458
    -1 -12 5 749.391
    -1 -12 4 1091.44
    1 12 -4 828.174
    -1 -12 4 530.261
    1 12 -3 486.389
    -1 -12 3 466.876
    1 12 -3 552.025
    1 12 -2 28404.9
    1 12 -2 26858.6
    -1 -12 2 27148.7
    -1 -12 2 27557
    1 12 -2 26180.1
    -1 -12 2 26812.4
    1 12 -2 28006.9
    -1 -12 2 26295
    1 12 -1 909.211
    -1 -12 1 867.652
    1 12 -1 750.527
    -1 -12 1 1059.94
    -1 -12 1 888.233
    1 12 -1 853.488
    -1 -12 1 810.071
    1 12 -1 923.861
    -1 -12 1 952.88
    1 12 0 97768.7
    -1 -12 0 98199.9
    -1 -12 0 99237.5
    -1 -12 0 92313
    1 12 0 96793.9
    -1 -12 0 96456.8
    -1 -12 -1 -44.0594
    1 12 1 71.1707
    -1 -12 -1 58.2576
    1 12 1 10.4398
    1 12 1 58.4225
    -1 -12 -2 7427.01
    -1 -12 -2 7734.46
    -1 -12 -2 8462.2
    1 12 2 8001.48
    1 12 2 7888.55
    1 12 2 7529.05
    1 12 3 558.563
    -1 -12 -3 517.818
    -1 -12 -3 713.911
    1 12 3 637.838
    1 12 3 583.722
    -1 -12 -3 575.729
    -1 -12 -4 5812.96
    1 12 4 5920.24
    1 12 4 6738.09
    1 12 4 6535.23
    1 12 5 3477.57
    1 12 5 3867.06
    1 12 6 925.654
    1 12 7 125.619
    1 12 8 459.191
    1 12 9 46.5341
    1 12 10 1265.83
    -1 -13 20 566.351
    1 13 -20 527.597
    1 13 -19 7.73892
    -1 -13 19 22.6325
    1 13 -18 924.124
    -1 -13 18 937.681
    -1 -13 17 749.583
    1 13 -17 859.561
    1 13 -16 745.941
    -1 -13 16 821.938
    -1 -13 16 810.348
    1 13 -16 801.89
    1 13 -15 2652.21
    -1 -13 15 2695.86
    1 13 -15 2448.94
    -1 -13 15 2710.67
    -1 -13 15 2541.1
    1 13 -14 6358.43
    1 13 -14 6170.65
    -1 -13 14 6569.9
    -1 -13 14 6075.19
    -1 -13 13 288.683
    1 13 -13 217.381
    1 13 -13 333.316
    -1 -13 13 226.883
    1 13 -12 705.188
    1 13 -12 643.374
    -1 -13 12 641.143
    -1 -13 12 593.526
    -1 -13 12 611.869
    -1 -13 11 55.5528
    1 13 -11 33.2277
    1 13 -11 18.7015
    -1 -13 11 45.8943
    -1 -13 11 43.2102
    1 13 -11 24.2204
    1 13 -11 -22.3239
    -1 -13 10 559.081
    1 13 -10 362.06
    -1 -13 10 450.723
    1 13 -10 297.199
    1 13 -10 439.624
    1 13 -10 333.467
    -1 -13 10 460.338
    -1 -13 9 113.883
    1 13 -9 117.914
    1 13 -9 109.888
    1 13 -9 99.6448
    1 13 -9 112.114
    -1 -13 9 137.516
    1 13 -9 98.2138
    -1 -13 9 104.691
    1 13 -8 824.487
    -1 -13 8 738.417
    -1 -13 8 710.589
    1 13 -8 784.25
    1 13 -8 692.582
    1 13 -8 772.91
    -1 -13 8 766.437
    -1 -13 7 37.7127
    1 13 -7 63.4724
    -1 -13 7 29.6787
    -1 -13 7 47.8901
    1 13 -7 9.24977
    1 13 -7 88.2925
    1 13 -7 59.2055
    1 13 -6 919.339
    -1 -13 6 867.545
    1 13 -6 1040.57
    -1 -13 6 855.488
    -1 -13 6 836.483
    -1 -13 6 886.138
    1 13 -6 817.517
    1 13 -6 930.911
    -1 -13 5 2290.96
    1 13 -5 2622.1
    -1 -13 5 2344.34
    1 13 -5 2464.64
    -1 -13 5 2269.27
    1 13 -5 2490.07
    -1 -13 5 2460.33
    1 13 -5 2466.02
    -1 -13 4 12604.6
    -1 -13 4 12622.3
    1 13 -4 12972.8
    1 13 -4 12814.1
    1 13 -4 12864.3
    1 13 -4 13891.7
    -1 -13 4 11758
    1 13 -4 12734.3
    -1 -13 3 1899.26
    -1 -13 3 1982.96
    1 13 -3 2020.33
    1 13 -3 2084.27
    1 13 -3 2262.7
    -1 -13 3 1958.24
    1 13 -3 1885.7
    -1 -13 2 10577.5
    1 13 -2 10463.8
    -1 -13 2 10624
    -1 -13 2 10983.1
    1 13 -2 11149.1
    1 13 -2 10762.1
    1 13 -1 68.2697
    -1 -13 1 64.3625
    1 13 -1 126.702
    -1 -13 1 120.673
    -1 -13 1 148.338
    -1 -13 1 -35.0452
    -1 -13 0 3066
    -1 -13 0 2848.6
    -1 -13 0 2396.83
    -1 -13 0 2723.45
    1 13 0 2886.64
    -1 -13 0 2684.36
    1 13 0 2905.42
    -1 -13 -1 127.513
    1 13 1 173.305
    -1 -13 -1 23.2848
    1 13 1 175.677
    -1 -13 -1 252.436
    -1 -13 -1 210.814
    -1 -13 -1 90.6512
    -1 -13 -2 1086.36
    -1 -13 -2 997.266
    -1 -13 -2 843.015
    1 13 2 918.631
    -1 -13 -2 1070.14
    -1 -13 -2 880.148
    1 13 2 910.874
    -1 -13 -3 648.652
    -1 -13 -3 526.52
    1 13 3 527.584
    -1 -13 -3 774.651
    1 13 3 607.145
    1 13 4 654.179
    -1 -13 -4 425.856
    1 13 4 624.221
    -1 -13 -5 919.604
    1 13 5 641.135
    1 13 6 12139.4
    1 13 6 13194.8
    1 13 7 341.905
    1 13 8 149.148
    1 13 9 260.842
    1 14 -20 412.838
    -1 -14 20 473.921
    1 14 -19 47.5877
    -1 -14 19 53.4244
    1 14 -18 92.5897
    -1 -14 18 39.0549
    1 14 -17 8178.42
    -1 -14 17 9001.79
    -1 -14 16 5.66996
    1 14 -16 -7.79952
    -1 -14 16 14.9787
    1 14 -16 39.0349
    1 14 -15 666.16
    -1 -14 15 640.66
    -1 -14 15 708.674
    1 14 -15 693.628
    -1 -14 15 644.672
    -1 -14 14 4658.37
    1 14 -14 4741.02
    -1 -14 14 4478.83
    1 14 -14 4651.24
    1 14 -13 6825.23
    1 14 -13 6257.73
    -1 -14 13 6676.77
    -1 -14 13 6122.58
    1 14 -12 5881.84
    -1 -14 12 5988.25
    -1 -14 12 6028.41
    1 14 -12 6001.77
    -1 -14 11 1304.67
    1 14 -11 1376.11
    -1 -14 11 1207.22
    1 14 -11 1412.94
    1 14 -11 1197.4
    -1 -14 11 1442.78
    -1 -14 10 217.161
    1 14 -10 263.049
    -1 -14 10 295.763
    1 14 -10 362.456
    1 14 -10 294.521
    1 14 -10 307.069
    -1 -14 9 713.305
    1 14 -9 683.614
    1 14 -9 687.742
    1 14 -9 797.791
    -1 -14 9 617.027
    1 14 -9 663.759
    -1 -14 9 624.062
    -1 -14 8 7141.2
    1 14 -8 6477.5
    1 14 -8 7503.54
    -1 -14 8 7483.05
    1 14 -8 7402.35
    -1 -14 8 7050.64
    1 14 -8 7246.28
    1 14 -7 307.629
    -1 -14 7 276.812
    1 14 -7 421.978
    1 14 -7 336.406
    -1 -14 7 290.191
    -1 -14 7 296.844
    -1 -14 6 298.259
    1 14 -6 187.486
    1 14 -6 334.18
    -1 -14 6 325.81
    1 14 -6 286.02
    -1 -14 6 224.997
    1 14 -6 243.759
    -1 -14 6 326.464
    -1 -14 5 2702.31
    1 14 -5 2775.18
    1 14 -5 3004.56
    -1 -14 5 2660.42
    -1 -14 5 2737.21
    -1 -14 5 2694.86
    1 14 -5 2829.08
    1 14 -5 2792.4
    1 14 -5 2805.64
    -1 -14 4 10932
    1 14 -4 11462.4
    -1 -14 4 11684.9
    1 14 -4 11219.9
    1 14 -4 11098.6
    1 14 -4 12433.4
    -1 -14 4 11877
    -1 -14 3 443.76
    1 14 -3 498.702
    -1 -14 3 478.826
    1 14 -3 470.855
    -1 -14 3 522.354
    1 14 -3 443.719
    1 14 -2 4045.24
    1 14 -2 4191.13
    -1 -14 2 3941.37
    1 14 -2 4311.17
    -1 -14 2 4181.18
    -1 -14 1 2064.88
    1 14 -1 2096.41
    1 14 -1 2260.41
    -1 -14 1 2205.45
    1 14 0 -44.0215
    -1 -14 0 -83.5202
    1 14 0 -2.7935
    -1 -14 0 117.176
    1 14 1 1068.16
    -1 -14 -1 1250.31
    1 14 1 1074.19
    -1 -14 -1 1128.27
    1 14 2 -29.69
    1 14 2 -51.3029
    -1 -14 -2 -53.5541
    -1 -14 -2 37.0827
    1 14 3 3771.77
    -1 -14 -3 3542.5
    1 14 3 3600.08
    -1 -14 -3 4162.76
    1 14 4 525.535
    1 14 5 -40.2842
    1 14 5 15.9537
    1 14 6 562.862
    1 14 6 604.501
    1 14 7 21.6433
    1 14 8 8210.61
    1 15 -20 2137.14
    -1 -15 20 2337.04
    1 15 -20 2226.69
    1 15 -19 275.379
    1 15 -19 227.613
    1 15 -19 239.892
    -1 -15 19 202.603
    -1 -15 18 111.717
    1 15 -18 125.488
    -1 -15 17 1128.04
    1 15 -17 1087.92
    -1 -15 17 1028.25
    1 15 -17 1109.33
    1 15 -16 11514.8
    1 15 -16 12041.4
    -1 -15 16 12392.7
    -1 -15 15 211.964
    1 15 -15 281.412
    -1 -15 15 323.551
    -1 -15 15 253.649
    1 15 -15 277.826
    1 15 -14 78.8825
    -1 -15 14 79.916
    -1 -15 14 109.251
    -1 -15 14 100.747
    1 15 -14 98.7578
    1 15 -13 452.159
    -1 -15 13 470.992
    1 15 -13 418.398
    -1 -15 13 396.819
    -1 -15 12 9416.3
    1 15 -12 9187.08
    1 15 -12 9457.32
    -1 -15 12 8668.93
    1 15 -11 4255.51
    -1 -15 11 4893.77
    1 15 -11 4790.34
    1 15 -11 5031.42
    -1 -15 11 4700.1
    -1 -15 10 1405.02
    1 15 -10 1478.48
    1 15 -10 1691.02
    -1 -15 10 1677.7
    1 15 -10 1571.54
    1 15 -10 1547.06
    1 15 -9 2817.42
    1 15 -9 2728.57
    -1 -15 9 2753.7
    1 15 -9 2909.71
    -1 -15 9 2673.49
    -1 -15 9 2932.58
    1 15 -9 2725.63
    -1 -15 8 18132.8
    1 15 -8 18106.7
    1 15 -8 18322.6
    -1 -15 8 19323.8
    1 15 -8 19150.3
    1 15 -8 18515.5
    -1 -15 8 18093.4
    -1 -15 7 1100.66
    -1 -15 7 951.847
    -1 -15 7 916.604
    1 15 -7 1071.83
    1 15 -7 929.507
    1 15 -7 935.842
    1 15 -7 804.583
    1 15 -6 1833.34
    1 15 -6 1920.54
    1 15 -6 1738.81
    1 15 -6 1983.66
    -1 -15 6 1845.9
    -1 -15 6 1679.72
    -1 -15 6 1752.34
    -1 -15 5 853.914
    -1 -15 5 846.87
    -1 -15 5 968.689
    1 15 -5 792.806
    1 15 -5 916.493
    -1 -15 5 898.197
    1 15 -5 998.539
    1 15 -4 3468.52
    -1 -15 4 3006.08
    -1 -15 4 3521.39
    1 15 -4 3685.1
    -1 -15 4 3098.5
    -1 -15 4 3320.33
    1 15 -4 3269.13
    -1 -15 3 -74.3521
    1 15 -3 -33.8363
    1 15 -3 -16.5017
    -1 -15 3 -11.632
    -1 -15 3 -4.03165
    1 15 -3 37.6373
    -1 -15 2 6721.69
    -1 -15 2 6859.97
    1 15 -2 7066.35
    1 15 -2 6724.36
    -1 -15 2 7231.14
    1 15 -1 4207.98
    -1 -15 1 4118.97
    -1 -15 1 4238.8
    1 15 -1 4541.33
    -1 -15 0 97.8925
    1 15 0 93.9893
    -1 -15 0 126.347
    1 15 0 71.4425
    1 15 1 1124.16
    1 15 1 1155.43
    -1 -15 -1 1087.43
    -1 -15 -1 1096.23
    1 15 2 2108.9
    1 15 2 2365.72
    1 15 3 2341.54
    1 15 4 10261.5
    1 15 4 11264.4
    1 15 5 73.7777
    -1 -15 -5 49.4983
    1 15 5 69.105
    1 15 6 7475.21
    1 16 -19 87.4057
    1 16 -19 53.6142
    -1 -16 19 22.1403
    1 16 -18 2871.94
    1 16 -18 2883.35
    -1 -16 18 3136.12
    1 16 -18 3085.96
    1 16 -17 -7.56417
    1 16 -17 15.3358
    1 16 -17 -27.2313
    -1 -16 17 29.1829
    1 16 -17 3.7031
    -1 -16 17 -2.4141
    1 16 -16 2002.72
    -1 -16 16 2047.27
    1 16 -16 1943.75
    1 16 -16 1889.47
    -1 -16 16 1941.81
    -1 -16 15 16.2877
    1 16 -15 37.3089
    1 16 -15 31.8023
    1 16 -15 2.22452
    -1 -16 15 -0.32604
    -1 -16 15 3.35374
    -1 -16 14 751.017
    1 16 -14 675.448
    1 16 -14 668.732
    1 16 -14 675.729
    -1 -16 14 734.932
    -1 -16 14 617.085
    -1 -16 13 1505.9
    1 16 -13 1498.16
    -1 -16 13 1494.6
    1 16 -13 1487.32
    -1 -16 13 1578.29
    1 16 -12 350.191
    -1 -16 12 310.829
    -1 -16 12 378.386
    1 16 -12 303.596
    1 16 -11 107.188
    1 16 -11 156.057
    -1 -16 11 106.143
    -1 -16 11 235.449
    1 16 -10 6393.3
    1 16 -10 5994.56
    1 16 -10 6541.43
    1 16 -10 6241.76
    -1 -16 10 6286.21
    -1 -16 10 5926.46
    1 16 -9 6815.17
    1 16 -9 6904.21
    -1 -16 9 6986.84
    -1 -16 9 6651.11
    -1 -16 9 6770.45
    1 16 -9 6830.7
    -1 -16 8 26234.4
    1 16 -8 26153.4
    -1 -16 8 24755.2
    1 16 -8 27109
    -1 -16 8 24986.9
    1 16 -8 26093.6
    1 16 -7 47.0602
    -1 -16 7 -0.68256
    -1 -16 7 70.0207
    1 16 -7 21.1651
    -1 -16 7 -2.06974
    -1 -16 6 5608.71
    -1 -16 6 6014.16
    1 16 -6 5929.92
    1 16 -6 5636.4
    -1 -16 6 5796.22
    -1 -16 5 1411.07
    1 16 -5 1335.71
    -1 -16 5 1351.55
    1 16 -5 1310.27
    -1 -16 5 1234.37
    1 16 -4 1198.15
    -1 -16 4 1277.02
    1 16 -4 1064.92
    -1 -16 4 1288.1
    -1 -16 3 816.12
    -1 -16 3 631.561
    1 16 -3 691.321
    1 16 -3 733.21
    -1 -16 3 717.639
    -1 -16 2 187.198
    1 16 -2 136.551
    -1 -16 2 176.542
    -1 -16 2 161.119
    -1 -16 1 3274.95
    -1 -16 1 2757.86
    1 16 -1 2857.88
    -1 -16 1 2818.27
    1 16 0 5344.08
    1 16 0 5460.15
    -1 -16 0 5660.21
    -1 -16 0 5038.89
    1 16 1 113.725
    1 16 1 102.171
    -1 -16 -1 115.169
    1 16 2 913.59
    -1 -16 -2 1049.62
    1 16 3 217.59
    1 16 3 264.905
    -1 -16 -3 253.385
    1 16 4 414.117
    1 16 4 375.585
    -1 -16 -4 416.838
    -1 -16 -5 85.0821
    1 16 5 161.72
    1 17 -18 1183.78
    -1 -17 18 1217.86
    1 17 -17 276.124
    1 17 -17 252.787
    -1 -17 17 296.903
    1 17 -17 236.782
    1 17 -16 13.736
    1 17 -16 43.5748
    1 17 -16 -6.21027
    -1 -17 16 32.9112
    -1 -17 16 63.3113
    1 17 -16 1.83408
    -1 -17 15 28.2191
    1 17 -15 48.4328
    -1 -17 15 57.8368
    1 17 -15 84.6315
    1 17 -15 25.5265
    -1 -17 15 49.8644
    1 17 -14 1449.66
    -1 -17 14 1290.69
    1 17 -14 1403.45
    1 17 -14 1354.6
    -1 -17 14 1244.59
    -1 -17 14 1360.12
    -1 -17 13 149.953
    -1 -17 13 180.636
    1 17 -13 173.81
    1 17 -13 204.958
    1 17 -13 235.539
    -1 -17 13 194.648
    -1 -17 12 435.631
    1 17 -12 399.711
    -1 -17 12 440.643
    -1 -17 12 387.244
    1 17 -12 447.941
    1 17 -12 369.776
    1 17 -11 37.9779
    1 17 -11 6.30406
    1 17 -11 -3.50643
    1 17 -11 -11.3692
    -1 -17 11 -11.7439
    -1 -17 11 40.668
    -1 -17 10 1141.72
    1 17 -10 1417.48
    1 17 -10 1269.15
    -1 -17 10 1236.41
    1 17 -10 1151.27
    -1 -17 9 1884.02
    1 17 -9 1872.77
    -1 -17 9 1997.39
    1 17 -9 1930.46
    -1 -17 8 1685.93
    -1 -17 8 1481.28
    1 17 -8 1648.69
    -1 -17 8 1431.77
    1 17 -8 1522.21
    -1 -17 7 816.921
    -1 -17 7 857.032
    -1 -17 7 859.131
    1 17 -7 1044.18
    -1 -17 7 889.862
    1 17 -7 877.051
    1 17 -6 2776.5
    -1 -17 6 2404.11
    -1 -17 6 2562.71
    -1 -17 6 2859.96
    1 17 -6 2721.67
    1 17 -5 320.786
    -1 -17 5 331.122
    -1 -17 5 324.352
    1 17 -5 273.999
    -1 -17 4 1602.47
    1 17 -4 1474.98
    -1 -17 4 1645.84
    1 17 -4 1603.83
    1 17 -3 957.846
    -1 -17 3 963.891
    -1 -17 3 945.21
    -1 -17 2 322.833
    -1 -17 2 362.917
    1 17 -2 336.723
    -1 -17 1 1723.1
    -1 -17 1 1723.26
    1 17 -1 1590.46
    1 17 0 721.304
    -1 -17 0 626.9
    -1 -17 0 793.597
    -1 -17 -1 40.6134
    1 17 1 25.1641
    -1 -17 -1 93.637
    -1 -17 -2 5404.74
    1 17 2 5089.83
    1 17 2 5298.18
    -1 -17 -2 5157.24
    1 17 3 826.463
    -1 -17 -3 993.587
    1 18 -17 1652.68
    -1 -18 16 7477.63
    -1 -18 16 8182.73
    1 18 -16 8092.63
    1 18 -16 7894.7
    -1 -18 15 -8.69307
    1 18 -15 3.32641
    1 18 -15 17.4404
    -1 -18 15 -29.7998
    -1 -18 14 2564.91
    -1 -18 14 2443.51
    1 18 -14 2479.4
    1 18 -14 2524.45
    -1 -18 14 2548.02
    1 18 -13 818.503
    -1 -18 13 806.541
    -1 -18 13 774.531
    1 18 -13 821.814
    -1 -18 12 4513.64
    1 18 -12 4558.88
    1 18 -12 4483
    -1 -18 12 4533.13
    1 18 -11 22.1209
    1 18 -11 6.07619
    -1 -18 11 30.0247
    -1 -18 11 -50.6514
    1 18 -10 3454.23
    -1 -18 10 3475.32
    1 18 -10 3480.23
    -1 -18 10 3321.38
    -1 -18 9 318.657
    1 18 -9 345.761
    -1 -18 9 256.803
    1 18 -9 331.516
    1 18 -8 1807.86
    -1 -18 8 1652.12
    -1 -18 8 1797.99
    1 18 -8 1819.84
    1 18 -7 13.631
    -1 -18 7 7.17899
    -1 -18 7 47.0651
    1 18 -7 -24.0384
    -1 -18 7 -28.7339
    -1 -18 7 12.7068
    1 18 -7 -31.6092
    1 18 -6 1221.42
    -1 -18 6 1249.89
    1 18 -6 1264.69
    -1 -18 6 1283.1
    -1 -18 6 1281.37
    1 18 -5 2867.67
    1 18 -5 2440.04
    -1 -18 5 2892.9
    -1 -18 5 2730.73
    1 18 -4 15501.1
    -1 -18 4 15548.8
    -1 -18 4 15984
    -1 -18 3 1088.85
    -1 -18 3 1115.78
    1 18 -3 1028.91
    -1 -18 2 128.541
    1 18 -2 152.69
    1 18 -2 147.178
    -1 -18 2 140.819
    1 18 -1 1223.91
    -1 -18 1 1137.9
    -1 -18 1 1111.92
    1 18 -1 1217.06
    -1 -18 0 14057.6
    -1 -18 0 14067.2
    1 18 0 13859.1
    1 18 1 71.9039
    -1 -18 -1 96.1237
    1 19 -15 131.464
    -1 -19 14 289.857
    1 19 -14 267.932
    -1 -19 13 508.456
    -1 -19 13 525.356
    1 19 -13 520.275
    -1 -19 12 566.482
    1 19 -12 582.811
    -1 -19 12 509.703
    -1 -19 11 123.213
    1 19 -11 57.8993
    -1 -19 11 58.6866
    -1 -19 10 834.008
    -1 -19 10 862.819
    1 19 -10 871.609
    1 19 -10 842.45
    1 19 -9 545.121
    -1 -19 9 563.657
    -1 -19 9 595.077
    1 19 -9 569.524
    1 19 -8 195.418
    1 19 -8 134.677
    -1 -19 8 206.8
    1 19 -7 242.795
    1 19 -7 296.391
    -1 -19 7 206.147
    -1 -19 6 384.496
    -1 -19 6 393.91
    1 19 -6 519.1
    1 19 -6 382.71
    -1 -19 6 407.293
    1 19 -6 378.891
    -1 -19 5 2593.25
    -1 -19 5 2641.91
    1 19 -5 2429.86
    -1 -19 5 2515.12
    1 19 -5 2708.66
    1 19 -4 852.442
    -1 -19 4 835.16
    1 19 -4 860.598
    -1 -19 4 794.085
    -1 -19 4 810.618
    1 19 -3 654.969
    -1 -19 3 718.778
    -1 -19 3 610.224
    1 19 -3 533.466
    -1 -19 3 568.459
    -1 -19 2 549.369
    -1 -19 2 507.735
    1 19 -2 489.622
    -1 -19 2 517.147
    1 19 -1 587.949
    -1 -19 1 711.185
    1 20 -12 1805.97
    -1 -20 12 1714.61
    1 20 -11 87.5137
    -1 -20 11 41.5395
    -1 -20 10 265.031
    1 20 -10 306.575
    1 20 -9 295.069
    1 20 -9 252.483
    -1 -20 9 265.761
    -1 -20 8 13168.2
    1 20 -8 12285.3
    1 20 -8 12605.2
    -1 -20 7 107.856
    1 20 -7 71.0608
    -1 -20 6 1618.37
    1 20 -6 1484.88
    -1 -20 5 387.846
    -2 21 -7 51.3166
    2 -21 7 35.9245
    -2 21 -8 15.0364
    2 -21 8 42.4125
    2 -21 9 346.787
    -2 21 -9 246.505
    -2 21 -10 477.769
    2 -21 10 516.95
    2 -21 11 28.0672
    -2 21 -11 82.9124
    -2 20 -1 408.377
    2 -20 1 446.514
    2 -20 2 -4.94824
    -2 20 -2 16.8982
    -2 20 -3 346.246
    2 -20 3 338.341
    2 -20 3 331.323
    2 -20 3 244.366
    -2 20 -3 234.859
    2 -20 4 561.622
    -2 20 -4 527.131
    2 -20 4 546.596
    2 -20 4 581.812
    -2 20 -4 507.615
    -2 20 -5 925.15
    -2 20 -5 924.666
    2 -20 5 901.155
    2 -20 5 1012.85
    2 -20 6 5088.44
    -2 20 -6 5187.79
    2 -20 6 4733.1
    -2 20 -7 469.466
    2 -20 7 610.288
    2 -20 7 532.171
    -2 20 -8 4510.59
    2 -20 8 4660.92
    2 -20 8 4442.76
    2 -20 9 290.553
    -2 20 -9 305.944
    2 -20 9 289.148
    -2 20 -10 385.767
    2 -20 10 405.954
    2 -20 10 474.312
    -2 20 -11 26.9881
    -2 20 -11 6.62708
    2 -20 11 37.7942
    -2 20 -12 1667.3
    -2 20 -12 1767.63
    2 -20 12 1785.77
    -2 20 -13 1141.45
    -2 20 -13 1208.54
    2 -20 13 1236.31
    -2 20 -14 33.0854
    2 -20 14 17.0226
    -2 19 1 505.112
    2 -19 -1 548.397
    2 -19 -1 434.89
    2 -19 -1 472.152
    2 -19 0 279.391
    -2 19 0 268.441
    2 -19 0 269.4
    2 -19 0 218.446
    2 -19 1 24.5982
    2 -19 1 2.71393
    2 -19 1 47.6313
    -2 19 -1 50.9549
    -2 19 -2 8789.84
    2 -19 2 8176.59
    2 -19 2 8180.74
    2 -19 2 8276
    -2 19 -2 7734.68
    2 -19 2 8787.06
    2 -19 3 272.156
    2 -19 3 166.879
    -2 19 -3 253.097
    -2 19 -3 173.587
    2 -19 3 188.593
    2 -19 3 179.591
    2 -19 4 594.266
    -2 19 -4 580.371
    -2 19 -4 545.15
    2 -19 4 676.632
    2 -19 4 571.487
    2 -19 4 705.201
    2 -19 5 47.563
    -2 19 -5 46.8871
    -2 19 -5 34.21
    2 -19 5 60.8732
    2 -19 5 62.826
    2 -19 5 -7.35347
    -2 19 -5 34.5543
    2 -19 6 88.0014
    -2 19 -6 64.9424
    2 -19 6 31.2832
    -2 19 -6 60.4621
    -2 19 -6 101.2
    2 -19 6 20.4217
    2 -19 7 3989.66
    -2 19 -7 3749.98
    2 -19 7 3631.43
    -2 19 -7 3859.32
    -2 19 -8 1594.19
    2 -19 8 1508.84
    2 -19 8 1660.69
    -2 19 -8 1643.7
    -2 19 -9 4459.71
    2 -19 9 3797.41
    -2 19 -9 3938.84
    2 -19 9 4286.27
    -2 19 -10 1194.22
    2 -19 10 1396.61
    -2 19 -10 1517.63
    2 -19 10 1189.08
    2 -19 11 1754.97
    -2 19 -11 1605.02
    -2 19 -11 1487.07
    2 -19 11 1478.47
    -2 19 -12 146.052
    -2 19 -12 174.974
    2 -19 12 212.637
    -2 19 -13 144.856
    -2 19 -13 205.077
    2 -19 13 193.839
    -2 19 -14 2022.79
    -2 19 -14 1925.47
    2 -19 14 2013.34
    -2 19 -15 1.60627
    2 -19 15 5.00624
    -2 19 -16 201.196
    2 -19 16 128.402
    -2 18 3 1560.21
    2 -18 -3 1522.12
    2 -18 -2 13941.5
    -2 18 2 14611.9
    2 -18 -1 46.7178
    -2 18 1 39.8027
    -2 18 0 654.022
    2 -18 0 598.939
    -2 18 -1 1559.68
    -2 18 -1 1412.81
    2 -18 1 1547.89
    2 -18 1 1692.31
    2 -18 2 1063.56
    -2 18 -2 1064.58
    -2 18 -2 955.034
    2 -18 2 1083.4
    2 -18 3 855.447
    -2 18 -3 808.429
    -2 18 -3 736.148
    -2 18 -3 861.237
    2 -18 3 823.878
    2 -18 4 1612.37
    -2 18 -4 1512.56
    2 -18 4 1701.92
    2 -18 4 1667.96
    2 -18 4 1559.27
    -2 18 -4 1534.55
    -2 18 -4 1553.21
    2 -18 5 302.231
    -2 18 -5 321.511
    2 -18 5 344.208
    -2 18 -5 258.795
    2 -18 5 303.615
    -2 18 -5 340.97
    2 -18 5 339.247
    -2 18 -6 1785.69
    2 -18 6 1886.05
    -2 18 -6 1890.72
    -2 18 -6 1860.43
    2 -18 6 1743.73
    2 -18 6 1770.09
    2 -18 6 1658.78
    -2 18 -7 3607.13
    2 -18 7 3592.34
    -2 18 -7 3389.87
    2 -18 7 3482.3
    2 -18 7 3113.8
    -2 18 -8 4122.22
    -2 18 -8 3769.64
    2 -18 8 3875.3
    2 -18 8 3950.72
    -2 18 -8 3612.98
    -2 18 -9 2124.23
    -2 18 -9 2029.53
    2 -18 9 2121.71
    2 -18 9 1986.52
    -2 18 -10 3918.42
    2 -18 10 3560.31
    2 -18 10 3968.61
    -2 18 -10 3967.49
    -2 18 -11 1587.89
    -2 18 -11 1644.11
    2 -18 11 1447.9
    2 -18 11 1578.31
    -2 18 -12 3149.12
    -2 18 -12 3026.9
    -2 18 -12 2848.1
    2 -18 12 2787.79
    2 -18 12 3045.21
    -2 18 -13 177.987
    -2 18 -13 246.11
    -2 18 -13 201.761
    2 -18 13 329.96
    -2 18 -14 2816.73
    -2 18 -14 2856.23
    2 -18 14 2773.58
    -2 18 -14 2613.32
    -2 18 -15 313.914
    -2 18 -15 315.341
    2 -18 15 358.765
    -2 18 -15 318.532
    2 -18 15 424.69
    -2 18 -16 5902.65
    2 -18 16 5587.23
    -2 18 -16 5646.46
    2 -18 16 5608.19
    2 -18 17 808.082
    -2 18 -17 855.915
    -2 18 -17 830.766
    -2 17 5 262.717
    2 -17 -4 45.8994
    -2 17 4 90.4011
    2 -17 -3 536.653
    -2 17 3 642.588
    -2 17 2 5044.88
    2 -17 -2 4849.81
    2 -17 -1 2673.23
    -2 17 1 2689.27
    -2 17 0 5266.8
    -2 17 0 4587.13
    2 -17 0 4680.18
    2 -17 0 5132.12
    2 -17 1 4879.17
    2 -17 1 4973.75
    -2 17 -1 4978.6
    -2 17 -1 5136.04
    -2 17 -1 4601.69
    2 -17 1 4617.37
    2 -17 2 10689.1
    -2 17 -2 10517.2
    -2 17 -2 10855.9
    2 -17 2 9854.68
    2 -17 2 10969.9
    -2 17 -2 11108
    -2 17 -3 80.373
    2 -17 3 119.566
    2 -17 3 83.3289
    2 -17 3 68.8322
    -2 17 -3 81.6934
    -2 17 -3 -40.7712
    2 -17 4 66.573
    -2 17 -4 177.727
    2 -17 4 166.621
    -2 17 -4 118.048
    2 -17 4 102.565
    -2 17 -4 103.604
    -2 17 -5 -9.25095
    -2 17 -5 20.7803
    -2 17 -5 41.7559
    2 -17 5 45.6738
    2 -17 5 47.0621
    2 -17 5 49.136
    2 -17 5 65.8995
    2 -17 6 4890.66
    2 -17 6 5189.13
    -2 17 -6 5691.81
    -2 17 -6 5411.79
    2 -17 6 5451.22
    2 -17 6 5262.62
    2 -17 6 5664.06
    -2 17 -6 5706.39
    2 -17 7 66.3174
    -2 17 -7 -40.0507
    2 -17 7 40.3089
    2 -17 7 44.277
    -2 17 -7 -8.69827
    2 -17 7 -8.07939
    2 -17 7 48.2998
    -2 17 -7 3.02638
    -2 17 -8 4300.55
    -2 17 -8 4575.84
    -2 17 -8 4596.67
    2 -17 8 4706.86
    2 -17 8 4242.35
    2 -17 8 4071.8
    2 -17 9 954.846
    2 -17 9 910.963
    -2 17 -9 835.715
    -2 17 -9 761.868
    -2 17 -10 2177.71
    -2 17 -10 2289.29
    -2 17 -10 2012.11
    2 -17 10 2002.16
    2 -17 10 2014.07
    2 -17 11 6339.74
    -2 17 -11 6154.47
    -2 17 -11 6511.74
    2 -17 11 5773.17
    -2 17 -11 6274.2
    2 -17 11 5829.98
    -2 17 -12 358.212
    -2 17 -12 459.615
    2 -17 12 322.914
    -2 17 -12 382.574
    2 -17 12 383.557
    2 -17 13 17.5894
    2 -17 13 44.9503
    -2 17 -13 -22.2594
    -2 17 -13 55.1079
    -2 17 -13 -14.3895
    -2 17 -14 922.01
    -2 17 -14 878.928
    2 -17 14 852.272
    -2 17 -14 863.871
    2 -17 14 1037.18
    2 -17 15 4233.32
    -2 17 -15 4110.95
    2 -17 15 4095.92
    -2 17 -15 4067.63
    -2 17 -16 11893.8
    2 -17 16 11439.3
    2 -17 16 11826.4
    -2 17 -16 10879.1
    -2 17 -17 149.568
    2 -17 17 133.302
    -2 17 -17 174.579
    2 -17 18 192.288
    -2 17 -18 135.082
    -2 17 -18 193.806
    -2 16 6 122.189
    2 -16 -6 134.847
    -2 16 6 132.374
    -2 16 5 1.36563
    2 -16 -5 18.4538
    -2 16 5 -23.2589
    2 -16 -4 3817.76
    -2 16 4 3478.05
    -2 16 4 3508.19
    -2 16 3 684.876
    -2 16 3 624.308
    2 -16 -3 743.316
    -2 16 2 69.4139
    2 -16 -2 64.0131
    2 -16 -1 2326.68
    2 -16 -1 2356.09
    2 -16 -1 2265.23
    -2 16 1 2317.23
    2 -16 0 7962.57
    -2 16 0 7806.33
    2 -16 0 6972.22
    2 -16 0 7278.54
    -2 16 0 7252.88
    -2 16 0 7968.26
    -2 16 -1 913.141
    -2 16 -1 1024.75
    2 -16 1 951.889
    2 -16 1 967.284
    2 -16 1 1129.15
    -2 16 -1 840.973
    -2 16 -2 225.347
    2 -16 2 189.312
    -2 16 -2 178.478
    2 -16 2 245.464
    2 -16 2 204.064
    -2 16 -2 258.197
    2 -16 3 176.661
    -2 16 -3 167.266
    2 -16 3 167.093
    2 -16 3 118.278
    -2 16 -3 151.609
    -2 16 -3 48.4782
    -2 16 -4 -16.8525
    -2 16 -4 28.9471
    2 -16 4 123.703
    2 -16 4 26.1611
    -2 16 -4 15.6442
    2 -16 4 71.6439
    -2 16 -5 1201.59
    -2 16 -5 1343.56
    2 -16 5 1361.69
    2 -16 5 1371.64
    -2 16 -5 1347.2
    2 -16 6 31664.6
    -2 16 -6 32197.7
    -2 16 -6 30875.1
    2 -16 6 29907
    2 -16 6 31741.1
    2 -16 6 30159.5
    -2 16 -6 32141.7
    -2 16 -6 31284.5
    2 -16 6 32839.4
    2 -16 7 1404.71
    -2 16 -7 1389.89
    -2 16 -7 1480.2
    -2 16 -7 1413.92
    2 -16 7 1443.49
    2 -16 7 1368.22
    2 -16 7 1380.4
    2 -16 7 1381.19
    -2 16 -8 137.088
    -2 16 -8 162.868
    2 -16 8 92.8954
    -2 16 -8 125.277
    2 -16 8 182.553
    2 -16 8 213.631
    2 -16 8 149.71
    2 -16 8 228.677
    -2 16 -9 1551.42
    -2 16 -9 1467.21
    2 -16 9 1771.56
    2 -16 9 1546.14
    -2 16 -9 1620.31
    2 -16 9 1388.36
    -2 16 -10 1222.69
    2 -16 10 1126.26
    -2 16 -10 1197.07
    -2 16 -10 1273.68
    -2 16 -10 1129.81
    2 -16 10 1139.93
    2 -16 10 929.731
    -2 16 -11 7569.28
    -2 16 -11 7840.6
    -2 16 -11 7238.81
    2 -16 11 7217.17
    2 -16 11 7285.4
    2 -16 11 7243.82
    -2 16 -11 7463.5
    -2 16 -12 176.52
    2 -16 12 231.656
    -2 16 -12 191.188
    2 -16 12 235.115
    2 -16 12 311.484
    -2 16 -12 247.484
    -2 16 -12 196.038
    2 -16 12 192.18
    -2 16 -13 -2.4589
    2 -16 13 3.05752
    -2 16 -13 7.09023
    2 -16 13 6.7471
    -2 16 -13 28.4648
    -2 16 -13 -41.5941
    -2 16 -14 521.985
    2 -16 14 671.895
    -2 16 -14 595.918
    2 -16 14 499.949
    -2 16 -14 618.035
    -2 16 -14 601.378
    -2 16 -15 1591.75
    2 -16 15 1543.61
    -2 16 -15 1583.63
    2 -16 15 1522.7
    -2 16 -15 1549.42
    2 -16 16 1011.06
    -2 16 -16 1006.92
    2 -16 16 997.916
    -2 16 -16 1042.66
    2 -16 17 1047.21
    -2 16 -17 945.238
    -2 16 -17 1003.73
    2 -16 18 489.892
    -2 16 -18 554.744
    -2 16 -18 610.576
    -2 16 -19 361.172
    -2 16 -19 341.094
    -2 15 8 1701.8
    2 -15 -7 51.6583
    -2 15 7 71.4853
    -2 15 6 2719.44
    -2 15 6 2615.59
    -2 15 5 121.069
    -2 15 5 47.1131
    -2 15 4 1150.36
    -2 15 4 1167.39
    2 -15 -3 474.952
    -2 15 3 452.201
    -2 15 3 562.911
    2 -15 -2 3092.4
    -2 15 2 3148.23
    -2 15 2 2989.55
    2 -15 -1 60.0733
    -2 15 1 116.932
    2 -15 -1 163.124
    -2 15 1 136.266
    -2 15 1 106.001
    -2 15 0 1280.19
    2 -15 0 1471.57
    -2 15 0 1409.41
    2 -15 0 1179.98
    -2 15 -1 195.811
    2 -15 1 169.146
    -2 15 -1 185.814
    2 -15 1 207.778
    2 -15 2 15130.2
    2 -15 2 15300.2
    -2 15 -2 15934.9
    2 -15 2 15667.9
    -2 15 -2 15534.4
    -2 15 -3 2368.31
    2 -15 3 2506.45
    2 -15 3 2332.47
    -2 15 -3 2139.57
    2 -15 4 7065.16
    2 -15 4 6885.15
    -2 15 -4 6860.79
    2 -15 4 7377
    -2 15 -4 6891
    -2 15 -5 5914.95
    -2 15 -5 6204.5
    2 -15 5 5962.59
    2 -15 5 6412.31
    2 -15 5 6450.42
    -2 15 -6 3656.99
    2 -15 6 3641
    -2 15 -6 3442.76
    2 -15 6 3675.97
    2 -15 6 3690.4
    -2 15 -6 3661.17
    2 -15 6 3598.3
    -2 15 -6 3520.33
    2 -15 7 -7.04289
    2 -15 7 46.1521
    -2 15 -7 90.0504
    2 -15 7 136.693
    2 -15 7 19.3898
    -2 15 -7 60.6464
    2 -15 7 -4.97539
    -2 15 -7 5.84014
    2 -15 8 2939.93
    -2 15 -8 2999.18
    2 -15 8 2992.51
    -2 15 -8 3051.58
    -2 15 -8 3065.89
    2 -15 8 2763.66
    2 -15 8 2927.18
    2 -15 8 2765.21
    -2 15 -8 2851.58
    -2 15 -9 3247.13
    -2 15 -9 3474.85
    2 -15 9 3144.05
    -2 15 -9 3330.9
    2 -15 9 2738.64
    2 -15 9 3323.14
    -2 15 -9 3376
    2 -15 9 3529.69
    2 -15 9 3528.19
    -2 15 -10 3646.29
    -2 15 -10 3811.7
    -2 15 -10 3922.46
    -2 15 -10 3907.16
    2 -15 10 3788.61
    2 -15 10 3805.85
    2 -15 10 3688.93
    2 -15 11 126.034
    -2 15 -11 106.402
    -2 15 -11 39.8038
    2 -15 11 127.976
    -2 15 -11 81.2337
    2 -15 11 112.431
    -2 15 -11 149.395
    2 -15 11 43.1135
    -2 15 -12 4131.92
    -2 15 -12 4071.94
    2 -15 12 3786.53
    -2 15 -12 3973.16
    2 -15 12 3762.74
    -2 15 -12 3975.06
    2 -15 12 3934.41
    2 -15 12 3757.2
    -2 15 -13 142.926
    -2 15 -13 123.804
    2 -15 13 210.816
    -2 15 -13 171.55
    2 -15 13 184.344
    -2 15 -13 143.396
    -2 15 -14 1391.99
    2 -15 14 1514.73
    -2 15 -14 1322.95
    -2 15 -14 1664.82
    2 -15 14 1455.17
    -2 15 -15 1744.79
    2 -15 15 1738.93
    -2 15 -15 1732.73
    2 -15 15 1699.25
    -2 15 -15 1583.17
    -2 15 -16 996.163
    -2 15 -16 882.004
    -2 15 -16 902.28
    2 -15 16 890.116
    2 -15 16 1013.82
    2 -15 17 1624.88
    -2 15 -17 1575.16
    -2 15 -17 1493.19
    2 -15 18 312.542
    -2 15 -18 245.422
    -2 15 -18 327.937
    2 -15 19 2529.58
    -2 15 -19 2450.68
    -2 15 -19 2563.33
    2 -15 20 2338.04
    -2 15 -20 2307.64
    -2 14 9 541.466
    -2 14 8 377.262
    -2 14 7 75.612
    -2 14 7 124.908
    -2 14 6 3225.38
    -2 14 6 3285.91
    -2 14 5 1357.91
    -2 14 5 1249.15
    2 -14 -5 1401.06
    -2 14 4 6192.66
    -2 14 4 6159.42
    2 -14 -4 5941.98
    2 -14 -3 1243.92
    -2 14 3 1368.75
    -2 14 3 1524.61
    -2 14 2 64.7611
    -2 14 2 44.4036
    2 -14 -2 107.071
    -2 14 1 926.267
    2 -14 -1 800.946
    2 -14 -1 672.672
    -2 14 1 929.109
    2 -14 0 12937.8
    -2 14 0 13120.1
    2 -14 0 13999.6
    -2 14 0 13509.8
    2 -14 1 2910.52
    -2 14 -1 2839.18
    -2 14 -1 2806.77
    2 -14 1 3056.36
    -2 14 -2 35763.4
    2 -14 2 34857.3
    2 -14 2 35137.6
    -2 14 -2 35664.3
    -2 14 -3 7819.48
    -2 14 -3 8137.81
    2 -14 3 8281.26
    2 -14 3 7942.11
    2 -14 3 8103.62
    -2 14 -4 1010.13
    -2 14 -4 1036.07
    2 -14 4 1073.3
    2 -14 4 1055.07
    2 -14 4 836.365
    -2 14 -5 1055.92
    -2 14 -5 940.427
    2 -14 5 1206.82
    -2 14 -5 837.806
    2 -14 5 1039.02
    2 -14 5 860.619
    2 -14 6 1221.98
    -2 14 -6 1285.97
    2 -14 6 1337.49
    -2 14 -6 1109.16
    -2 14 -6 1266.25
    2 -14 6 1259.19
    -2 14 -6 1031.19
    2 -14 7 129.303
    -2 14 -7 75.9513
    2 -14 7 191.322
    -2 14 -7 102.794
    2 -14 7 42.0254
    -2 14 -7 82.0265
    2 -14 7 172.065
    2 -14 7 94.2184
    -2 14 -7 101.3
    -2 14 -7 77.0542
    2 -14 8 134.935
    -2 14 -8 28.1774
    2 -14 8 135.751
    -2 14 -8 39.9789
    -2 14 -8 28.0909
    2 -14 8 60.4463
    -2 14 -8 49.2499
    2 -14 8 100.849
    2 -14 8 60.7846
    -2 14 -9 876.378
    -2 14 -9 887.495
    2 -14 9 845.105
    -2 14 -9 813.134
    2 -14 9 888.854
    2 -14 9 926.251
    2 -14 9 848.345
    -2 14 -9 855.366
    2 -14 9 861.163
    -2 14 -10 3551.27
    2 -14 10 3454.17
    2 -14 10 3352.25
    2 -14 10 3340.54
    -2 14 -10 3250.17
    2 -14 10 3371.9
    2 -14 10 2935.6
    2 -14 11 1563.98
    2 -14 11 1475.04
    -2 14 -11 1489.77
    2 -14 11 1456.5
    -2 14 -11 1587.43
    2 -14 11 1615.48
    -2 14 -12 32.3223
    2 -14 12 -2.20429
    2 -14 12 93.7778
    -2 14 -12 108.224
    2 -14 12 71.2548
    2 -14 12 44.289
    2 -14 13 1355.3
    2 -14 13 1234.09
    -2 14 -13 1281.87
    2 -14 13 1380.52
    -2 14 -13 1172.72
    2 -14 14 1701.83
    -2 14 -14 1667.53
    2 -14 14 1663.77
    -2 14 -15 2689.42
    2 -14 15 2478.69
    -2 14 -15 2413.79
    2 -14 15 2594.8
    -2 14 -16 252.013
    2 -14 16 284.477
    2 -14 16 280.901
    2 -14 17 762.394
    -2 14 -17 782.286
    2 -14 18 2074.75
    -2 14 -18 2026.54
    -2 14 -18 1981.69
    -2 14 -19 9.94843
    2 -14 19 47.487
    -2 14 -19 80.6688
    -2 14 -20 180.185
    2 -14 20 197.132
    -2 13 11 313.718
    -2 13 10 5622.92
    -2 13 9 182.002
    -2 13 8 5697.45
    -2 13 7 52.4602
    2 -13 -7 3.9321
    -2 13 7 108.417
    2 -13 -6 6675.52
    -2 13 6 6366.68
    -2 13 6 6463.16
    -2 13 5 1421.86
    2 -13 -5 1216.88
    -2 13 5 1330
    -2 13 4 126.267
    2 -13 -4 114.892
    2 -13 -4 15.0572
    -2 13 4 153.63
    2 -13 -3 1503.78
    -2 13 3 1411.43
    2 -13 -3 1821.19
    -2 13 3 1587.2
    -2 13 2 72.4464
    2 -13 -2 92.1654
    -2 13 2 20.1779
    2 -13 -2 53.7149
    -2 13 2 60.2359
    2 -13 -2 74.6129
    -2 13 1 1143.46
    2 -13 -1 1286.57
    -2 13 1 1195.63
    -2 13 0 5203.13
    2 -13 0 5241.28
    -2 13 0 4657.75
    2 -13 1 440.787
    -2 13 -1 627.876
    2 -13 1 610.743
    -2 13 -1 657.699
    2 -13 2 32593.2
    -2 13 -2 31242.9
    -2 13 -2 32393.9
    -2 13 -2 32044.3
    2 -13 2 31196.7
    2 -13 3 302.95
    -2 13 -3 243.045
    -2 13 -3 347.343
    2 -13 3 387.661
    2 -13 3 258.424
    -2 13 -3 246.211
    2 -13 4 4588.96
    2 -13 4 4286.21
    -2 13 -4 4544.3
    -2 13 -4 4550.74
    2 -13 4 4328.17
    -2 13 -5 117.873
    2 -13 5 111.184
    -2 13 -5 59.7401
    2 -13 5 19.0795
    2 -13 5 79.5623
    -2 13 -5 152.244
    2 -13 6 2426.51
    2 -13 6 2151.55
    -2 13 -6 2255.48
    2 -13 6 2317.26
    -2 13 -6 2248.88
    -2 13 -6 2421.7
    2 -13 6 2415.09
    2 -13 7 4069.66
    2 -13 7 3932.5
    -2 13 -7 4175.68
    -2 13 -7 4169.04
    -2 13 -7 3905.97
    2 -13 7 4454.43
    -2 13 -7 4398.71
    -2 13 -7 4343.88
    2 -13 7 4128.73
    2 -13 7 4373.57
    2 -13 8 13961.8
    -2 13 -8 13222.7
    2 -13 8 13365.7
    -2 13 -8 13573.3
    -2 13 -8 13289.9
    -2 13 -8 13713.2
    2 -13 8 12632
    2 -13 8 12543.5
    2 -13 8 12864.9
    2 -13 8 13173.3
    2 -13 8 13126.1
    -2 13 -9 2525.56
    2 -13 9 2422.16
    2 -13 9 2520.34
    2 -13 9 2084.28
    -2 13 -9 2436.32
    2 -13 9 2257.1
    2 -13 9 2480.71
    2 -13 9 2313.35
    -2 13 -9 2434.99
    2 -13 10 520.59
    -2 13 -10 599.043
    2 -13 10 452.81
    2 -13 10 546.348
    -2 13 -10 595.81
    2 -13 10 537.577
    2 -13 10 672.229
    2 -13 11 432.85
    -2 13 -11 364.226
    -2 13 -11 417.151
    2 -13 11 448.069
    2 -13 11 337.924
    2 -13 11 407.766
    2 -13 12 33605.6
    2 -13 12 31831.2
    -2 13 -12 33002.9
    -2 13 -12 32486.7
    2 -13 12 33939.9
    2 -13 12 33205.9
    -2 13 -12 32838.9
    2 -13 13 1131.51
    2 -13 13 1175.77
    -2 13 -13 1139.72
    2 -13 13 1183.44
    -2 13 -13 1219.72
    -2 13 -14 280.964
    -2 13 -14 309.617
    2 -13 14 285.979
    2 -13 14 375.298
    2 -13 15 522.734
    2 -13 15 563.274
    2 -13 16 31.8718
    2 -13 16 106.278
    -2 13 -17 299.333
    2 -13 17 291.29
    -2 13 -18 917.914
    2 -13 18 888.181
    -2 13 -19 2601.09
    2 -13 19 2527.1
    2 -13 20 2322.21
    -2 13 -20 2186.06
    -2 12 12 25.5694
    -2 12 11 178.514
    -2 12 10 620.577
    -2 12 9 534.93
    2 -12 -8 1388.61
    -2 12 8 1003.48
    -2 12 7 126.202
    -2 12 7 152.58
    2 -12 -7 60.6121
    -2 12 6 162.85
    2 -12 -6 230.238
    -2 12 6 208.955
    2 -12 -5 57.136
    2 -12 -5 38.6317
    -2 12 5 9.60411
    -2 12 5 28.8309
    -2 12 4 20803
    2 -12 -4 20317.7
    2 -12 -4 20978.9
    -2 12 4 20225.8
    2 -12 -3 51.4154
    -2 12 3 53.624
    2 -12 -3 164.248
    2 -12 -3 63.1155
    -2 12 3 30.9294
    2 -12 -3 23.8724
    -2 12 2 109452
    2 -12 -2 113770
    2 -12 -2 115896
    -2 12 2 110926
    2 -12 -2 113835
    -2 12 2 106876
    -2 12 2 108821
    2 -12 -2 108200
    2 -12 -1 141.214
    2 -12 -1 144.369
    2 -12 -1 -8.67166
    2 -12 -1 17.2222
    -2 12 1 40.236
    -2 12 1 138.003
    2 -12 0 180.044
    -2 12 0 294.742
    2 -12 0 170.956
    2 -12 0 270.632
    2 -12 1 3527.86
    -2 12 -1 3105.81
    2 -12 2 8076.61
    -2 12 -2 7270.9
    2 -12 3 1940.75
    -2 12 -3 1652.95
    -2 12 -4 41.6966
    2 -12 4 52.7091
    2 -12 5 1263.86
    -2 12 -5 1164.73
    -2 12 -5 1228.43
    -2 12 -6 3832.41
    2 -12 6 3807.6
    -2 12 -6 4097.59
    2 -12 6 3561.03
    2 -12 7 5564.45
    -2 12 -7 5558.29
    -2 12 -7 5616.7
    2 -12 7 5194.12
    -2 12 -8 7173.87
    -2 12 -8 7820.67
    2 -12 8 7992.15
    2 -12 8 7269.17
    2 -12 9 355.744
    2 -12 9 256.831
    -2 12 -9 229.21
    2 -12 9 279.624
    2 -12 10 3603.49
    -2 12 -10 3444.74
    2 -12 10 3409.56
    2 -12 10 3377.61
    2 -12 10 3408.53
    -2 12 -10 3338.58
    2 -12 10 3290.8
    2 -12 10 3325.82
    -2 12 -10 3451.73
    2 -12 11 223.127
    -2 12 -11 200.444
    2 -12 11 203.799
    2 -12 11 273.699
    -2 12 -11 323.279
    -2 12 -11 223.558
    2 -12 11 279.494
    2 -12 11 213.93
    -2 12 -12 3439.36
    2 -12 12 3736.23
    2 -12 12 3697.32
    -2 12 -12 3781.87
    2 -12 12 3711.45
    2 -12 12 3697.73
    -2 12 -13 1892.49
    2 -12 13 1991.24
    -2 12 -13 1974.23
    2 -12 13 2100.87
    2 -12 14 7914.63
    -2 12 -14 6819.68
    -2 12 -14 7569.07
    2 -12 14 7693.47
    -2 12 -15 1049.12
    2 -12 15 872.577
    2 -12 15 1000.56
    2 -12 16 16.6801
    2 -12 16 6.27744
    2 -12 17 -5.26819
    -2 12 -17 32.4714
    -2 12 -18 -32.7218
    2 -12 18 0.14709
    2 -12 19 119.772
    2 -12 20 182.265
    -2 12 -20 201.436
    -2 11 13 1946.83
    -2 11 12 336.384
    -2 11 11 -21.8073
    -2 11 10 1240.65
    2 -11 -9 590.945
    -2 11 9 790.315
    2 -11 -8 2064.76
    -2 11 8 1678.44
    -2 11 7 2046.62
    -2 11 7 2025.94
    -2 11 7 2277.25
    2 -11 -7 2363.86
    -2 11 6 297.358
    -2 11 6 390.533
    -2 11 6 296.869
    2 -11 -5 900.469
    -2 11 5 977.604
    -2 11 5 1031.17
    2 -11 -4 5077.14
    2 -11 -4 4906.12
    2 -11 -4 5031.9
    -2 11 4 5179.17
    -2 11 4 5439.95
    2 -11 -3 2853.1
    2 -11 -3 2733.9
    -2 11 3 2828.84
    2 -11 -3 2931.62
    -2 11 3 2713.88
    -2 11 3 2828.11
    2 -11 -3 2825.39
    2 -11 -2 15662.2
    -2 11 2 17247.4
    2 -11 -2 18268.9
    2 -11 -2 18309.7
    2 -11 -2 17232.5
    2 -11 -1 3164.28
    -2 11 1 3085.62
    2 -11 -1 3238.23
    2 -11 -1 3631.75
    2 -11 -1 3426.27
    2 -11 0 30446.3
    2 -11 0 32791.6
    -2 11 0 31733.7
    2 -11 0 33404.6
    2 -11 0 32366.9
    2 -11 1 9195.93
    -2 11 -1 8491.76
    2 -11 1 7884.89
    -2 11 -2 29518.5
    2 -11 2 27870.8
    2 -11 2 30926.7
    -2 11 -3 2207.62
    2 -11 3 2019.46
    2 -11 3 2068.7
    -2 11 -4 5599.23
    -2 11 -4 5990.55
    2 -11 4 5654.69
    -2 11 -5 194.907
    -2 11 -5 52.5318
    2 -11 5 170.196
    2 -11 6 3681.79
    -2 11 -6 3924.83
    -2 11 -6 3682.03
    2 -11 6 3595.57
    2 -11 7 380.703
    -2 11 -7 573.346
    2 -11 7 731.73
    -2 11 -7 589.881
    2 -11 8 18107.7
    2 -11 8 17124.8
    -2 11 -8 18675.7
    2 -11 9 78.912
    2 -11 9 123.04
    -2 11 -9 9.08943
    2 -11 10 290.556
    -2 11 -10 121.157
    2 -11 10 298.874
    2 -11 11 5783.78
    2 -11 11 6199.93
    2 -11 11 5258.41
    2 -11 11 5287.75
    2 -11 11 4961.58
    -2 11 -11 5474.06
    2 -11 11 5572.4
    -2 11 -11 5331.68
    2 -11 12 25598
    2 -11 12 24611.4
    2 -11 12 24406.5
    2 -11 12 22383.6
    -2 11 -12 23969.8
    -2 11 -12 23730.6
    2 -11 12 24760.2
    2 -11 13 108.713
    -2 11 -13 -11.2423
    2 -11 13 63.8669
    2 -11 14 43912.6
    -2 11 -14 43761.2
    2 -11 14 44177.5
    2 -11 15 2314.06
    2 -11 15 2690.47
    2 -11 16 11848.8
    2 -11 17 207.387
    -2 11 -17 168.879
    2 -11 18 54.7592
    2 -11 19 2443.17
    -2 11 -20 3864.77
    2 -11 20 3975.11
    -2 10 14 1157.56
    -2 10 13 377.797
    -2 10 12 2250.53
    -2 10 11 1047.38
    -2 10 10 43.7097
    -2 10 10 -31.8907
    -2 10 9 1351.81
    -2 10 9 1387.62
    -2 10 8 14162.6
    2 -10 -8 13156.1
    -2 10 8 14135.5
    2 -10 -7 784.759
    -2 10 7 956.067
    -2 10 7 1005.52
    -2 10 7 860.958
    -2 10 6 1468.77
    2 -10 -6 1793.31
    -2 10 6 1522.22
    2 -10 -6 1351.4
    2 -10 -5 -17.2768
    -2 10 5 31.2683
    2 -10 -5 167.305
    -2 10 5 38.5008
    2 -10 -5 189.679
    -2 10 5 111.259
    2 -10 -4 274.899
    -2 10 4 201.735
    2 -10 -4 324.373
    2 -10 -4 278.444
    2 -10 -4 139.677
    2 -10 -3 18.2379
    -2 10 3 81.895
    2 -10 -3 92.3958
    2 -10 -3 109.416
    2 -10 -3 -10.3717
    2 -10 -2 3536.21
    -2 10 2 3616.8
    2 -10 -2 3426.31
    2 -10 -2 3594.57
    2 -10 -2 3232.61
    2 -10 -1 71.2525
    2 -10 -1 81.5961
    2 -10 -1 -10.5879
    -2 10 1 133.835
    2 -10 -1 61.5474
    2 -10 0 1006.24
    2 -10 0 1125.39
    -2 10 0 1219.25
    2 -10 0 916.612
    2 -10 0 1149.5
    2 -10 1 493.965
    2 -10 1 598.155
    -2 10 -1 478.764
    2 -10 1 563.545
    2 -10 2 8392.09
    -2 10 -2 8950.57
    -2 10 -2 8546.45
    2 -10 2 8198.54
    2 -10 3 282.23
    -2 10 -3 83.847
    -2 10 -3 192.947
    2 -10 3 191.697
    -2 10 -4 77326
    2 -10 4 77146.5
    -2 10 -4 78582.5
    2 -10 4 74817.3
    2 -10 5 1291.87
    -2 10 -5 1325.79
    -2 10 -5 1300.48
    -2 10 -6 9217.04
    -2 10 -6 9301.08
    2 -10 6 9504.83
    2 -10 6 9883.08
    2 -10 7 920.73
    2 -10 7 982.79
    -2 10 -7 946.909
    -2 10 -7 1242.55
    2 -10 8 13267.2
    -2 10 -8 13465.5
    2 -10 8 13165.4
    -2 10 -9 4189.15
    2 -10 9 4370.91
    2 -10 9 5174.26
    2 -10 10 4694.37
    -2 10 -10 4761.89
    -2 10 -10 4871.25
    2 -10 10 4936.95
    2 -10 11 8421.91
    -2 10 -11 9379.16
    2 -10 11 8598.41
    2 -10 11 8602.29
    -2 10 -11 8966.89
    2 -10 12 29776.8
    2 -10 12 28689
    2 -10 12 32601.5
    -2 10 -12 31934.7
    2 -10 12 30014.3
    2 -10 12 31909.2
    -2 10 -12 30393.6
    -2 10 -13 3524.09
    2 -10 13 3879.07
    2 -10 13 3398.91
    -2 10 -13 4000.83
    2 -10 14 8291.1
    -2 10 -14 8950.09
    2 -10 14 8470.25
    -2 10 -15 1281.25
    2 -10 15 1286.28
    2 -10 15 1309.51
    2 -10 16 1003.24
    -2 10 -16 1025.65
    2 -10 17 25.5465
    2 -10 17 2.88773
    2 -10 18 4620.82
    2 -10 18 4175.41
    2 -10 19 652.124
    2 -10 20 3402.72
    -2 9 14 1216.92
    -2 9 13 1234.88
    -2 9 12 3771.77
    -2 9 12 3792.43
    -2 9 11 50.4894
    -2 9 11 3.7455
    -2 9 10 108.681
    -2 9 10 239.165
    -2 9 9 2314.99
    -2 9 9 2223.27
    2 -9 -9 2682.38
    -2 9 8 5277.53
    -2 9 8 5120.21
    2 -9 -8 4790.82
    2 -9 -7 4.20295
    2 -9 -7 75.501
    -2 9 7 74.2337
    -2 9 7 49.2857
    -2 9 6 5306.35
    -2 9 6 5251.31
    2 -9 -6 5055.4
    2 -9 -6 5679.62
    -2 9 6 4705.91
    2 -9 -6 4558.75
    2 -9 -5 184.959
    2 -9 -5 38.2061
    2 -9 -5 59.3236
    -2 9 5 3.22602
    2 -9 -5 105.071
    -2 9 5 218.772
    2 -9 -4 6846.34
    -2 9 4 6364.41
    2 -9 -4 6663.28
    2 -9 -4 6381.47
    -2 9 4 7355.9
    2 -9 -4 7476.32
    2 -9 -3 480.214
    2 -9 -3 517.685
    -2 9 3 430.708
    -2 9 3 344.921
    2 -9 -3 396.128
    2 -9 -3 375.551
    2 -9 -2 30537.7
    -2 9 2 30502
    -2 9 2 30452.1
    2 -9 -2 29662
    2 -9 -2 29552.2
    2 -9 -2 28764.7
    2 -9 -1 956.267
    2 -9 -1 1056.92
    2 -9 -1 848.301
    -2 9 1 937.561
    2 -9 -1 1047.84
    2 -9 0 81.2653
    2 -9 0 76.0681
    -2 9 0 172.422
    2 -9 0 138.108
    2 -9 0 125.578
    2 -9 1 1386.09
    2 -9 1 1595.19
    2 -9 1 1329.32
    -2 9 -1 1317.64
    -2 9 -1 1422.38
    2 -9 2 21616.4
    2 -9 2 21459.3
    -2 9 -2 22140.4
    -2 9 -2 21929.3
    2 -9 2 22074.5
    -2 9 -2 21545.7
    2 -9 3 60.3425
    2 -9 3 0.08204
    -2 9 -3 92.0863
    2 -9 3 112.089
    -2 9 -3 74.3395
    2 -9 4 4369.57
    2 -9 4 3910.28
    -2 9 -4 4563.73
    2 -9 5 749.149
    -2 9 -5 537.598
    -2 9 -5 587.824
    2 -9 5 658.378
    2 -9 6 5730.23
    2 -9 6 5939.63
    -2 9 -6 6507.67
    -2 9 -6 6016.77
    2 -9 7 42.9539
    -2 9 -7 114.984
    -2 9 -7 82.2344
    2 -9 7 60.6704
    2 -9 8 15049.4
    -2 9 -8 14557
    -2 9 -8 14554.8
    2 -9 8 14081.3
    2 -9 9 6736.42
    -2 9 -9 6452.29
    2 -9 9 7260.56
    -2 9 -9 6724.4
    -2 9 -10 3153.92
    -2 9 -10 3440.28
    2 -9 10 3854.47
    2 -9 10 3543.46
    2 -9 10 2940.5
    2 -9 11 975.909
    2 -9 11 943.17
    -2 9 -11 881.105
    -2 9 -11 1172.49
    -2 9 -12 34371.5
    -2 9 -12 33256.6
    2 -9 12 33807.4
    -2 9 -12 32374
    2 -9 12 32692.9
    2 -9 12 31413.3
    2 -9 13 4049.44
    2 -9 13 3818.17
    -2 9 -13 4163.33
    -2 9 -13 3995.04
    -2 9 -13 4028.22
    2 -9 13 4061.2
    2 -9 14 492.691
    -2 9 -14 622.113
    2 -9 14 469.437
    -2 9 -14 284.53
    -2 9 -14 357.501
    2 -9 15 378.304
    -2 9 -15 370.417
    2 -9 16 13190.4
    -2 9 -16 13582.6
    2 -9 17 209.266
    2 -9 17 256.709
    2 -9 17 136.56
    2 -9 18 3392.02
    2 -9 18 3017.15
    2 -9 19 1709.24
    2 -9 19 1618.14
    2 -9 20 300.319
    2 -9 20 246.755
    -2 8 15 269.239
    -2 8 14 929.66
    -2 8 14 883.641
    -2 8 13 2451.61
    -2 8 13 2540.28
    -2 8 12 639.976
    -2 8 12 570.234
    -2 8 11 231.506
    -2 8 11 230.583
    2 -8 -10 11.2577
    -2 8 10 45.8924
    -2 8 9 321.012
    -2 8 9 334.252
    2 -8 -9 401.364
    2 -8 -8 21073.1
    -2 8 8 20894.9
    -2 8 8 20315.7
    2 -8 -8 21500.5
    2 -8 -7 2486.49
    -2 8 7 2386.31
    -2 8 7 2851.84
    2 -8 -7 2193.73
    -2 8 7 2361.4
    2 -8 -6 3527.67
    2 -8 -6 3332.48
    -2 8 6 3375.54
    2 -8 -6 3334.13
    2 -8 -5 1938.55
    2 -8 -5 1942.93
    -2 8 5 2268.61
    -2 8 5 2084.58
    2 -8 -5 1793.67
    2 -8 -5 1962.05
    2 -8 -4 55018
    2 -8 -4 53900.4
    2 -8 -4 57155.3
    -2 8 4 54592.9
    -2 8 4 54684.7
    2 -8 -3 596.271
    -2 8 3 484.759
    2 -8 -3 576.856
    2 -8 -3 590.497
    2 -8 -3 624.591
    -2 8 3 723.643
    2 -8 -2 108.649
    2 -8 -2 113.433
    2 -8 -2 38.824
    -2 8 2 62.1899
    2 -8 -2 78.0448
    -2 8 2 7.75281
    2 -8 -1 925.517
    -2 8 1 674.087
    2 -8 -1 915.342
    2 -8 -1 865.944
    2 -8 -1 793.843
    -2 8 1 869.473
    2 -8 0 9640.94
    -2 8 0 9663.04
    2 -8 0 9187.53
    2 -8 0 9757.99
    2 -8 0 9599.27
    -2 8 0 9698.94
    2 -8 1 500.162
    -2 8 -1 334.709
    2 -8 1 343.981
    -2 8 -1 371.352
    2 -8 1 209.542
    2 -8 1 282.598
    2 -8 1 203.993
    2 -8 2 315.247
    -2 8 -2 269.663
    2 -8 2 295.154
    2 -8 2 430.578
    -2 8 -2 410.53
    -2 8 -3 1489.5
    2 -8 3 1489.35
    2 -8 3 1722.69
    -2 8 -3 1875.14
    2 -8 3 1777.56
    2 -8 3 1771.09
    -2 8 -3 1573.3
    2 -8 4 13585.9
    -2 8 -4 14424.9
    -2 8 -4 14433.7
    2 -8 4 14466.3
    2 -8 4 14370.5
    2 -8 5 58.9474
    2 -8 5 24.7824
    -2 8 -5 79.2997
    2 -8 5 1.94934
    -2 8 -5 -23.9535
    -2 8 -6 41.9837
    2 -8 6 132.268
    -2 8 -7 1419.48
    2 -8 7 1212.52
    2 -8 7 1509.6
    2 -8 8 7352.87
    -2 8 -8 6756.51
    2 -8 8 6855.09
    -2 8 -9 96.3287
    2 -8 9 97.7025
    2 -8 9 75.3859
    2 -8 10 18808.1
    2 -8 10 18825.7
    -2 8 -10 18463.2
    2 -8 10 19085.6
    -2 8 -11 1821.66
    2 -8 11 1743.64
    -2 8 -11 1863.38
    2 -8 11 1533.01
    -2 8 -12 25266
    -2 8 -12 24991.8
    2 -8 12 23276
    -2 8 -13 1230.23
    -2 8 -13 991.366
    2 -8 13 1446.59
    -2 8 -13 1226.17
    2 -8 13 1332.01
    2 -8 13 1002.04
    2 -8 13 1085.99
    2 -8 14 5227.03
    2 -8 14 5290.47
    -2 8 -14 5414.68
    -2 8 -14 5689.96
    -2 8 -14 5519.76
    -2 8 -15 1195.79
    2 -8 15 1306.61
    2 -8 15 1146.53
    -2 8 -15 1462.29
    2 -8 16 21.2147
    -2 8 -16 57.8534
    2 -8 16 40.8951
    2 -8 17 1394.36
    2 -8 17 1160.32
    2 -8 17 1323.63
    2 -8 18 1641.92
    2 -8 18 1977.05
    2 -8 18 1787.22
    2 -8 19 2339.12
    2 -8 19 2377.33
    2 -8 19 2253.37
    2 -8 20 778.228
    2 -8 20 1008.24
    -2 7 16 425.945
    -2 7 15 49.9179
    -2 7 15 23.4173
    -2 7 14 1268.66
    -2 7 14 1416.6
    -2 7 13 612.821
    -2 7 13 508.234
    -2 7 12 985.489
    -2 7 12 1067.97
    2 -7 -11 -35.7947
    -2 7 11 -6.24029
    -2 7 11 32.6642
    2 -7 -10 7701.53
    -2 7 10 7839.52
    -2 7 10 8010.99
    2 -7 -9 113.63
    -2 7 9 206.095
    2 -7 -9 196.765
    -2 7 9 227.306
    2 -7 -9 202.079
    -2 7 8 1629.46
    -2 7 8 1518.03
    2 -7 -8 1292.16
    2 -7 -8 1466.08
    -2 7 8 1352.95
    2 -7 -8 1564.06
    2 -7 -7 54.396
    2 -7 -7 161.462
    2 -7 -7 107.91
    -2 7 7 17.1724
    -2 7 6 3397.17
    2 -7 -6 3334.37
    2 -7 -6 3128.54
    -2 7 6 3536.17
    -2 7 6 3191.74
    2 -7 -6 3114.27
    2 -7 -5 783.277
    2 -7 -5 784.075
    -2 7 5 698
    -2 7 5 856.598
    2 -7 -5 624.231
    -2 7 5 797.804
    2 -7 -5 776.933
    2 -7 -5 1077.67
    -2 7 4 13405.4
    -2 7 4 13222.2
    -2 7 4 13408.3
    2 -7 -4 13230.6
    2 -7 -4 13668.3
    2 -7 -4 13603.7
    2 -7 -4 13693.2
    2 -7 -4 13714.6
    2 -7 -3 408.745
    2 -7 -3 281.254
    2 -7 -3 325.248
    -2 7 3 392.573
    -2 7 3 560.364
    -2 7 3 369.904
    2 -7 -3 485.059
    -2 7 2 636.094
    -2 7 2 670.658
    -2 7 2 770.2
    2 -7 -2 510.769
    2 -7 -2 779.991
    2 -7 -2 680.741
    2 -7 -2 658.158
    2 -7 -1 26.7156
    -2 7 1 24.7858
    2 -7 -1 107.389
    -2 7 1 130.032
    -2 7 1 83.893
    2 -7 -1 134.67
    2 -7 -1 93.1147
    -2 7 1 154.682
    2 -7 -1 51.1104
    2 -7 0 4116.95
    2 -7 0 3589.74
    2 -7 0 4021.92
    -2 7 0 3507.23
    -2 7 0 4003.72
    2 -7 0 3885.49
    -2 7 0 3774.55
    2 -7 0 3668.84
    -2 7 -1 2504.56
    2 -7 1 2303.15
    2 -7 1 2185.49
    -2 7 -1 2371.45
    2 -7 1 2529.67
    -2 7 -1 2401.51
    2 -7 1 2263.83
    2 -7 1 2275.14
    2 -7 2 596.224
    2 -7 2 648.88
    -2 7 -2 702.184
    2 -7 2 765.27
    -2 7 -2 723.668
    -2 7 -2 597.299
    2 -7 3 49.051
    -2 7 -3 -14.2352
    2 -7 3 -39.4763
    2 -7 3 58.5768
    -2 7 -3 51.7781
    -2 7 -3 -5.6116
    2 -7 3 44.1265
    2 -7 4 1817.28
    -2 7 -4 2063.21
    -2 7 -4 1859.45
    -2 7 -4 1684.55
    -2 7 -4 2067.15
    2 -7 4 1734.42
    2 -7 4 1900.47
    2 -7 5 255.305
    -2 7 -5 192.409
    -2 7 -5 237.669
    2 -7 5 164.137
    2 -7 5 197.397
    2 -7 6 900.932
    2 -7 6 838.798
    -2 7 -6 675.027
    -2 7 -6 946.301
    -2 7 -7 1466.73
    2 -7 7 1552.98
    2 -7 7 1362.74
    -2 7 -8 6454.67
    2 -7 8 5763.58
    2 -7 8 6193.7
    2 -7 9 171.129
    2 -7 9 195.77
    -2 7 -9 135.539
    2 -7 9 272.102
    -2 7 -10 6891.39
    2 -7 10 6714.94
    2 -7 10 6809.26
    -2 7 -11 1018.74
    2 -7 11 1069.68
    2 -7 12 1946.05
    -2 7 -12 2068.51
    -2 7 -12 2226.6
    2 -7 12 1969.61
    2 -7 13 2451.53
    2 -7 13 2298.42
    -2 7 -13 2421.06
    -2 7 -13 2297.09
    2 -7 13 2348.45
    2 -7 13 2522.27
    2 -7 13 2472.95
    -2 7 -13 2785.29
    2 -7 14 2691.66
    2 -7 14 2440.54
    -2 7 -14 2802.48
    -2 7 -14 2643.14
    -2 7 -14 2875.81
    2 -7 15 350.01
    -2 7 -15 533.841
    2 -7 15 541.572
    -2 7 -15 693.733
    2 -7 16 102.734
    2 -7 16 96.4065
    -2 7 -16 88.8858
    2 -7 16 48.0822
    2 -7 17 3160.75
    2 -7 17 3263.08
    2 -7 17 2992.25
    2 -7 18 469.849
    2 -7 18 395.944
    2 -7 18 431.049
    2 -7 19 23.1831
    2 -7 19 95.3201
    2 -7 20 1392.31
    2 -7 20 1143.53
    -2 6 16 7484.75
    -2 6 16 7849.22
    -2 6 15 511.291
    -2 6 15 639.674
    -2 6 14 1624.97
    -2 6 14 1636.02
    -2 6 13 450.843
    -2 6 13 395.439
    -2 6 12 8285.19
    -2 6 12 8159.85
    -2 6 12 7897.92
    -2 6 11 128.04
    2 -6 -11 301.2
    -2 6 11 339.931
    -2 6 10 2241.04
    2 -6 -10 2055.68
    -2 6 10 2253.21
    2 -6 -9 2731.27
    -2 6 9 2542.55
    2 -6 -9 2329.88
    -2 6 9 2498.08
    -2 6 9 2565.11
    2 -6 -8 18663.9
    2 -6 -8 18737.7
    -2 6 8 18839.8
    -2 6 7 26.9753
    -2 6 7 22.1617
    2 -6 -7 -10.2104
    2 -6 -7 44.1763
    2 -6 -6 2265
    2 -6 -6 2357.31
    -2 6 6 2590.9
    -2 6 6 2119.65
    -2 6 6 2306.46
    2 -6 -5 89.3076
    -2 6 5 56.9857
    -2 6 5 87.9327
    2 -6 -5 49.6235
    2 -6 -5 11.1393
    -2 6 5 32.4064
    2 -6 -4 19311.5
    2 -6 -4 18770.2
    2 -6 -4 18618.4
    -2 6 4 19134.8
    2 -6 -4 18729.4
    -2 6 4 19284.4
    -2 6 4 18625.1
    -2 6 3 1541.75
    2 -6 -3 1460.21
    2 -6 -3 1649.96
    2 -6 -3 1587.03
    2 -6 -3 1670.38
    -2 6 3 1721.91
    -2 6 3 1650.52
    2 -6 -3 1632.29
    2 -6 -2 2290.91
    -2 6 2 2358.04
    2 -6 -2 2474.72
    2 -6 -2 1837.2
    -2 6 2 2441.34
    2 -6 -2 2394.91
    2 -6 -2 2327.21
    -2 6 2 2355.2
    -2 6 1 222.096
    -2 6 1 332.255
    2 -6 -1 280.802
    2 -6 -1 312.193
    2 -6 -1 253.583
    -2 6 1 325.718
    -2 6 1 314.84
    2 -6 -1 265.103
    2 -6 -1 296.322
    2 -6 0 12059.8
    -2 6 0 12483
    2 -6 0 12396.9
    2 -6 0 12452.6
    -2 6 0 11783.6
    -2 6 0 11779.7
    2 -6 0 11803.5
    2 -6 0 11584.5
    2 -6 1 930.438
    -2 6 -1 798.545
    2 -6 1 888.723
    2 -6 1 789.816
    -2 6 -1 1015.65
    2 -6 1 963.874
    -2 6 -2 13430.2
    -2 6 -2 13245.4
    2 -6 2 12833.4
    -2 6 -2 13182.6
    -2 6 -2 13483.6
    2 -6 2 13101.8
    2 -6 2 14045.3
    2 -6 3 5277.07
    -2 6 -3 5205.12
    2 -6 3 5574.93
    -2 6 -3 5301.88
    2 -6 3 5269.13
    -2 6 -3 5003.76
    -2 6 -3 5474.16
    2 -6 4 4392.53
    2 -6 4 4420.8
    2 -6 4 4491.61
    2 -6 4 4379.8
    -2 6 -4 4442.76
    -2 6 -4 4043.2
    -2 6 -4 4150.78
    2 -6 5 12580.9
    2 -6 5 13439.3
    2 -6 5 13851.5
    -2 6 -5 12105.4
    -2 6 -5 13177.1
    -2 6 -5 12945.3
    2 -6 6 21174.6
    -2 6 -6 21895.5
    2 -6 6 22635
    2 -6 6 22448.1
    2 -6 6 22367.1
    2 -6 7 1474.47
    2 -6 7 1552.22
    -2 6 -7 1624.06
    2 -6 8 3239.72
    2 -6 8 3321.91
    -2 6 -8 3206.74
    2 -6 8 3080.84
    2 -6 9 5649.53
    -2 6 -9 6094.25
    2 -6 9 5915.92
    2 -6 10 4629.64
    -2 6 -10 4435.98
    -2 6 -11 4541.77
    2 -6 11 3817.24
    -2 6 -12 9900.75
    -2 6 -12 10066.1
    -2 6 -12 9638.85
    2 -6 12 9818.63
    2 -6 12 10086.4
    2 -6 13 1098.49
    2 -6 13 1040.16
    -2 6 -13 980.866
    -2 6 -13 1021.31
    2 -6 13 1271.24
    2 -6 13 1191.49
    -2 6 -13 1107.93
    -2 6 -14 4633.25
    -2 6 -14 4606.94
    2 -6 14 4454.4
    2 -6 14 4461.72
    -2 6 -14 4530.8
    2 -6 15 1012.78
    -2 6 -15 1093.25
    2 -6 15 973.48
    -2 6 -15 949.118
    -2 6 -16 5128.18
    2 -6 16 5159.21
    2 -6 16 5431.82
    2 -6 16 5269
    2 -6 17 526.337
    2 -6 17 478.705
    2 -6 17 571.512
    2 -6 18 70.9789
    2 -6 18 139.199
    2 -6 19 352.345
    2 -6 19 245.593
    2 -6 20 260.922
    2 -6 20 389.854
    -2 5 17 1131.18
    -2 5 16 6832.84
    -2 5 16 7418.89
    -2 5 15 -19.4675
    -2 5 15 11.0668
    -2 5 15 -11.4693
    -2 5 14 3974.47
    -2 5 14 4108.58
    -2 5 14 4170.63
    -2 5 13 486.59
    -2 5 13 542.779
    -2 5 13 477.082
    -2 5 12 11310.5
    -2 5 12 11191.5
    -2 5 12 11231.9
    2 -5 -11 1038.45
    -2 5 11 1209.18
    -2 5 11 1167.57
    -2 5 11 1253.56
    -2 5 10 12028.8
    2 -5 -10 12404.7
    -2 5 10 12883.4
    -2 5 10 12242.8
    2 -5 -9 217.793
    -2 5 9 454.895
    2 -5 -9 292.283
    2 -5 -8 143.32
    -2 5 8 60.7124
    2 -5 -8 -20.4598
    2 -5 -8 18.3558
    -2 5 8 -23.5479
    -2 5 7 3.38972
    2 -5 -7 23.6874
    -2 5 7 -16.1271
    2 -5 -7 5.74496
    2 -5 -7 -29.5814
    -2 5 7 2.75488
    2 -5 -6 24614
    2 -5 -6 23963.2
    -2 5 6 23644.9
    2 -5 -6 24075
    2 -5 -6 24269.7
    -2 5 6 25057.9
    -2 5 6 23875.1
    -2 5 5 602.691
    2 -5 -5 454.219
    -2 5 5 592.105
    2 -5 -5 648.197
    -2 5 5 440.173
    2 -5 -5 430.168
    2 -5 -5 473.992
    2 -5 -5 464.618
    2 -5 -4 141789
    -2 5 4 144781
    -2 5 4 144313
    2 -5 -4 143620
    -2 5 4 148812
    2 -5 -4 145812
    2 -5 -4 139997
    -2 5 3 698.449
    2 -5 -3 727.234
    2 -5 -3 670.706
    -2 5 3 770.03
    2 -5 -3 606.764
    -2 5 3 414.581
    2 -5 -3 631.86
    2 -5 -3 683.549
    2 -5 -3 634.921
    2 -5 -2 8942.66
    2 -5 -2 8969.78
    2 -5 -2 9431.34
    -2 5 2 9011.78
    -2 5 2 8493.98
    2 -5 -2 9625.35
    2 -5 -2 9133.6
    2 -5 -2 9296.64
    -2 5 2 9357.92
    -2 5 1 175.297
    -2 5 1 183.562
    -2 5 1 165.124
    -2 5 1 62.8811
    -2 5 1 182.413
    2 -5 -1 187.4
    2 -5 -1 136.194
    2 -5 -1 145.538
    2 -5 -1 127.565
    2 -5 -1 94.0931
    2 -5 0 118101
    2 -5 0 120872
    2 -5 0 120129
    -2 5 0 121187
    -2 5 0 114615
    2 -5 0 123201
    2 -5 1 3033.31
    -2 5 -1 2847.53
    -2 5 -1 3041.11
    -2 5 -1 3062.33
    2 -5 1 2927.94
    -2 5 -2 7802.57
    2 -5 2 8026.45
    2 -5 2 8099.31
    -2 5 -2 7854.67
    -2 5 -2 7654.88
    -2 5 -2 7735.64
    2 -5 2 7891.43
    2 -5 3 5885.33
    -2 5 -3 5943.79
    2 -5 3 5645.21
    2 -5 3 5765.51
    -2 5 -3 5879.36
    -2 5 -3 5835.91
    -2 5 -3 5223.16
    2 -5 4 73380.5
    -2 5 -4 71503.6
    2 -5 4 76099.8
    2 -5 4 75822.5
    -2 5 -4 73643.1
    -2 5 -4 76158.8
    -2 5 -5 19707
    2 -5 5 19684.6
    2 -5 5 17776.3
    -2 5 -5 19647.3
    2 -5 5 19821.4
    2 -5 6 135.283
    2 -5 6 189.796
    2 -5 6 102.311
    2 -5 6 189.154
    2 -5 6 139.01
    -2 5 -6 135.072
    2 -5 7 3497.36
    -2 5 -7 3391.22
    2 -5 7 3342.56
    2 -5 7 3649.97
    2 -5 7 3043.78
    2 -5 8 38153.6
    -2 5 -8 39540.4
    2 -5 8 39054.1
    -2 5 -9 472.79
    2 -5 9 515.096
    2 -5 9 399.096
    -2 5 -10 48227.9
    2 -5 10 47591
    2 -5 10 48902
    -2 5 -10 45014.8
    2 -5 11 53.3498
    -2 5 -11 39.4005
    -2 5 -11 95.7932
    2 -5 11 65.3936
    -2 5 -12 8232.6
    2 -5 12 8054.3
    2 -5 12 7571.86
    -2 5 -12 7985.72
    -2 5 -12 8060.1
    -2 5 -13 2698.28
    2 -5 13 2352.51
    -2 5 -13 2485.01
    -2 5 -13 2259.28
    2 -5 13 2477.48
    2 -5 13 2432.95
    2 -5 13 2282.71
    2 -5 14 488.876
    -2 5 -14 499.218
    2 -5 14 623.229
    -2 5 -14 590.133
    -2 5 -14 648.965
    2 -5 15 4925.77
    2 -5 15 4735.79
    -2 5 -15 5247.71
    2 -5 15 4559.15
    2 -5 16 17591.1
    2 -5 16 18812.3
    2 -5 16 18334.2
    -2 5 -16 17334.9
    2 -5 17 170.814
    2 -5 17 233.17
    2 -5 18 105.392
    2 -5 18 96.7217
    2 -5 19 263.463
    2 -5 19 288.095
    2 -5 20 3508.87
    -2 4 18 2260.22
    -2 4 17 3227.1
    -2 4 16 1815.42
    -2 4 16 1788.89
    -2 4 16 2000.33
    -2 4 16 1991.6
    -2 4 15 2166.09
    -2 4 15 2120.16
    -2 4 15 2222.66
    -2 4 15 2139.42
    -2 4 14 10674.3
    -2 4 14 11130.5
    -2 4 14 10941.2
    -2 4 14 11197
    -2 4 13 1696.83
    -2 4 13 1789.09
    -2 4 13 1707.48
    -2 4 13 1745.73
    -2 4 12 88.8021
    -2 4 12 88.1082
    -2 4 12 83.289
    2 -4 -12 51.7123
    -2 4 12 113.833
    -2 4 11 2105.38
    -2 4 11 2035.17
    2 -4 -11 1889.72
    -2 4 11 1937.42
    -2 4 11 2114.09
    2 -4 -10 18780.5
    2 -4 -10 17998.9
    -2 4 10 18232
    -2 4 9 -52.7947
    2 -4 -9 4.42801
    2 -4 -9 -36.4276
    -2 4 9 -67.4943
    -2 4 8 36050.7
    -2 4 8 35343.4
    2 -4 -8 36475.2
    -2 4 7 14.1898
    -2 4 7 90.235
    -2 4 7 17.9011
    2 -4 -7 12.2045
    2 -4 -7 -47.0006
    -2 4 6 199.331
    2 -4 -6 328.497
    2 -4 -6 127.912
    2 -4 -6 78.968
    -2 4 6 197.644
    -2 4 6 214.552
    -2 4 5 1504.45
    2 -4 -5 1692.46
    2 -4 -5 1613.31
    -2 4 5 1670.24
    -2 4 5 1479.39
    2 -4 -5 1635.13
    2 -4 -5 1656.6
    2 -4 -4 59953.7
    -2 4 4 57487.2
    2 -4 -4 58380.1
    2 -4 -4 58762.2
    -2 4 4 59343.9
    -2 4 4 59069.5
    2 -4 -4 60368.1
    2 -4 -4 59716.6
    2 -4 -4 58758.5
    2 -4 -3 4213.97
    2 -4 -3 4525.82
    -2 4 3 4406.98
    2 -4 -3 4275
    -2 4 3 4367.61
    2 -4 -3 4492.7
    2 -4 -3 4630.26
    -2 4 3 4523.86
    2 -4 -3 4435.53
    2 -4 -2 13068.8
    2 -4 -2 13313.8
    -2 4 2 13826.8
    2 -4 -2 13098.4
    -2 4 2 12784.8
    -2 4 2 13254.5
    2 -4 -2 13156.1
    2 -4 -2 13481.1
    2 -4 -2 13037.6
    2 -4 -2 13265
    2 -4 -2 12899.2
    2 -4 -2 12649.8
    2 -4 -1 3762.35
    2 -4 -1 3487.82
    -2 4 1 3444.96
    2 -4 -1 3667.55
    -2 4 1 3438.78
    2 -4 -1 3615.03
    2 -4 0 21939.2
    -2 4 0 21847.4
    2 -4 0 21250.4
    2 -4 0 21647.6
    -2 4 0 22603.9
    2 -4 0 22481.7
    -2 4 0 21833.9
    2 -4 1 98.5309
    2 -4 1 141.744
    -2 4 -1 170.515
    -2 4 -1 140.744
    2 -4 1 68.8435
    -2 4 -1 87.3823
    -2 4 -2 7343.58
    2 -4 2 7417.39
    2 -4 2 7228.03
    -2 4 -2 7365.74
    2 -4 2 7620.13
    -2 4 -2 7252.05
    -2 4 -3 -31.9821
    -2 4 -3 12.3491
    2 -4 3 -2.78665
    2 -4 3 46.5698
    -2 4 -3 -9.89117
    -2 4 -3 24.0705
    2 -4 3 8.2369
    2 -4 4 61084.3
    -2 4 -4 61428.6
    2 -4 4 59387.9
    -2 4 -4 58562.8
    -2 4 -4 59143.9
    2 -4 5 4843.3
    2 -4 5 4404.41
    -2 4 -5 4704.6
    -2 4 -5 5193.02
    2 -4 5 4570.21
    -2 4 -6 9494.16
    -2 4 -6 9575.89
    2 -4 6 9884.04
    2 -4 6 9641.03
    2 -4 6 9655.64
    2 -4 7 2362.3
    -2 4 -7 2099.14
    2 -4 7 2029.02
    2 -4 7 2155.63
    2 -4 8 3614.8
    2 -4 8 3290.66
    2 -4 8 3167.06
    -2 4 -8 3666.35
    -2 4 -9 11351.5
    2 -4 9 12441.5
    -2 4 -9 11442.3
    2 -4 9 12161.2
    2 -4 9 11200.1
    -2 4 -10 8130.93
    2 -4 10 7501.2
    2 -4 10 8438.09
    -2 4 -10 7482.61
    -2 4 -11 453.451
    -2 4 -11 254.791
    2 -4 11 356.692
    -2 4 -11 414.783
    2 -4 11 530.637
    -2 4 -12 674.868
    2 -4 12 654.168
    2 -4 12 766.336
    -2 4 -12 986.69
    -2 4 -12 868.676
    2 -4 13 7790.32
    2 -4 13 7702.53
    2 -4 13 7971.39
    -2 4 -13 8441.76
    2 -4 13 7918.27
    -2 4 -13 7961.66
    -2 4 -13 7331.89
    2 -4 14 407.446
    -2 4 -14 349.099
    2 -4 14 308.402
    -2 4 -14 321.644
    2 -4 14 360.235
    2 -4 15 9249.35
    2 -4 15 8638.37
    -2 4 -15 8961.44
    2 -4 16 3141.61
    -2 4 -16 2932.54
    2 -4 16 2929.23
    2 -4 17 61.9512
    2 -4 17 24.1581
    2 -4 18 634.955
    2 -4 18 602.424
    2 -4 19 377.575
    2 -4 19 369.99
    2 -4 20 1003.92
    -2 3 18 2003.81
    -2 3 17 1139.23
    -2 3 17 1132.85
    -2 3 17 1132.92
    -2 3 16 148.233
    -2 3 16 173.792
    -2 3 16 221.198
    -2 3 15 68.0718
    -2 3 15 113.569
    -2 3 15 105.957
    -2 3 15 67.1822
    -2 3 14 1482.83
    -2 3 14 1316.55
    -2 3 14 1582.94
    -2 3 14 1723.72
    -2 3 13 763.333
    -2 3 13 661.745
    -2 3 13 653.535
    -2 3 13 769.382
    -2 3 12 84317.4
    -2 3 12 82156.7
    -2 3 12 83228.4
    -2 3 12 84086.3
    -2 3 11 154.781
    2 -3 -11 108.844
    2 -3 -10 7436.35
    -2 3 10 7550.75
    -2 3 9 1130.87
    -2 3 9 1137.94
    2 -3 -9 1076.45
    2 -3 -8 12182.6
    -2 3 8 11064.9
    2 -3 -8 11895.2
    -2 3 8 11445.8
    2 -3 -8 12354.8
    -2 3 8 11227.7
    -2 3 7 526.964
    2 -3 -7 661.085
    -2 3 7 586.972
    -2 3 7 455.275
    2 -3 -6 10227.4
    -2 3 6 9709.06
    -2 3 6 10777
    -2 3 6 10139.8
    -2 3 5 3521.74
    -2 3 5 3181.69
    2 -3 -5 3329.57
    -2 3 5 3329.01
    2 -3 -5 3172.8
    -2 3 4 1654.78
    -2 3 4 1619.41
    -2 3 4 1287.66
    -2 3 4 1488.67
    2 -3 -4 1315.14
    2 -3 -4 1569.93
    -2 3 3 3944.72
    2 -3 -3 4030.25
    -2 3 3 3878.3
    2 -3 -3 3909.71
    2 -3 -2 32674.7
    2 -3 -2 32175.4
    -2 3 2 32376.4
    -2 3 2 32006.6
    2 -3 -2 31084.9
    2 -3 -2 32162.5
    2 -3 -1 203.912
    2 -3 -1 99.1487
    2 -3 -1 191.624
    -2 3 1 179.007
    2 -3 -1 178.309
    -2 3 0 8621.21
    2 -3 0 8897.57
    -2 3 0 8887.22
    2 -3 1 753.966
    2 -3 1 607.91
    2 -3 1 658.977
    2 -3 1 619.037
    -2 3 -1 541.611
    -2 3 -1 654.955
    -2 3 -1 616.008
    -2 3 -2 4235.85
    -2 3 -2 4468.9
    2 -3 2 4279.33
    2 -3 2 4417.04
    2 -3 2 4337.59
    -2 3 -2 4408.24
    2 -3 2 4489.04
    -2 3 -3 3107.62
    -2 3 -3 3487.04
    2 -3 3 3120.59
    -2 3 -3 3268.24
    2 -3 3 3482.15
    -2 3 -4 83867.7
    2 -3 4 86301.3
    2 -3 4 89614
    -2 3 -4 83397.6
    2 -3 4 81415.4
    -2 3 -4 88169.9
    -2 3 -5 619.82
    -2 3 -5 552.454
    -2 3 -5 523.767
    2 -3 5 646.266
    -2 3 -5 539.621
    2 -3 5 628.069
    -2 3 -6 2987.93
    -2 3 -6 2985.27
    2 -3 6 2718.95
    2 -3 6 3208.2
    -2 3 -6 3026.62
    2 -3 6 3231.12
    -2 3 -7 288.293
    -2 3 -7 334.762
    -2 3 -7 344.185
    2 -3 7 274.545
    2 -3 7 403.961
    2 -3 7 286.136
    -2 3 -8 11728.4
    2 -3 8 11547.8
    -2 3 -8 11012.8
    -2 3 -8 11371.3
    2 -3 8 12638.4
    2 -3 8 12212.1
    2 -3 9 12298.2
    2 -3 9 11258.6
    -2 3 -9 12267.3
    2 -3 9 11540.1
    -2 3 -9 10686.2
    -2 3 -9 11200.6
    -2 3 -10 11918.4
    2 -3 10 12758.4
    -2 3 -10 11287.2
    -2 3 -10 11977.2
    -2 3 -10 11929.1
    2 -3 10 11295.7
    2 -3 10 11885.7
    -2 3 -11 199.895
    2 -3 11 212.449
    2 -3 11 179.443
    -2 3 -11 59.9259
    -2 3 -11 127.158
    -2 3 -12 14682.9
    2 -3 12 14395.2
    2 -3 12 14723.2
    -2 3 -12 14609.1
    -2 3 -12 14501
    -2 3 -12 15574.3
    2 -3 13 3567.14
    2 -3 13 3449.28
    2 -3 13 3796.96
    -2 3 -13 3640.62
    -2 3 -13 3983.79
    2 -3 13 3658.7
    2 -3 13 4120.3
    2 -3 14 9042.83
    -2 3 -14 9348.45
    -2 3 -14 9210.28
    2 -3 14 8878.29
    2 -3 15 1290.11
    2 -3 15 1127.59
    -2 3 -15 1035.13
    2 -3 16 3035.08
    2 -3 16 3284.36
    2 -3 17 378.012
    2 -3 17 434.112
    2 -3 18 2198.18
    2 -3 18 2065.8
    2 -3 19 660.573
    2 -3 20 13.4513
    -2 2 18 6497.63
    -2 2 18 6675.66
    -2 2 17 200.292
    -2 2 17 205.437
    -2 2 17 156.722
    -2 2 16 1109.53
    -2 2 16 1251.23
    -2 2 16 1099.68
    -2 2 15 1434.82
    -2 2 15 1172.17
    -2 2 15 1115.35
    -2 2 14 13270.6
    -2 2 14 12455.9
    -2 2 14 12859.5
    -2 2 14 13268.4
    -2 2 13 810.943
    -2 2 13 680.169
    -2 2 13 916.422
    -2 2 13 747.126
    -2 2 12 166.414
    2 -2 -12 117.369
    2 -2 -12 224.571
    -2 2 12 71.8953
    -2 2 12 34.228
    -2 2 12 92.4609
    2 -2 -11 1919.88
    2 -2 -11 1352.92
    -2 2 11 1717.34
    -2 2 10 13266.3
    -2 2 10 13465.2
    -2 2 9 1847.33
    -2 2 9 1838.32
    2 -2 -9 1791.67
    -2 2 9 2016.84
    -2 2 8 36464.5
    -2 2 8 37484
    2 -2 -8 36201.1
    2 -2 -8 36613.6
    -2 2 8 38024
    2 -2 -8 37112.7
    2 -2 -7 661.372
    -2 2 7 810.773
    -2 2 7 599.479
    2 -2 -7 573.293
    -2 2 7 575.197
    -2 2 7 758.713
    2 -2 -6 321.856
    2 -2 -6 271.489
    -2 2 6 324.949
    -2 2 6 293.734
    2 -2 -6 300.508
    -2 2 6 188.786
    -2 2 6 257.522
    -2 2 5 1668.51
    -2 2 5 1667.17
    -2 2 5 1795.22
    2 -2 -5 1656.62
    -2 2 5 1687.5
    2 -2 -5 1765.23
    -2 2 5 1329.42
    -2 2 4 241911
    -2 2 4 239924
    2 -2 -4 239878
    -2 2 4 240096
    -2 2 4 244578
    -2 2 4 248138
    -2 2 3 124.848
    -2 2 3 165.932
    2 -2 -3 160.974
    2 -2 -2 16822.9
    2 -2 -2 17320.5
    -2 2 2 16495.1
    2 -2 -2 17276.3
    2 -2 -1 2638.11
    2 -2 -1 2996.93
    2 -2 -1 2844.98
    -2 2 0 76304
    2 -2 0 74958.4
    -2 2 0 75036
    2 -2 0 75489.6
    -2 2 -1 3128.73
    -2 2 -1 3006.36
    2 -2 1 3271.59
    -2 2 -1 3111.2
    2 -2 1 3153.26
    -2 2 -1 3080.88
    -2 2 -2 105468
    -2 2 -2 106349
    2 -2 2 103108
    -2 2 -2 104738
    -2 2 -2 102797
    -2 2 -3 431.593
    -2 2 -3 451.555
    -2 2 -3 364.01
    2 -2 3 445.363
    -2 2 -3 369.294
    -2 2 -3 435.316
    2 -2 3 368.613
    -2 2 -3 455.866
    2 -2 4 64217.4
    -2 2 -4 64506.7
    -2 2 -4 60807.3
    -2 2 -4 63723.9
    -2 2 -4 63850.3
    2 -2 4 63907.2
    -2 2 -4 64551.8
    2 -2 5 339.174
    2 -2 5 268.34
    -2 2 -5 269.354
    -2 2 -5 178.973
    -2 2 -5 292.316
    2 -2 5 229.628
    -2 2 -5 223.626
    -2 2 -5 291.291
    2 -2 6 17962.6
    -2 2 -6 17827.4
    -2 2 -6 17432.3
    -2 2 -6 17001.7
    2 -2 6 17653.8
    -2 2 -6 17586.5
    2 -2 6 18174
    -2 2 -7 4619.68
    -2 2 -7 4748.11
    2 -2 7 4506.67
    -2 2 -7 4933.51
    2 -2 7 4632.16
    2 -2 7 4712.82
    -2 2 -7 4424.28
    -2 2 -8 78.0006
    2 -2 8 107.416
    -2 2 -8 45.2732
    -2 2 -8 80.7766
    -2 2 -8 131.16
    2 -2 8 99.4599
    -2 2 -8 94.945
    -2 2 -8 75.2747
    2 -2 8 158.533
    -2 2 -9 54.6923
    2 -2 9 40.9886
    -2 2 -9 32.5248
    2 -2 9 71.1441
    -2 2 -9 44.4575
    -2 2 -9 26.942
    -2 2 -9 145.491
    2 -2 9 -4.58594
    -2 2 -10 11874.9
    -2 2 -10 11443.3
    2 -2 10 11675.9
    2 -2 10 11785.6
    -2 2 -10 11267.3
    -2 2 -10 11640.5
    2 -2 10 10849.2
    -2 2 -11 155.229
    2 -2 11 216.833
    -2 2 -11 222.755
    2 -2 11 234.319
    -2 2 -11 111.621
    2 -2 11 179.785
    -2 2 -12 24950.3
    -2 2 -12 24011.1
    -2 2 -12 23771.7
    2 -2 12 23547.8
    2 -2 12 23638.8
    -2 2 -13 654.032
    2 -2 13 764.647
    -2 2 -13 762.559
    2 -2 13 512.816
    -2 2 -13 570.726
    2 -2 13 553.23
    -2 2 -14 2102.97
    -2 2 -14 2311.14
    2 -2 14 2303.51
    2 -2 14 2586.85
    2 -2 15 383.292
    2 -2 15 403.956
    -2 2 -15 306.519
    2 -2 16 0.70771
    2 -2 16 56.4302
    2 -2 17 1925.43
    2 -2 17 1695.58
    2 -2 18 1029.29
    2 -2 18 1157.7
    2 -2 19 2326.54
    2 -2 20 2078.95
    -2 1 19 38.3866
    -2 1 18 3981.71
    -2 1 18 3625.17
    -2 1 18 4177.88
    -2 1 17 111.309
    -2 1 17 79.9911
    -2 1 17 0.16217
    -2 1 16 359.667
    -2 1 16 391.135
    -2 1 16 285.636
    -2 1 15 -30.6813
    -2 1 15 -26.7219
    -2 1 15 21.7193
    -2 1 14 12065.5
    -2 1 14 11853.5
    -2 1 14 11800.4
    -2 1 13 1441.56
    -2 1 13 1541.8
    2 -1 -13 1330.32
    -2 1 13 1576.56
    2 -1 -12 16935
    -2 1 12 18371.7
    -2 1 11 232.206
    2 -1 -11 103.379
    -2 1 11 162.554
    2 -1 -10 6702.48
    -2 1 10 7365.68
    -2 1 10 7513.19
    -2 1 10 7501.26
    2 -1 -9 471.579
    -2 1 9 461.962
    2 -1 -9 410.288
    -2 1 9 406.826
    -2 1 9 464.86
    2 -1 -9 337.084
    2 -1 -8 3511.87
    2 -1 -8 3117.9
    2 -1 -8 3404.26
    -2 1 8 3435.04
    -2 1 8 3658.04
    -2 1 8 3194.69
    -2 1 8 3411.76
    2 -1 -7 4719.63
    -2 1 7 4786.8
    2 -1 -7 4898.63
    -2 1 7 4799.76
    -2 1 7 4585.64
    -2 1 7 4579.56
    -2 1 6 4659.97
    -2 1 6 4703.89
    2 -1 -6 4810.36
    -2 1 6 4711.38
    -2 1 6 5037.8
    2 -1 -6 5106.01
    -2 1 6 5035.2
    -2 1 6 5191.6
    -2 1 5 490.271
    -2 1 5 429.136
    2 -1 -5 441.101
    -2 1 5 458.536
    2 -1 -5 577.439
    -2 1 5 410.581
    -2 1 5 558.545
    -2 1 5 533.671
    -2 1 4 125428
    -2 1 4 120935
    2 -1 -4 126072
    -2 1 4 130230
    2 -1 -4 127135
    -2 1 4 126513
    -2 1 4 124944
    -2 1 3 138.862
    2 -1 -3 127.658
    -2 1 3 149.768
    -2 1 3 109.16
    2 -1 -3 169.572
    2 -1 -2 5225.11
    -2 1 2 4813.85
    -2 1 2 5078.48
    2 -1 -2 5254.25
    2 -1 -1 2813.63
    -2 1 1 2790.56
    -2 1 0 134993
    2 -1 0 131228
    -2 1 0 132015
    -2 1 -1 12113.2
    -2 1 -1 12339.8
    2 -1 1 12079.1
    2 -1 1 12380.9
    -2 1 -2 17.9835
    2 -1 2 78.4153
    -2 1 -2 71.7072
    -2 1 -2 92.1249
    -2 1 -2 114.839
    2 -1 2 120.687
    -2 1 -3 5597.43
    -2 1 -3 5662.6
    2 -1 3 5562.11
    2 -1 3 5555.79
    -2 1 -3 5364.56
    -2 1 -3 5631.72
    2 -1 3 5816.11
    2 -1 3 5244.29
    2 -1 4 3354.2
    -2 1 -4 3542.3
    -2 1 -4 3420.92
    -2 1 -4 3597.64
    2 -1 4 3136.86
    -2 1 -4 3261.23
    -2 1 -4 3219.17
    -2 1 -5 456.989
    -2 1 -5 630.372
    -2 1 -5 495.707
    -2 1 -5 465.214
    2 -1 5 631.249
    2 -1 5 593.399
    -2 1 -5 475.868
    2 -1 5 580.59
    2 -1 6 21027.3
    2 -1 6 21299.1
    -2 1 -6 21271.5
    -2 1 -6 20950.1
    2 -1 6 21021.5
    -2 1 -6 21083.3
    -2 1 -6 21879.7
    -2 1 -6 20869.2
    -2 1 -7 13936.1
    -2 1 -7 13061.1
    -2 1 -7 13379.4
    2 -1 7 13334.6
    -2 1 -7 12861.3
    -2 1 -7 13015.4
    2 -1 7 12463.5
    -2 1 -7 13954.7
    2 -1 7 12991.3
    -2 1 -8 23739.3
    2 -1 8 23970.9
    -2 1 -8 23194.7
    -2 1 -8 23185.4
    2 -1 8 23097.3
    -2 1 -8 23649.2
    -2 1 -8 23211.4
    -2 1 -8 21769
    2 -1 8 22640.2
    2 -1 9 279.832
    -2 1 -9 170.92
    -2 1 -9 325.767
    -2 1 -9 341.615
    -2 1 -9 296.392
    -2 1 -9 61.9035
    -2 1 -9 316.961
    2 -1 9 325.5
    2 -1 9 182.346
    -2 1 -10 14660.3
    -2 1 -10 14248.3
    2 -1 10 13621.4
    -2 1 -10 12264.7
    2 -1 10 12944.4
    -2 1 -10 14272.3
    2 -1 10 13350.5
    -2 1 -11 808.918
    2 -1 11 807.849
    2 -1 11 817.313
    -2 1 -11 796.745
    -2 1 -11 800.029
    2 -1 12 19448.2
    -2 1 -12 19895.3
    -2 1 -12 19283.9
    2 -1 12 17321
    2 -1 12 17699.4
    2 -1 12 17945.9
    2 -1 13 2305.72
    -2 1 -13 2102.16
    2 -1 13 2163.74
    -2 1 -13 2481.21
    2 -1 13 2237.67
    -2 1 -13 2209.12
    2 -1 14 1095.28
    -2 1 -14 1087.37
    2 -1 14 1009.18
    2 -1 15 192.546
    2 -1 15 201.634
    2 -1 16 8915.07
    2 -1 16 8591.05
    2 -1 17 1476.58
    2 -1 17 1553.86
    2 -1 18 525.863
    2 -1 19 192.085
    -2 0 20 87.044
    -2 0 19 1002.27
    -2 0 18 2404.53
    -2 0 18 2269.01
    -2 0 17 315.293
    -2 0 17 404.221
    -2 0 17 266.127
    -2 0 16 15001.3
    -2 0 16 14319.5
    -2 0 16 14970
    -2 0 15 23.2318
    -2 0 15 84.5042
    -2 0 15 33.6814
    -2 0 14 414.36
    -2 0 14 416.671
    -2 0 14 524.584
    2 0 -14 408.756
    2 0 -13 594.443
    -2 0 13 514.305
    -2 0 13 601.21
    -2 0 13 391.525
    2 0 -13 447.357
    -2 0 13 594.714
    2 0 -12 5429.75
    -2 0 12 5691.65
    2 0 -12 5644.87
    2 0 -11 1135.38
    -2 0 11 1249.69
    2 0 -10 539.711
    2 0 -10 498.268
    -2 0 10 433.933
    -2 0 10 332.762
    -2 0 10 491.548
    2 0 -9 70.9351
    2 0 -9 -16.3929
    2 0 -9 25.6122
    2 0 -9 64.7632
    -2 0 9 27.7444
    -2 0 9 -14.3433
    -2 0 9 32.2065
    -2 0 8 37531.2
    2 0 -8 36653.5
    -2 0 8 36764.3
    2 0 -8 36558.2
    -2 0 8 37125.9
    -2 0 8 36927
    -2 0 7 962.942
    2 0 -7 1025.09
    -2 0 7 899.684
    -2 0 7 867.676
    2 0 -7 850.631
    -2 0 7 920.469
    2 0 -7 1002.5
    -2 0 7 1013.6
    -2 0 6 147.358
    -2 0 6 104.023
    2 0 -6 102.583
    2 0 -6 232.228
    -2 0 6 54.6604
    -2 0 6 149.214
    -2 0 6 118.109
    2 0 -5 390.401
    2 0 -5 520.734
    -2 0 5 439.269
    -2 0 5 374.821
    -2 0 5 579.944
    -2 0 5 514.482
    -2 0 4 28283.4
    -2 0 4 28589.5
    2 0 -4 28564.3
    -2 0 4 27907.9
    -2 0 4 28202.2
    2 0 -4 29310.8
    -2 0 4 28265.6
    -2 0 3 165.169
    -2 0 3 180.667
    2 0 -3 144.411
    2 0 -3 139.232
    2 0 -3 204.196
    -2 0 3 176.421
    -2 0 3 202.49
    -2 0 3 185.531
    -2 0 3 214.579
    2 0 -2 167.923
    -2 0 2 94.0556
    -2 0 2 150.31
    -2 0 2 119.039
    -2 0 1 982.008
    2 0 1 1412.52
    2 0 1 1355.31
    2 0 2 30135.7
    2 0 2 30751.8
    -2 0 -2 32308.3
    2 0 2 33553.8
    -2 0 -3 5434.95
    2 0 3 5828.79
    2 0 3 5235.38
    -2 0 -3 5592.28
    -2 0 -3 5225.25
    -2 0 -4 212696
    -2 0 -4 214286
    -2 0 -4 209136
    -2 0 -4 207012
    2 0 4 217316
    2 0 4 214607
    2 0 4 211985
    -2 0 -4 208533
    -2 0 -4 203703
    -2 0 -5 10001.4
    -2 0 -5 10066.9
    -2 0 -5 9700.35
    -2 0 -5 10566.6
    -2 0 -5 10319.2
    2 0 5 10736.3
    2 0 5 9944.52
    2 0 5 10052.9
    -2 0 -5 9994.97
    -2 0 -5 10507.9
    -2 0 -6 9514.53
    -2 0 -6 9119.04
    -2 0 -6 9194.99
    -2 0 -6 9358.19
    -2 0 -6 9449.78
    2 0 6 8995.76
    -2 0 -6 9148.52
    2 0 6 8908.51
    2 0 6 9484.97
    2 0 7 174.783
    -2 0 -7 272.227
    -2 0 -7 275.512
    -2 0 -7 193.382
    -2 0 -7 264.715
    -2 0 -7 164.169
    2 0 7 241.595
    2 0 7 233.898
    2 0 8 2818.01
    -2 0 -8 2739.41
    -2 0 -8 2815.31
    -2 0 -8 2389.55
    -2 0 -8 2940.32
    2 0 8 2948.7
    -2 0 -9 5467.9
    -2 0 -9 5146.3
    2 0 9 5735.9
    -2 0 -9 5684.21
    -2 0 -9 5420.39
    2 0 9 5631.05
    -2 0 -10 18574.2
    -2 0 -10 19106.2
    -2 0 -10 16642.5
    -2 0 -10 17969.9
    2 0 10 16794.5
    -2 0 -11 4169.19
    -2 0 -11 4751.21
    2 0 11 4149.27
    -2 0 -11 4573.29
    -2 0 -11 5119.14
    -2 0 -12 4211.74
    2 0 12 4233.29
    2 0 12 4095.06
    2 0 12 3696.06
    -2 0 -12 4277.31
    2 0 12 4109.37
    -2 0 -12 4401.19
    -2 0 -13 197.391
    -2 0 -13 90.4509
    -2 0 -13 36.5021
    2 0 13 195.841
    2 0 13 249.301
    2 0 13 66.1257
    2 0 14 8448.78
    -2 0 -14 9135.94
    2 0 14 8530.09
    2 0 15 253.188
    2 0 15 329.108
    2 0 16 2429.19
    2 0 16 2462.21
    2 0 17 -22.0863
    2 0 18 629.715
    2 0 19 118.393
    -2 -1 20 1244
    -2 -1 19 1594.15
    -2 -1 18 105.426
    -2 -1 18 14.8516
    -2 -1 17 1959.5
    -2 -1 17 2252.18
    -2 -1 16 974.65
    -2 -1 16 889.625
    -2 -1 15 769.547
    -2 -1 15 755.736
    -2 -1 14 231.487
    2 1 -14 124.906
    -2 -1 14 233.819
    -2 -1 14 291.693
    -2 -1 13 1472.28
    2 1 -13 1647.15
    2 1 -13 1552.73
    2 1 -13 1553.54
    -2 -1 13 1312.62
    -2 -1 13 1608.65
    -2 -1 13 1605.61
    2 1 -12 24489.8
    2 1 -12 24033.2
    2 1 -11 99.8907
    -2 -1 11 81.6124
    2 1 -11 20.4773
    -2 -1 11 106.94
    2 1 -10 4085.89
    -2 -1 10 4072.25
    2 1 -10 3801.22
    -2 -1 10 4171.07
    2 1 -10 3945.79
    2 1 -9 2759.45
    2 1 -9 2841.38
    -2 -1 9 2824.74
    2 1 -9 2561.96
    -2 -1 9 3166.73
    -2 -1 9 2675.48
    2 1 -9 2773.5
    2 1 -8 27834.1
    2 1 -8 29170
    -2 -1 8 28946.9
    2 1 -8 27074.7
    2 1 -8 27862.1
    -2 -1 8 26670.5
    -2 -1 8 29089.4
    2 1 -8 29423.4
    -2 -1 8 27588.4
    -2 -1 7 295.393
    2 1 -7 164.592
    -2 -1 7 358.014
    2 1 -7 372.283
    2 1 -7 349.357
    -2 -1 7 364.404
    2 1 -7 266.09
    -2 -1 7 284.587
    2 1 -7 416.881
    -2 -1 6 9127.51
    2 1 -6 9368.08
    2 1 -6 9015.9
    -2 -1 6 9100.79
    -2 -1 6 9103.84
    -2 -1 6 9422.43
    2 1 -6 9117.86
    -2 -1 5 2513.91
    -2 -1 5 2387.86
    2 1 -5 2270.86
    -2 -1 5 2372.43
    -2 -1 5 2302.88
    -2 -1 5 2530
    2 1 -5 2616.76
    2 1 -5 2508.33
    2 1 -5 2308.85
    -2 -1 4 27667.1
    2 1 -4 27784.4
    2 1 -4 27799.3
    2 1 -4 28591.3
    -2 -1 4 27985.3
    -2 -1 4 26708.7
    -2 -1 4 28012.8
    -2 -1 4 28005.9
    2 1 -4 28656
    2 1 -3 1301.9
    -2 -1 3 1282.66
    2 1 -3 1103.73
    -2 -1 3 1250.84
    -2 -1 3 1312.45
    2 1 -2 710.2
    2 1 -1 2865.96
    -2 -1 0 19267.1
    -2 -1 0 20167.1
    2 1 0 19331.4
    -2 -1 -1 4499.18
    2 1 1 3985.89
    2 1 1 4235.79
    -2 -1 -2 101183
    2 1 2 96674
    2 1 2 101715
    2 1 2 101739
    2 1 3 44.503
    -2 -1 -3 -35.1807
    -2 -1 -3 31.268
    -2 -1 -3 38.8926
    2 1 3 1.98793
    -2 -1 -4 71034.5
    2 1 4 71601.7
    2 1 4 70438.8
    -2 -1 -4 69770.7
    -2 -1 -4 71143.4
    -2 -1 -4 70080.7
    -2 -1 -4 72405.5
    -2 -1 -5 22629.3
    2 1 5 22175.4
    -2 -1 -5 22435.5
    -2 -1 -5 21945.6
    -2 -1 -5 22193.4
    -2 -1 -5 22812.9
    -2 -1 -5 22070
    2 1 5 22204
    -2 -1 -5 23328.2
    -2 -1 -6 8797.35
    -2 -1 -6 8775.29
    2 1 6 9115.53
    2 1 6 9637.75
    -2 -1 -6 9231.02
    -2 -1 -6 9256.26
    -2 -1 -6 9157.35
    -2 -1 -7 11572.7
    -2 -1 -7 11229.4
    -2 -1 -7 11869.7
    -2 -1 -7 11584
    -2 -1 -7 11117.1
    2 1 7 11714.4
    2 1 8 40374
    -2 -1 -8 41518
    -2 -1 -8 40296.3
    -2 -1 -8 41447.2
    -2 -1 -8 42879.9
    -2 -1 -8 41738.1
    -2 -1 -9 1721.67
    -2 -1 -9 2044.81
    -2 -1 -9 1697.15
    -2 -1 -9 1687.64
    2 1 9 1672.63
    -2 -1 -10 9784.14
    -2 -1 -10 10940.5
    -2 -1 -10 10334
    -2 -1 -10 10860.5
    2 1 11 1836.28
    -2 -1 -11 1870.39
    -2 -1 -11 1926.26
    2 1 11 1864.12
    -2 -1 -11 2152.93
    2 1 11 1891.33
    -2 -1 -11 1946.74
    2 1 12 13349.5
    2 1 12 12241.2
    -2 -1 -12 13713
    -2 -1 -12 12608.2
    -2 -1 -12 12109.2
    2 1 12 12279.4
    2 1 13 1585.23
    -2 -1 -13 1483.36
    2 1 13 1491.1
    2 1 14 6094.19
    2 1 14 6447.87
    2 1 15 147.151
    2 1 15 236.327
    2 1 16 208.14
    2 1 17 14.2878
    2 1 18 64.1837
    -2 -2 21 168.902
    -2 -2 20 653.593
    -2 -2 19 177.437
    -2 -2 19 136.109
    -2 -2 18 4828.5
    -2 -2 18 4554.25
    -2 -2 17 2018.32
    -2 -2 17 2055.67
    -2 -2 16 704.796
    -2 -2 16 806.545
    -2 -2 15 4297.42
    -2 -2 15 3893.24
    2 2 -15 4053.6
    -2 -2 14 9631.4
    2 2 -14 9501.53
    -2 -2 14 9671.16
    -2 -2 14 9666.23
    2 2 -13 11551.5
    2 2 -13 11014.4
    2 2 -13 11187.9
    -2 -2 13 11915.4
    2 2 -12 3635.02
    2 2 -12 3799.44
    -2 -2 12 3962.12
    2 2 -11 -7.08467
    2 2 -11 -15.876
    -2 -2 11 61.5798
    2 2 -11 58.1754
    2 2 -10 12341.7
    2 2 -10 12143
    2 2 -10 13264.7
    -2 -2 10 11888.5
    2 2 -10 13238.1
    -2 -2 10 13276.9
    -2 -2 10 12785.3
    -2 -2 9 5799.51
    2 2 -9 5754.29
    2 2 -9 5817
    -2 -2 9 5956.17
    2 2 -9 6063.05
    -2 -2 9 5765.85
    2 2 -9 5964.62
    -2 -2 8 82069.4
    2 2 -8 86223.1
    2 2 -8 84472.4
    2 2 -8 82721.6
    -2 -2 8 83273.9
    -2 -2 8 85065
    2 2 -8 84829.5
    2 2 -8 82500.2
    -2 -2 8 84229.5
    2 2 -7 1024.78
    -2 -2 7 1134.59
    2 2 -7 1233.48
    2 2 -7 1159.58
    2 2 -7 1283.54
    -2 -2 7 1017.55
    2 2 -7 1164.91
    -2 -2 7 1092.57
    2 2 -7 1232.75
    -2 -2 7 1083.4
    -2 -2 7 1114.95
    2 2 -7 1082.68
    2 2 -6 528.611
    2 2 -6 498.733
    -2 -2 6 594.002
    -2 -2 6 522.418
    2 2 -6 455.817
    -2 -2 6 476.836
    2 2 -6 518.055
    -2 -2 6 584.243
    2 2 -6 522.806
    2 2 -6 562.894
    2 2 -6 448.568
    -2 -2 6 459.447
    2 2 -5 6314.37
    -2 -2 5 6376.21
    2 2 -5 6026.8
    2 2 -5 6692.19
    2 2 -5 6110.26
    -2 -2 5 6466.28
    2 2 -5 5466.05
    2 2 -5 5706.9
    -2 -2 5 6055.76
    2 2 -5 6503.87
    -2 -2 5 6460.94
    2 2 -4 6619.86
    -2 -2 4 6448.83
    2 2 -4 6325.36
    2 2 -4 6810.77
    -2 -2 4 6890.23
    -2 -2 4 6476.18
    -2 -2 3 501.887
    2 2 -3 529.393
    2 2 -2 63428.5
    2 2 -1 102.542
    -2 -2 1 63.4748
    -2 -2 1 70.7232
    2 2 0 5022.58
    -2 -2 0 4827.2
    -2 -2 0 5370.8
    -2 -2 0 4910.86
    -2 -2 -1 14698
    2 2 1 14060.9
    -2 -2 -1 15407.6
    2 2 1 14608.4
    -2 -2 -2 10278.9
    -2 -2 -2 9674.49
    -2 -2 -2 10399.7
    2 2 2 11096.7
    -2 -2 -3 1346.31
    2 2 3 1320.34
    -2 -2 -3 1354.25
    -2 -2 -3 1457.25
    -2 -2 -3 1343.65
    -2 -2 -4 139.11
    -2 -2 -4 138.616
    -2 -2 -4 197.561
    -2 -2 -4 161.161
    -2 -2 -4 15.8282
    2 2 4 119.263
    -2 -2 -4 157.929
    -2 -2 -5 2172.14
    -2 -2 -5 2064.96
    -2 -2 -5 2205.66
    2 2 5 2060.97
    -2 -2 -5 2261.65
    -2 -2 -5 2053.07
    -2 -2 -6 35505.2
    -2 -2 -6 35436.5
    -2 -2 -6 36099.3
    -2 -2 -6 36700.7
    2 2 6 35292.6
    -2 -2 -7 2467.79
    -2 -2 -7 2520.32
    -2 -2 -7 2242.7
    -2 -2 -7 2598.42
    2 2 7 2398.41
    -2 -2 -8 29553
    -2 -2 -8 30342.8
    -2 -2 -8 29927.2
    -2 -2 -8 31004.9
    2 2 8 29271.7
    -2 -2 -9 4831.93
    2 2 9 5275.68
    -2 -2 -9 5220.63
    -2 -2 -9 4747.17
    -2 -2 -9 4685.86
    2 2 10 2764.74
    -2 -2 -10 2990.47
    -2 -2 -10 2741.38
    -2 -2 -10 2642.88
    -2 -2 -10 2715.23
    2 2 11 1115.08
    -2 -2 -11 851.844
    2 2 11 1098.39
    2 2 11 1101.26
    -2 -2 -11 1283.36
    -2 -2 -11 1023.8
    2 2 12 6828.88
    2 2 12 7162.4
    -2 -2 -12 7066.2
    2 2 13 5345.55
    2 2 13 5320.07
    2 2 14 1417.96
    2 2 14 1162.92
    2 2 15 778.38
    2 2 16 6548.41
    2 2 17 424.545
    2 2 18 1889.61
    -2 -3 21 515.087
    -2 -3 20 440.621
    -2 -3 19 671.236
    -2 -3 19 524.56
    -2 -3 18 268.232
    -2 -3 18 188.181
    -2 -3 17 2223.45
    -2 -3 17 1906.73
    2 3 -16 1893.32
    -2 -3 16 1605.16
    -2 -3 16 1625.09
    2 3 -15 1905.5
    -2 -3 15 2257.34
    -2 -3 15 2173.48
    -2 -3 15 2206.2
    -2 -3 14 70.942
    -2 -3 14 113.972
    2 3 -14 207.669
    -2 -3 14 27.3811
    2 3 -14 15.1665
    2 3 -13 7948.51
    -2 -3 13 8177.17
    2 3 -13 8171.17
    2 3 -12 69101.5
    2 3 -12 71694.3
    2 3 -12 70534.6
    -2 -3 12 70216.5
    -2 -3 11 -48.7434
    2 3 -11 -16.3303
    2 3 -11 9.95307
    2 3 -11 68.0926
    2 3 -10 32664.6
    2 3 -10 29775.5
    2 3 -10 31198.9
    2 3 -10 30031.8
    -2 -3 10 30880.8
    -2 -3 10 30660.3
    2 3 -10 30591.3
    2 3 -9 228.008
    -2 -3 9 6.21617
    2 3 -9 159.988
    2 3 -9 132.233
    -2 -3 9 170.015
    2 3 -9 110.11
    2 3 -9 106.863
    -2 -3 9 114.615
    -2 -3 9 180.595
    2 3 -8 22046.4
    2 3 -8 23989.2
    2 3 -8 22866.6
    2 3 -8 23432.3
    -2 -3 8 23058.7
    2 3 -8 24478.5
    -2 -3 8 23386.4
    2 3 -8 22263.9
    -2 -3 8 22898
    -2 -3 8 22538.2
    -2 -3 8 22863.4
    2 3 -7 36.7201
    2 3 -7 25.4705
    2 3 -7 19.0408
    -2 -3 7 74.3604
    2 3 -7 34.866
    2 3 -7 -11.9745
    -2 -3 7 2.29241
    -2 -3 7 -8.70826
    2 3 -7 -53.142
    -2 -3 7 -55.7539
    -2 -3 7 18.0884
    2 3 -6 1905.46
    2 3 -6 1486.75
    2 3 -6 1851.56
    2 3 -6 1742.86
    -2 -3 6 1725.46
    -2 -3 6 1855.34
    2 3 -6 1624.37
    -2 -3 6 1833.39
    2 3 -6 1663.87
    2 3 -6 1791.63
    -2 -3 6 1820.68
    -2 -3 5 11070.4
    2 3 -5 10891.8
    2 3 -5 11226.1
    2 3 -5 11306.7
    -2 -3 5 11719.4
    2 3 -5 11209.6
    2 3 -5 11454.8
    -2 -3 5 10493.7
    2 3 -4 313.857
    -2 -3 4 216.035
    2 3 -4 266.049
    -2 -3 4 206.568
    -2 -3 4 167.887
    2 3 -4 297.578
    -2 -3 3 513.305
    2 3 -3 478.975
    2 3 -3 513.398
    -2 -3 3 468.91
    -2 -3 2 359.602
    2 3 -2 435.715
    2 3 -1 4095.34
    -2 -3 1 3988.46
    -2 -3 1 4355
    -2 -3 1 3907.72
    2 3 -1 3762.72
    -2 -3 0 29524.4
    2 3 0 31115.4
    -2 -3 0 30155.7
    -2 -3 0 31618.8
    2 3 0 32225.6
    -2 -3 0 30136.8
    2 3 1 3394.7
    -2 -3 -1 3800.23
    -2 -3 -1 3541.96
    -2 -3 -1 3480.97
    2 3 1 3483.74
    2 3 1 4185.29
    2 3 2 191.867
    -2 -3 -2 81.6069
    -2 -3 -2 158.904
    -2 -3 -2 153.285
    2 3 2 177.736
    -2 -3 -3 5538.48
    -2 -3 -3 5560.81
    2 3 3 5048.04
    -2 -3 -3 5293.61
    2 3 3 5812.14
    -2 -3 -4 145629
    2 3 4 145525
    -2 -3 -4 144953
    -2 -3 -5 6967.44
    -2 -3 -5 6720.5
    2 3 5 6963.06
    -2 -3 -6 5915.87
    -2 -3 -6 5971.31
    -2 -3 -6 5765.87
    -2 -3 -6 5198.7
    2 3 6 5864.81
    -2 -3 -7 -20.7886
    -2 -3 -7 157.777
    -2 -3 -7 -60.6741
    2 3 7 45.3994
    -2 -3 -7 4.05234
    2 3 8 309.8
    -2 -3 -8 39.051
    -2 -3 -8 152.038
    -2 -3 -9 8242.22
    2 3 9 6967.8
    -2 -3 -9 8155.58
    2 3 10 21018.7
    -2 -3 -10 22053.4
    2 3 10 21406.2
    2 3 10 21786
    -2 -3 -10 21303.9
    2 3 11 1923.76
    -2 -3 -11 1381.72
    -2 -3 -11 1856.95
    2 3 11 1719.01
    2 3 12 813.154
    2 3 12 912.715
    2 3 13 2262.35
    2 3 14 612.415
    2 3 15 206.055
    2 3 16 122.397
    2 3 17 286.156
    -2 -4 21 85.8581
    -2 -4 20 1117.37
    -2 -4 19 435.881
    -2 -4 18 5455.05
    -2 -4 18 5362.75
    -2 -4 17 1.87441
    -2 -4 17 11.3479
    2 4 -16 4576.17
    -2 -4 16 4586.52
    -2 -4 16 4481.81
    -2 -4 15 1079
    -2 -4 15 1095.99
    2 4 -15 1081.89
    2 4 -15 1409.78
    -2 -4 15 1120.62
    2 4 -14 8942.72
    -2 -4 14 9368.99
    -2 -4 14 9326.46
    2 4 -14 9202.34
    -2 -4 14 10075.6
    -2 -4 14 9370.41
    -2 -4 13 137.415
    2 4 -13 200.366
    2 4 -13 213.109
    2 4 -12 829.411
    -2 -4 12 534.686
    2 4 -12 896.113
    2 4 -12 634.382
    2 4 -11 5948.66
    2 4 -11 6515.66
    -2 -4 11 5916.18
    2 4 -10 58180.4
    -2 -4 10 58851.7
    -2 -4 10 60940.8
    2 4 -10 58619.6
    2 4 -10 60991.5
    -2 -4 10 58379.4
    2 4 -10 59656.6
    -2 -4 9 4068.13
    2 4 -9 4516.8
    2 4 -9 4517.09
    -2 -4 9 4327.41
    2 4 -9 4421.19
    2 4 -9 4262.96
    -2 -4 9 4018.61
    -2 -4 9 4323.63
    2 4 -8 9340.44
    -2 -4 8 8602.22
    2 4 -8 8524.71
    -2 -4 8 8857.09
    -2 -4 8 8150.84
    -2 -4 8 8582.79
    2 4 -8 9133.11
    2 4 -8 9391.14
    -2 -4 8 8966.72
    2 4 -7 45.3331
    -2 -4 7 -16.1149
    2 4 -7 -0.10065
    -2 -4 7 25.5584
    -2 -4 7 28.2334
    -2 -4 7 48.2475
    2 4 -7 32.6052
    2 4 -7 49.8534
    -2 -4 6 8295.85
    2 4 -6 8303.35
    2 4 -6 8504.16
    2 4 -6 9043.78
    2 4 -6 8453.63
    -2 -4 6 8105.29
    -2 -4 6 8655.35
    2 4 -5 9010.75
    2 4 -5 9460.11
    -2 -4 5 9559.89
    -2 -4 5 8599.41
    -2 -4 5 9852.92
    2 4 -5 8880.15
    2 4 -5 9820.7
    -2 -4 4 32371.6
    2 4 -4 32136.7
    -2 -4 4 30714.2
    -2 -4 4 31075.3
    2 4 -4 32340.6
    -2 -4 4 30743.5
    -2 -4 3 2899.58
    -2 -4 3 3281.36
    2 4 -3 2862.74
    -2 -4 3 3012.63
    2 4 -3 3004.75
    -2 -4 3 3028.03
    -2 -4 3 3128.95
    2 4 -2 250.209
    -2 -4 2 190.226
    2 4 -2 284.451
    -2 -4 2 213.731
    2 4 -1 7868.81
    2 4 -1 7804.73
    -2 -4 1 7499.37
    -2 -4 1 7546.33
    -2 -4 1 8076.13
    -2 -4 0 183319
    -2 -4 0 178220
    -2 -4 0 187643
    2 4 0 179697
    2 4 0 190912
    2 4 0 187888
    -2 -4 0 179361
    2 4 1 393.626
    -2 -4 -1 421.696
    -2 -4 -1 262.029
    -2 -4 -1 295.653
    2 4 1 261.869
    -2 -4 -1 451.825
    -2 -4 -2 8377.41
    -2 -4 -2 8846.28
    2 4 2 8684.03
    -2 -4 -2 8047.43
    -2 -4 -2 8649.18
    2 4 2 8810.59
    -2 -4 -3 2320.33
    -2 -4 -3 2222.65
    2 4 3 2300.25
    2 4 3 2248.48
    -2 -4 -3 2465.67
    2 4 3 2161.93
    -2 -4 -4 109516
    2 4 4 115008
    -2 -4 -4 112609
    -2 -4 -5 431.489
    2 4 5 518.032
    -2 -4 -5 549.557
    -2 -4 -5 550.769
    -2 -4 -6 7330.12
    -2 -4 -6 7696.54
    2 4 6 7494.57
    -2 -4 -6 6986.17
    -2 -4 -7 2310.45
    -2 -4 -7 2453.39
    2 4 7 2276.4
    -2 -4 -7 2373.45
    -2 -4 -8 1090.07
    2 4 8 1136.91
    -2 -4 -8 956.708
    -2 -4 -9 119.336
    2 4 9 182.157
    2 4 9 102.384
    2 4 9 74.1368
    -2 -4 -9 203.427
    2 4 10 50024.3
    -2 -4 -10 51546.7
    2 4 10 47674.7
    2 4 10 50963.2
    2 4 11 220.17
    2 4 11 197.391
    -2 -4 -12 689.144
    2 4 12 576.422
    2 4 12 558.97
    2 4 13 -1.27547
    2 4 14 2207.46
    2 4 15 191.082
    2 4 16 22.2389
    2 4 17 150.331
    -2 -5 21 747.308
    -2 -5 20 458.717
    -2 -5 19 990.522
    -2 -5 18 1449.86
    -2 -5 18 1454.19
    -2 -5 17 64.471
    -2 -5 17 -22.1563
    2 5 -16 4420.85
    -2 -5 16 4102.17
    -2 -5 16 4377.81
    -2 -5 15 1258.72
    -2 -5 15 1133.59
    2 5 -15 1122.48
    -2 -5 15 1093.66
    -2 -5 14 2.10387
    2 5 -14 -41.8266
    2 5 -14 17.571
    -2 -5 14 -40.0751
    -2 -5 14 13.2693
    -2 -5 14 146.363
    2 5 -14 26.1072
    2 5 -13 219.348
    2 5 -13 138.061
    -2 -5 13 156.485
    2 5 -12 252.166
    -2 -5 12 142.476
    2 5 -12 101.149
    2 5 -12 169.295
    2 5 -11 90.3924
    -2 -5 11 164.921
    2 5 -11 143.906
    -2 -5 11 -45.2777
    2 5 -11 129.762
    -2 -5 10 3613.86
    -2 -5 10 4077.66
    2 5 -10 3580.02
    -2 -5 10 3294.25
    2 5 -10 4050.46
    2 5 -10 3580.72
    -2 -5 9 8606.6
    2 5 -9 8452.34
    2 5 -9 8310.55
    2 5 -9 8883.34
    -2 -5 9 8407.72
    -2 -5 9 8688.81
    2 5 -8 7363.44
    -2 -5 8 7119.63
    -2 -5 8 7153.35
    2 5 -8 7904.93
    2 5 -8 6990.19
    -2 -5 8 6398.36
    -2 -5 7 2983.39
    2 5 -7 3276.29
    -2 -5 7 2978.71
    -2 -5 7 3211.25
    2 5 -7 3283.36
    2 5 -7 3356.82
    -2 -5 6 11808.7
    2 5 -6 12127.5
    -2 -5 6 12004.2
    -2 -5 6 12819.5
    2 5 -6 13170.5
    -2 -5 5 719.739
    -2 -5 5 558.692
    -2 -5 5 646.591
    2 5 -5 503.141
    2 5 -5 663.437
    -2 -5 5 586.687
    2 5 -5 671.075
    -2 -5 4 24891.4
    -2 -5 4 26514.6
    -2 -5 4 26055.2
    2 5 -4 26259.2
    -2 -5 4 22939.8
    2 5 -4 26887.8
    -2 -5 4 24452.5
    -2 -5 3 4094.72
    2 5 -3 4145.44
    2 5 -3 4522.87
    -2 -5 3 4210.49
    -2 -5 3 4540.65
    -2 -5 3 4583.09
    -2 -5 3 4312.53
    2 5 -3 4471.46
    -2 -5 3 4701.1
    2 5 -2 9104.57
    -2 -5 2 9352
    2 5 -2 10227
    2 5 -2 10589.9
    2 5 -2 9880.86
    -2 -5 2 10648.5
    -2 -5 2 9739.15
    -2 -5 1 2567.53
    -2 -5 1 2307.13
    2 5 -1 2408.22
    2 5 -1 2395.62
    -2 -5 0 21437.6
    -2 -5 0 20755.8
    2 5 0 22015
    -2 -5 0 20460.1
    2 5 0 21468.1
    -2 -5 0 21182.6
    -2 -5 -1 828.692
    -2 -5 -1 770.614
    2 5 1 744.24
    2 5 1 919.307
    -2 -5 -1 861.051
    -2 -5 -1 762.47
    -2 -5 -2 77206.9
    2 5 2 79362.3
    -2 -5 -2 74899.3
    -2 -5 -2 73750.8
    2 5 2 77568.7
    -2 -5 -2 77885.4
    -2 -5 -3 5908.24
    2 5 3 5898.97
    -2 -5 -3 5074.95
    2 5 3 5123.49
    -2 -5 -3 5575.71
    2 5 3 5180.43
    -2 -5 -4 4318.26
    -2 -5 -4 5046.16
    -2 -5 -4 4623.72
    2 5 4 4756.75
    -2 -5 -5 182.163
    -2 -5 -5 259.602
    2 5 5 284.28
    2 5 6 96.8774
    -2 -5 -6 -38.6913
    2 5 7 5489.84
    -2 -5 -7 5066.1
    -2 -5 -8 470.374
    -2 -5 -8 578.442
    2 5 8 566.808
    2 5 8 504.745
    2 5 9 413.896
    -2 -5 -9 578.682
    -2 -5 -9 402.357
    2 5 9 485.285
    2 5 9 375.483
    2 5 10 1592.48
    -2 -5 -10 1835.39
    -2 -5 -10 1431.98
    2 5 10 1619.62
    2 5 11 349.792
    -2 -5 -11 245.46
    2 5 11 298.454
    2 5 12 12793.8
    2 5 12 11740.1
    2 5 13 59.267
    2 5 13 33.6093
    2 5 14 485.674
    2 5 15 7.54078
    2 5 16 5691.08
    -2 -6 22 187.818
    -2 -6 21 361.032
    -2 -6 20 17.5447
    -2 -6 19 35.9721
    -2 -6 18 3411.06
    -2 -6 17 2848.32
    -2 -6 17 3027.88
    -2 -6 16 167.057
    -2 -6 16 149.847
    -2 -6 16 91.8563
    2 6 -16 127.358
    -2 -6 15 323.184
    -2 -6 15 212.737
    -2 -6 15 220.842
    -2 -6 15 207.25
    2 6 -15 202.439
    -2 -6 14 2325.4
    2 6 -14 2443.15
    -2 -6 14 2581.41
    -2 -6 14 2547.79
    2 6 -14 2706.64
    2 6 -13 411.466
    -2 -6 13 451.471
    2 6 -12 16820.3
    2 6 -12 17242.8
    -2 -6 12 19122.8
    2 6 -12 18457.5
    -2 -6 11 1197.98
    2 6 -11 865.538
    -2 -6 11 930.709
    2 6 -11 1217.79
    -2 -6 11 1010.56
    2 6 -11 1088.77
    -2 -6 10 8107.43
    2 6 -10 8932.16
    -2 -6 10 8391.92
    2 6 -10 8218.42
    -2 -6 10 8403.16
    2 6 -10 8280.65
    -2 -6 9 881.793
    2 6 -9 635.432
    -2 -6 9 945.726
    2 6 -9 811.083
    2 6 -9 779.379
    -2 -6 8 2497.22
    2 6 -8 2606.33
    2 6 -8 2813.77
    2 6 -8 2477.36
    -2 -6 8 2455.31
    2 6 -7 968.469
    2 6 -7 1039.46
    -2 -6 7 952.502
    2 6 -6 4537.65
    2 6 -6 4757.08
    -2 -6 6 4527.97
    -2 -6 5 3040.43
    2 6 -5 3100.14
    2 6 -5 3196.9
    -2 -6 5 2992.05
    2 6 -5 3019.17
    -2 -6 5 3160.92
    -2 -6 4 3705.42
    -2 -6 4 3622.64
    2 6 -4 3327.11
    2 6 -4 3515.23
    -2 -6 4 3589.32
    -2 -6 4 3699.03
    2 6 -4 3354.29
    2 6 -3 2416.97
    -2 -6 3 2451.96
    -2 -6 3 2622.81
    -2 -6 3 2230.05
    2 6 -3 2180.79
    -2 -6 3 2569.92
    2 6 -3 2268.14
    2 6 -3 2293.52
    -2 -6 3 2064.31
    -2 -6 3 2361.92
    2 6 -2 2984.53
    -2 -6 2 3434.55
    -2 -6 2 3288.22
    -2 -6 2 3011.79
    2 6 -2 3040.99
    -2 -6 2 3267.05
    -2 -6 2 2917.06
    -2 -6 1 1120.69
    2 6 -1 1119.17
    2 6 -1 1251.11
    -2 -6 1 1149.96
    -2 -6 0 13987.6
    2 6 0 14869
    -2 -6 0 14194
    2 6 0 14457.9
    2 6 1 93.276
    2 6 1 156.151
    -2 -6 -1 106.433
    -2 -6 -1 119.689
    -2 -6 -1 107.265
    -2 -6 -1 33.0627
    -2 -6 -2 42660.7
    2 6 2 44453.2
    2 6 2 42243.7
    -2 -6 -2 41794.2
    -2 -6 -3 6394.84
    2 6 3 6929.84
    -2 -6 -3 7102.07
    2 6 4 115209
    -2 -6 -4 116441
    -2 -6 -4 116530
    2 6 5 327.261
    -2 -6 -5 166.424
    -2 -6 -5 221.369
    -2 -6 -6 13888.1
    2 6 6 14171.4
    -2 -6 -6 15184.5
    -2 -6 -7 473.02
    2 6 7 527.238
    -2 -6 -7 540.141
    -2 -6 -8 11902.5
    2 6 8 11670.5
    -2 -6 -8 11432.5
    2 6 8 11147.5
    2 6 9 783.005
    -2 -6 -9 879.557
    -2 -6 -9 785.248
    2 6 9 904.156
    2 6 9 829.96
    -2 -6 -10 15.1121
    2 6 10 47.2741
    2 6 10 57.9642
    2 6 11 103.68
    2 6 11 104.224
    2 6 12 132.607
    2 6 12 69.6758
    2 6 13 1300.6
    2 6 13 1200.22
    2 6 14 5398.07
    2 6 15 58.4201
    -2 -7 22 28.6917
    -2 -7 21 4081.49
    -2 -7 20 2894.03
    -2 -7 19 261.119
    -2 -7 18 1631.03
    -2 -7 17 5046.08
    -2 -7 17 4951.69
    -2 -7 16 171.742
    -2 -7 16 88.3102
    2 7 -16 97.3225
    -2 -7 16 241.404
    -2 -7 15 385.471
    -2 -7 15 423.876
    2 7 -15 593.017
    -2 -7 15 475.223
    -2 -7 14 13085.1
    2 7 -14 13555.2
    2 7 -14 12673.2
    -2 -7 14 12856.9
    -2 -7 14 12357.6
    -2 -7 14 12584.7
    -2 -7 13 60.2233
    2 7 -13 100.052
    -2 -7 13 98.8168
    2 7 -13 55.4434
    -2 -7 12 18158.8
    2 7 -12 18959
    -2 -7 12 18105.8
    2 7 -12 17313
    2 7 -12 18670.8
    -2 -7 12 17647.9
    -2 -7 11 169.531
    2 7 -11 109.67
    2 7 -11 74.4101
    -2 -7 11 233.505
    -2 -7 11 143.493
    2 7 -10 7669
    -2 -7 10 7499.81
    2 7 -10 7964.63
    -2 -7 10 8136.81
    2 7 -9 193.003
    2 7 -9 131.142
    -2 -7 9 163.945
    -2 -7 9 183.816
    2 7 -8 22189.4
    2 7 -8 22647.3
    -2 -7 8 23951.7
    -2 -7 7 1448.92
    2 7 -7 1353.45
    2 7 -7 1279.52
    -2 -7 6 7397.49
    2 7 -6 6737.94
    2 7 -6 6989.56
    2 7 -5 5984.41
    -2 -7 5 7094.53
    2 7 -5 6868.13
    -2 -7 5 6689.89
    2 7 -5 6359.4
    2 7 -4 31634.1
    -2 -7 4 33372.1
    -2 -7 4 32883.7
    2 7 -4 33952.9
    -2 -7 4 31999.6
    2 7 -3 1627.76
    -2 -7 3 1706.13
    -2 -7 3 1447.4
    -2 -7 3 1700.62
    -2 -7 3 1412.13
    2 7 -2 5855.83
    -2 -7 2 6042.38
    -2 -7 2 5851.51
    2 7 -2 6152.31
    -2 -7 2 5680.47
    -2 -7 2 5550.98
    -2 -7 1 600.757
    -2 -7 1 385.285
    -2 -7 1 439.57
    -2 -7 1 394.606
    2 7 -1 511.09
    2 7 -1 469.099
    -2 -7 0 13920.2
    -2 -7 0 12723.9
    2 7 0 13462.3
    2 7 0 13926.9
    2 7 1 696.558
    2 7 1 709.888
    -2 -7 -1 980.164
    2 7 2 13356.2
    -2 -7 -2 13896.4
    -2 -7 -2 14258.9
    2 7 2 14410.2
    2 7 2 13517.6
    -2 -7 -3 133.097
    -2 -7 -3 223.15
    2 7 3 168.783
    -2 -7 -4 37960.3
    -2 -7 -4 37242.5
    2 7 4 37177.6
    -2 -7 -5 2120.21
    -2 -7 -5 2062.94
    2 7 5 1540.9
    -2 -7 -6 583.995
    -2 -7 -6 605.397
    2 7 6 572.663
    -2 -7 -7 1928.86
    -2 -7 -7 1735.72
    2 7 7 1816.04
    2 7 7 2011.3
    2 7 7 1697.98
    2 7 8 587.739
    -2 -7 -8 596.436
    -2 -7 -8 558.369
    2 7 8 515.272
    2 7 8 538.835
    2 7 9 2261.59
    -2 -7 -9 2609.72
    -2 -7 -9 2317.81
    2 7 9 2207.08
    2 7 9 2458.18
    2 7 10 238.751
    2 7 10 235.128
    2 7 10 234.898
    2 7 11 433.444
    2 7 11 496.679
    2 7 12 593.531
    2 7 12 449.748
    2 7 13 983.464
    2 7 13 879.142
    2 7 14 7616.81
    -2 -8 22 124.082
    -2 -8 21 3682.41
    -2 -8 20 100.133
    -2 -8 19 16.2706
    -2 -8 18 2417.74
    -2 -8 18 2558.59
    -2 -8 17 110.952
    -2 -8 17 182.539
    -2 -8 16 8793.47
    -2 -8 16 8989.25
    2 8 -16 8957.12
    2 8 -15 386.726
    -2 -8 15 256.187
    -2 -8 15 261.808
    -2 -8 14 936.613
    2 8 -14 692.851
    -2 -8 14 816.034
    2 8 -14 775.57
    -2 -8 14 771.406
    2 8 -13 16268.5
    -2 -8 13 16283.3
    -2 -8 13 15543.1
    2 8 -13 15784.2
    -2 -8 13 15358.6
    2 8 -12 139.673
    2 8 -12 269.214
    2 8 -12 353.39
    -2 -8 12 265.389
    -2 -8 12 238.589
    -2 -8 12 399.607
    2 8 -11 2389.16
    -2 -8 11 2028.91
    2 8 -11 2250.36
    -2 -8 11 2304.38
    2 8 -11 2196.85
    -2 -8 11 2632.08
    2 8 -10 768.649
    2 8 -10 932.285
    -2 -8 10 829.91
    -2 -8 10 871.515
    2 8 -10 694.378
    2 8 -9 1569.05
    2 8 -9 1383.02
    2 8 -9 1289.03
    -2 -8 9 1098.29
    -2 -8 9 1549.76
    2 8 -8 1892.26
    2 8 -8 2131.05
    -2 -8 8 2182.83
    2 8 -8 1740.15
    2 8 -7 491.409
    2 8 -7 369.166
    2 8 -7 314.677
    -2 -8 7 387.996
    -2 -8 6 2022.65
    2 8 -6 2164.74
    2 8 -6 2075.18
    -2 -8 5 3186.38
    2 8 -5 3296.74
    2 8 -5 3375.68
    -2 -8 5 3326.9
    -2 -8 4 3587.72
    -2 -8 4 3534.75
    2 8 -4 3837.2
    -2 -8 4 3740.69
    -2 -8 3 1119.84
    -2 -8 3 1036.73
    2 8 -3 1228.68
    -2 -8 3 984.62
    -2 -8 3 1096.37
    2 8 -2 23855.5
    -2 -8 2 23503.6
    -2 -8 2 23586.5
    -2 -8 2 23337.3
    -2 -8 2 22828.1
    -2 -8 1 408.58
    -2 -8 1 333.701
    -2 -8 1 241.256
    2 8 -1 405.244
    2 8 -1 268.471
    -2 -8 1 272.915
    -2 -8 0 1231.98
    -2 -8 0 1091.16
    2 8 0 1025.67
    -2 -8 0 1030.86
    -2 -8 0 1170.45
    2 8 0 1035.12
    2 8 1 4365.85
    -2 -8 -1 4707.34
    -2 -8 -1 4102.7
    2 8 1 4191.3
    2 8 2 7001.25
    -2 -8 -2 6987.48
    2 8 3 -40.3665
    -2 -8 -3 -14.7442
    -2 -8 -4 20.134
    2 8 4 256.157
    -2 -8 -5 1135.16
    2 8 5 1059.62
    -2 -8 -5 981.618
    2 8 5 967.003
    2 8 5 1099.84
    2 8 5 1131.61
    -2 -8 -6 615.478
    2 8 6 582.27
    -2 -8 -6 747.285
    -2 -8 -6 577.115
    2 8 6 512.98
    2 8 6 552.541
    2 8 7 14.2347
    2 8 7 103.041
    -2 -8 -7 46.2295
    -2 -8 -7 194.137
    -2 -8 -7 11.1523
    2 8 7 46.3358
    2 8 8 18853.1
    2 8 8 18636.8
    2 8 8 19202
    -2 -8 -8 18539.3
    -2 -8 -8 18604.9
    2 8 9 987.791
    2 8 9 881.246
    2 8 9 922.602
    2 8 10 65.0754
    2 8 10 0.67043
    2 8 11 238.747
    2 8 11 174.255
    2 8 12 5690.4
    2 8 12 6325.19
    2 8 13 331.681
    2 8 13 298.634
    -2 -9 21 829.559
    -2 -9 20 2450.29
    -2 -9 19 3232.07
    -2 -9 19 3114.58
    -2 -9 18 705.274
    -2 -9 18 696.474
    -2 -9 17 1371.09
    -2 -9 17 1425.29
    -2 -9 16 9177.79
    -2 -9 16 9384.58
    2 9 -16 9187.91
    -2 -9 15 1241.17
    2 9 -15 1255.88
    -2 -9 15 1280.95
    -2 -9 14 45.9951
    2 9 -14 86.2117
    -2 -9 14 104.117
    2 9 -14 -16.7248
    2 9 -13 8119.21
    -2 -9 13 8137.05
    2 9 -13 8617
    -2 -9 13 8227.6
    -2 -9 13 7211.52
    2 9 -12 -30.8549
    -2 -9 12 69.0626
    -2 -9 12 91.1514
    2 9 -12 44.2603
    -2 -9 12 205.08
    2 9 -12 73.62
    -2 -9 12 69.2398
    -2 -9 12 120.063
    -2 -9 11 3671.71
    2 9 -11 4354.18
    2 9 -11 4070.94
    2 9 -11 3566.37
    -2 -9 11 4226.8
    -2 -9 10 13528.9
    2 9 -10 13591.6
    2 9 -10 13266.3
    -2 -9 10 13337.5
    2 9 -10 13414.4
    2 9 -9 70.6653
    -2 -9 9 81.6958
    2 9 -9 115.202
    2 9 -9 118.105
    -2 -9 9 134.92
    2 9 -8 12458.9
    2 9 -8 12937.4
    -2 -9 8 12612.6
    -2 -9 7 111.842
    2 9 -7 120.882
    2 9 -7 28.1634
    -2 -9 6 34997.2
    2 9 -6 34970.2
    -2 -9 5 1868.92
    -2 -9 5 1908.03
    2 9 -5 2103.28
    -2 -9 4 12518.3
    2 9 -4 12864.2
    -2 -9 4 12043.6
    -2 -9 4 12925.8
    -2 -9 3 1763.29
    -2 -9 3 1582.62
    2 9 -3 1630.54
    -2 -9 3 1613.4
    -2 -9 3 1854.86
    -2 -9 3 1719.27
    -2 -9 2 170.493
    2 9 -2 20.9612
    -2 -9 2 36.5354
    -2 -9 2 -13.9512
    -2 -9 2 182.966
    -2 -9 1 495.208
    2 9 -1 483.51
    -2 -9 1 545.714
    -2 -9 1 375.915
    -2 -9 1 441.786
    -2 -9 0 4737.2
    -2 -9 0 5183.01
    2 9 0 5465.24
    -2 -9 0 5265.36
    -2 -9 -1 328.479
    -2 -9 -1 311.072
    2 9 1 256.946
    2 9 1 348.824
    2 9 1 165.822
    -2 -9 -1 311.555
    -2 -9 -2 317.774
    -2 -9 -2 354.212
    2 9 2 431.979
    -2 -9 -2 648.19
    -2 -9 -3 682.397
    -2 -9 -3 660.274
    2 9 3 432.628
    -2 -9 -4 6494.73
    2 9 4 5950.04
    2 9 4 6080.78
    2 9 4 5913.58
    -2 -9 -4 6329.75
    2 9 4 6023.77
    2 9 5 362.856
    2 9 5 416.781
    -2 -9 -5 249.136
    -2 -9 -5 345.855
    2 9 5 378.506
    2 9 6 4121.79
    2 9 6 3670.53
    2 9 6 4069.36
    -2 -9 -6 3925.25
    -2 -9 -6 3909.35
    2 9 7 2304.41
    -2 -9 -7 2278.58
    -2 -9 -7 2173.57
    -2 -9 -7 2196.49
    2 9 7 2389.07
    2 9 7 2408.51
    2 9 8 3122.13
    2 9 8 3118.53
    2 9 8 3074.71
    2 9 9 149.908
    2 9 9 56.1904
    2 9 9 69.7577
    2 9 10 705.352
    2 9 10 561.667
    2 9 11 1100.75
    2 9 11 1247.99
    2 9 12 7880.86
    2 9 12 8675.49
    -2 -10 21 979.903
    -2 -10 20 5095.8
    -2 -10 20 4945.43
    -2 -10 19 451.568
    -2 -10 19 439.708
    -2 -10 18 478.219
    -2 -10 18 571.753
    -2 -10 17 853.579
    -2 -10 17 827.505
    -2 -10 16 776.865
    -2 -10 15 559.257
    2 10 -15 289.058
    -2 -10 15 389.01
    -2 -10 14 84649.6
    2 10 -14 90142.7
    -2 -10 14 91335.1
    -2 -10 13 2298.41
    2 10 -13 2007.56
    -2 -10 13 2340.97
    2 10 -12 7329.36
    2 10 -12 7158.74
    -2 -10 12 7233.14
    -2 -10 12 7282.97
    -2 -10 12 8059.58
    -2 -10 12 7331.73
    -2 -10 11 130.316
    -2 -10 11 99.2103
    2 10 -11 208.481
    -2 -10 11 96.6094
    -2 -10 11 122.122
    2 10 -11 225.213
    2 10 -10 2400.91
    2 10 -10 2453.04
    -2 -10 10 2257.14
    -2 -10 10 2492.21
    -2 -10 9 7523.96
    2 10 -9 7669.53
    2 10 -9 7402.04
    2 10 -8 6004.14
    2 10 -8 6604.06
    -2 -10 8 6492.22
    2 10 -7 1301.78
    -2 -10 7 1753.86
    -2 -10 6 -36.623
    2 10 -6 13.7467
    -2 -10 5 661.678
    2 10 -5 683.518
    -2 -10 5 734.247
    -2 -10 4 335.007
    2 10 -4 331.759
    -2 -10 4 441.859
    -2 -10 4 377.194
    2 10 -3 1288.27
    -2 -10 3 1233.87
    -2 -10 3 1337.77
    -2 -10 3 1368.39
    -2 -10 3 1476.92
    -2 -10 3 1346.82
    -2 -10 2 904.946
    -2 -10 2 944.101
    -2 -10 2 1046.94
    -2 -10 2 1087.58
    2 10 -2 1114.52
    -2 -10 1 425.843
    -2 -10 1 259.759
    2 10 -1 431.995
    -2 -10 1 599.785
    2 10 0 23296.8
    -2 -10 0 23613.1
    -2 -10 0 25552.2
    2 10 0 25502
    -2 -10 0 24075.5
    -2 -10 -1 379.002
    -2 -10 -1 566.315
    -2 -10 -1 227.861
    -2 -10 -2 17408.5
    -2 -10 -2 18079.5
    -2 -10 -2 17666
    -2 -10 -2 16388.9
    2 10 2 17445.5
    2 10 2 17166
    2 10 2 17519
    2 10 3 889.678
    -2 -10 -3 779.303
    2 10 3 970.752
    -2 -10 -3 856.08
    -2 -10 -3 1009.67
    -2 -10 -3 947.241
    2 10 3 962.405
    -2 -10 -4 28068.6
    2 10 4 25865.6
    2 10 4 26638.8
    -2 -10 -4 24739.8
    -2 -10 -4 27212.1
    2 10 4 26532.3
    -2 -10 -5 127.172
    2 10 5 94.6511
    2 10 5 92.5606
    -2 -10 -5 79.7373
    2 10 5 126.023
    -2 -10 -5 -47.1089
    -2 -10 -6 -22.1756
    2 10 6 79.5805
    -2 -10 -6 116.724
    2 10 6 -4.07952
    2 10 6 50.1251
    2 10 6 15.9211
    -2 -10 -6 105.34
    2 10 7 1107.17
    2 10 7 1144.93
    2 10 7 1054.05
    2 10 8 499.778
    2 10 8 420.566
    2 10 8 395.491
    2 10 9 -14.1134
    2 10 9 11.4884
    2 10 9 5.08719
    2 10 10 2682.21
    2 10 10 2280.42
    2 10 11 0.37024
    2 10 12 4268.68
    -2 -11 21 181.82
    -2 -11 20 63.0762
    -2 -11 20 15.3675
    -2 -11 19 504.855
    -2 -11 19 399.315
    2 11 -19 387.555
    -2 -11 18 79.1095
    -2 -11 18 129.876
    -2 -11 17 981.316
    -2 -11 17 1011.72
    -2 -11 16 -11.0071
    -2 -11 16 60.2299
    2 11 -16 -15.1614
    2 11 -15 3226.11
    -2 -11 15 3453.93
    -2 -11 15 3458.71
    -2 -11 14 293.977
    2 11 -14 454.54
    -2 -11 14 432.616
    -2 -11 13 -20.4239
    -2 -11 13 3.38416
    -2 -11 13 25.2583
    -2 -11 12 22595.9
    -2 -11 12 23721.2
    2 11 -12 22755.7
    -2 -11 12 21917.8
    2 11 -12 23431.7
    -2 -11 11 44.3577
    -2 -11 11 31.728
    2 11 -11 33.0498
    -2 -11 11 45.9508
    2 11 -11 -32.745
    -2 -11 11 9.00753
    2 11 -11 95.1018
    2 11 -10 10579.5
    -2 -11 10 9705.28
    2 11 -10 10090.1
    2 11 -10 10043.7
    -2 -11 10 10736.7
    -2 -11 10 10584.3
    -2 -11 10 9489.4
    -2 -11 10 9982.06
    -2 -11 9 3024.41
    2 11 -9 3761.45
    -2 -11 9 3229.65
    2 11 -8 277.063
    -2 -11 8 246.032
    2 11 -7 1252.03
    -2 -11 7 1366.77
    2 11 -6 12628.2
    -2 -11 6 12427.9
    2 11 -5 59.0245
    -2 -11 5 46.7385
    -2 -11 4 17990.7
    2 11 -4 19380
    -2 -11 4 18171.1
    -2 -11 3 895.983
    -2 -11 3 1093.57
    -2 -11 3 875.318
    2 11 -3 1099.37
    -2 -11 3 742.875
    -2 -11 2 80.8694
    -2 -11 2 287.598
    -2 -11 2 150.18
    -2 -11 2 -9.55182
    2 11 -2 90.3896
    2 11 -1 743.279
    2 11 -1 607.501
    2 11 -1 762.181
    -2 -11 1 775.711
    -2 -11 1 912.261
    -2 -11 1 610.434
    2 11 -1 783.803
    2 11 -1 977.611
    2 11 0 19766.4
    -2 -11 0 19200.4
    -2 -11 0 20126.7
    2 11 0 20076.9
    -2 -11 0 20358.5
    -2 -11 0 19699.5
    2 11 0 19599
    -2 -11 -1 306.336
    2 11 1 274.182
    2 11 1 258.737
    -2 -11 -1 315.649
    -2 -11 -1 164.343
    2 11 1 347.723
    -2 -11 -2 28182.1
    2 11 2 26192.1
    2 11 2 26849.3
    -2 -11 -2 26084.2
    -2 -11 -2 27699.5
    2 11 2 27617.4
    2 11 3 49.5983
    2 11 3 24.6065
    -2 -11 -3 55.9205
    -2 -11 -3 87.6508
    2 11 3 -55.5439
    -2 -11 -3 96.1398
    -2 -11 -4 1479.41
    2 11 4 1570.58
    -2 -11 -4 1246.65
    2 11 4 1549.58
    -2 -11 -4 1548.76
    2 11 4 1443
    -2 -11 -5 2716.93
    2 11 5 2798.12
    2 11 5 2719
    2 11 5 2645.3
    2 11 6 5122.76
    2 11 6 4525.92
    2 11 6 4780.49
    2 11 7 9.84598
    2 11 7 34.9383
    2 11 8 72.9702
    2 11 8 56.169
    2 11 9 356.659
    2 11 10 666.54
    2 11 11 680.827
    -2 -12 20 671.268
    2 12 -20 525.952
    -2 -12 19 579.993
    -2 -12 19 615.381
    2 12 -19 601.341
    2 12 -18 -2.28459
    -2 -12 18 28.6232
    -2 -12 18 26.6796
    -2 -12 17 1024.06
    -2 -12 17 1121.34
    2 12 -16 6101.08
    -2 -12 16 6565.87
    2 12 -15 182.41
    -2 -12 15 228.02
    -2 -12 14 33794.5
    -2 -12 14 31913
    2 12 -14 32326.2
    -2 -12 13 3.60271
    2 12 -13 -0.70951
    -2 -12 13 -5.75837
    -2 -12 13 60.8873
    2 12 -12 50.0631
    2 12 -12 159.384
    -2 -12 12 177.728
    -2 -12 12 163.564
    2 12 -12 213.552
    -2 -12 12 217.724
    -2 -12 11 122.642
    2 12 -11 90.9652
    2 12 -11 115.69
    -2 -12 11 133.213
    -2 -12 11 171.895
    2 12 -10 9633.48
    2 12 -10 9656.41
    2 12 -10 9551.12
    -2 -12 10 9346.57
    -2 -12 10 9779.2
    -2 -12 10 9676.17
    -2 -12 9 106.945
    2 12 -9 97.6604
    2 12 -9 51.8659
    -2 -12 9 66.3255
    -2 -12 9 110.064
    -2 -12 9 108.256
    2 12 -9 67.3482
    2 12 -8 16958.2
    2 12 -8 17998.7
    -2 -12 8 16427.1
    2 12 -8 17289.9
    -2 -12 8 16192.7
    2 12 -8 16876.3
    2 12 -8 16047.6
    -2 -12 8 15575
    -2 -12 8 17561.7
    -2 -12 8 16944.1
    2 12 -7 418.203
    -2 -12 7 312.324
    -2 -12 7 398.305
    2 12 -7 478.763
    -2 -12 7 438.06
    2 12 -7 400.307
    2 12 -7 359.396
    -2 -12 7 478.918
    2 12 -7 365.261
    -2 -12 7 450.7
    2 12 -6 3671.63
    -2 -12 6 3582.54
    -2 -12 6 4527.34
    -2 -12 6 3834.65
    2 12 -6 3717.99
    2 12 -6 3704.56
    2 12 -6 3649.92
    2 12 -6 3549.13
    -2 -12 6 3876.74
    -2 -12 6 3535.77
    -2 -12 5 158.715
    2 12 -5 109.074
    2 12 -5 148.026
    2 12 -5 153.064
    2 12 -5 156.84
    2 12 -5 106.449
    -2 -12 5 269.982
    -2 -12 5 96.1468
    2 12 -4 1516.63
    -2 -12 4 1504.49
    2 12 -4 1602.15
    -2 -12 4 1447.42
    2 12 -4 1506.67
    2 12 -4 1415.02
    -2 -12 4 1438.18
    2 12 -3 767.967
    -2 -12 3 1061.96
    2 12 -3 736.287
    -2 -12 3 738.832
    2 12 -3 635.993
    2 12 -3 750.07
    -2 -12 3 767.848
    -2 -12 3 879.106
    2 12 -2 11506.1
    -2 -12 2 10275.8
    2 12 -2 11516.1
    -2 -12 2 11236.8
    -2 -12 2 11112.4
    2 12 -2 12409.8
    2 12 -2 10955.8
    -2 -12 2 11839.4
    2 12 -2 12205.1
    -2 -12 2 12213.4
    -2 -12 1 585.493
    -2 -12 1 435.44
    -2 -12 1 477.762
    -2 -12 1 592.686
    2 12 -1 429.904
    2 12 -1 528.585
    -2 -12 1 560.685
    -2 -12 1 574.748
    2 12 -1 406.275
    2 12 0 82236.7
    2 12 0 82956.6
    -2 -12 0 79022.2
    -2 -12 0 79546.5
    -2 -12 0 83321.3
    -2 -12 0 83254.8
    -2 -12 0 78583.3
    2 12 0 75707.1
    2 12 1 631.812
    2 12 1 697.23
    -2 -12 -1 683.311
    -2 -12 -1 600.862
    -2 -12 -1 734.541
    2 12 1 621.22
    -2 -12 -1 530.95
    -2 -12 -2 12568.7
    -2 -12 -2 11980.6
    2 12 2 12256.2
    2 12 2 12549.9
    -2 -12 -2 11470.5
    2 12 2 11472.7
    2 12 3 551.45
    -2 -12 -3 333.607
    2 12 3 521.361
    2 12 3 582.917
    2 12 4 16640.2
    2 12 4 14845
    2 12 5 2222.75
    2 12 5 1883.54
    2 12 6 2043.52
    2 12 6 1601.44
    2 12 7 80.9706
    2 12 8 11774.3
    2 12 9 30.1265
    2 12 10 52.0625
    -2 -13 20 7120.96
    2 13 -20 6250.15
    -2 -13 19 729.354
    2 13 -19 732.554
    2 13 -18 8807.98
    -2 -13 18 9016.31
    -2 -13 17 1942.45
    2 13 -17 1743.81
    2 13 -17 1905.28
    -2 -13 16 3756.01
    2 13 -16 3591.12
    2 13 -16 3450.25
    -2 -13 16 3777.65
    2 13 -15 651.117
    -2 -13 15 639.673
    2 13 -14 16152.2
    -2 -13 14 16004.1
    -2 -13 13 68.7375
    -2 -13 13 29.1914
    2 13 -13 -8.05153
    -2 -13 13 -33.1831
    -2 -13 12 119.966
    2 13 -12 145.8
    -2 -13 12 145.613
    2 13 -12 109.573
    -2 -13 12 116.969
    2 13 -12 19.3314
    -2 -13 11 1072.8
    -2 -13 11 1134.69
    2 13 -11 996.04
    2 13 -11 960.051
    2 13 -11 1142.99
    2 13 -11 1055.65
    -2 -13 11 1058.88
    2 13 -10 643.869
    -2 -13 10 647.51
    -2 -13 10 742.881
    2 13 -10 678.812
    -2 -13 10 598.467
    2 13 -10 626.397
    2 13 -10 834.397
    2 13 -10 705.599
    -2 -13 9 261.557
    -2 -13 9 362.122
    2 13 -9 380.629
    2 13 -9 355.152
    2 13 -9 357.91
    -2 -13 9 272.781
    -2 -13 9 291.729
    2 13 -9 369.329
    2 13 -9 307.918
    2 13 -8 761.943
    -2 -13 8 904.763
    2 13 -8 726.889
    2 13 -8 666.859
    2 13 -8 786.152
    2 13 -8 963.281
    -2 -13 8 871.171
    -2 -13 8 772.559
    2 13 -7 1071.16
    -2 -13 7 956.076
    2 13 -7 813.904
    -2 -13 7 1089.28
    -2 -13 7 1010.92
    2 13 -7 1021.28
    2 13 -7 960.319
    -2 -13 7 929.219
    2 13 -7 1000.22
    -2 -13 6 7996.86
    2 13 -6 8063.39
    2 13 -6 8304.14
    2 13 -6 8062.77
    2 13 -6 8237.18
    -2 -13 6 8160.93
    -2 -13 6 8043.53
    -2 -13 6 8145.3
    -2 -13 5 683.982
    2 13 -5 631.526
    2 13 -5 585.183
    2 13 -5 581.728
    -2 -13 5 621.915
    -2 -13 5 562.878
    2 13 -5 478.83
    2 13 -5 569.694
    -2 -13 5 671.627
    -2 -13 4 6.34897
    2 13 -4 161.887
    2 13 -4 66.8921
    -2 -13 4 81.0879
    2 13 -4 101.512
    2 13 -4 119.778
    2 13 -3 1343.24
    2 13 -3 1597.5
    -2 -13 3 1552.06
    2 13 -3 1429.01
    2 13 -3 1299.47
    -2 -13 3 1408.47
    2 13 -2 10304.6
    -2 -13 2 10418.7
    -2 -13 2 9721.6
    2 13 -2 10472.4
    -2 -13 2 10201
    -2 -13 2 10325.2
    2 13 -1 939.437
    -2 -13 1 801.025
    -2 -13 1 910.817
    2 13 -1 1116.44
    -2 -13 1 873.788
    -2 -13 1 1294.56
    -2 -13 1 857.729
    -2 -13 0 571.965
    2 13 0 603.21
    2 13 0 386.551
    -2 -13 0 548.866
    -2 -13 0 387.213
    -2 -13 0 531.338
    2 13 0 480.481
    -2 -13 0 642.098
    -2 -13 0 679.182
    -2 -13 -1 901.877
    2 13 1 1110.56
    -2 -13 -1 968.933
    2 13 1 1103.4
    -2 -13 -1 1295.79
    2 13 1 1092.38
    2 13 2 97.3225
    2 13 2 89.3676
    -2 -13 -2 151.478
    -2 -13 -2 150.27
    2 13 2 80.915
    -2 -13 -3 1633.34
    2 13 3 1798.56
    -2 -13 -3 1801.56
    2 13 3 1653.25
    2 13 3 1644.69
    -2 -13 -4 11230
    2 13 4 11779.1
    -2 -13 -4 11254.5
    -2 -13 -5 438.308
    2 13 5 523.565
    -2 -13 -6 14.7716
    2 13 6 45.7518
    2 13 7 32.9976
    2 13 8 467.546
    -2 -14 20 11217.9
    2 14 -20 10759.8
    2 14 -19 1215.9
    -2 -14 19 1249.84
    -2 -14 18 5510.59
    2 14 -18 5114.9
    -2 -14 17 30.0114
    2 14 -17 49.1881
    2 14 -17 63.4567
    -2 -14 16 252.011
    2 14 -16 277.866
    2 14 -16 208.139
    -2 -14 16 304.978
    2 14 -15 68.9199
    -2 -14 15 98.0264
    2 14 -15 110.2
    -2 -14 15 58.339
    -2 -14 14 1849.4
    2 14 -14 1691.49
    2 14 -14 1927.82
    -2 -14 14 1521.64
    -2 -14 13 1439.08
    -2 -14 13 1556.12
    2 14 -13 1602.44
    2 14 -13 1698.84
    -2 -14 12 8622.83
    -2 -14 12 9506.99
    -2 -14 12 9704.24
    2 14 -12 9334.78
    2 14 -12 9752.23
    2 14 -12 9115.26
    2 14 -12 9017.44
    2 14 -11 18.1903
    2 14 -11 -4.59316
    2 14 -11 -34.7019
    -2 -14 11 -11.241
    2 14 -11 -39.8413
    -2 -14 11 -10.2765
    2 14 -11 10.5192
    -2 -14 11 57.5778
    2 14 -10 2488.18
    2 14 -10 2538.72
    2 14 -10 2369.32
    2 14 -10 2713.52
    -2 -14 10 2419.98
    -2 -14 10 2487.53
    2 14 -9 1089.89
    -2 -14 9 904.73
    2 14 -9 959.446
    -2 -14 9 836.27
    -2 -14 9 860.984
    2 14 -9 771.402
    2 14 -9 790.448
    -2 -14 8 3455.31
    2 14 -8 3651.9
    -2 -14 8 3288.9
    2 14 -8 3331.26
    2 14 -8 3369.31
    -2 -14 8 3567.47
    2 14 -8 2867.27
    -2 -14 7 272.956
    2 14 -7 146.725
    2 14 -7 222.263
    2 14 -7 132.396
    2 14 -7 272.815
    -2 -14 7 243.961
    -2 -14 7 210.222
    2 14 -6 8336.45
    2 14 -6 7931.16
    -2 -14 6 8877.73
    2 14 -6 8426.49
    2 14 -6 9260.45
    -2 -14 6 8888.49
    -2 -14 6 8544.04
    -2 -14 6 9170.63
    -2 -14 5 31.1424
    2 14 -5 72.0429
    -2 -14 5 43.4639
    -2 -14 5 23.7561
    -2 -14 5 72.2399
    2 14 -5 26.1009
    2 14 -5 15.3996
    2 14 -5 0.79064
    2 14 -5 37.4224
    2 14 -4 36858.2
    2 14 -4 36892.9
    -2 -14 4 36297.3
    2 14 -4 35708.5
    -2 -14 4 37015.6
    2 14 -4 36879.7
    -2 -14 3 167.809
    2 14 -3 187.864
    2 14 -3 117.553
    -2 -14 3 104.459
    -2 -14 2 24.2634
    -2 -14 2 -29.6477
    2 14 -2 28.4878
    2 14 -1 1442.59
    2 14 -1 1417.83
    -2 -14 1 1499.56
    -2 -14 1 1406.68
    2 14 0 142.434
    -2 -14 0 15.062
    -2 -14 0 191.742
    2 14 0 155.88
    -2 -14 -1 115.461
    2 14 1 50.9017
    -2 -14 -1 133.261
    2 14 1 111.404
    2 14 2 5800.88
    -2 -14 -2 5807.38
    -2 -14 -2 6362.08
    2 14 2 6628.8
    2 14 3 870.893
    2 14 3 878.491
    -2 -14 -3 740.245
    -2 -14 -4 41.9213
    2 14 4 -0.87221
    -2 -14 -5 718.242
    2 14 5 706.602
    2 14 6 5398.78
    2 14 7 516.497
    -2 -15 19 268.21
    2 15 -19 220.435
    2 15 -19 273.414
    -2 -15 18 391.383
    2 15 -18 457.635
    -2 -15 17 644.798
    2 15 -17 723.795
    2 15 -17 710.28
    -2 -15 16 1168.83
    2 15 -16 1193.68
    2 15 -16 1187.55
    -2 -15 16 1121.53
    -2 -15 15 3309.77
    2 15 -15 3372.54
    -2 -15 15 3129.2
    2 15 -15 3205.93
    -2 -15 15 2966.33
    2 15 -14 6243.51
    2 15 -14 6275.74
    -2 -15 14 6375.04
    -2 -15 14 5857.65
    2 15 -13 838.188
    2 15 -13 998.169
    -2 -15 13 849.978
    -2 -15 13 976.425
    2 15 -12 -37.5657
    -2 -15 12 92.7028
    2 15 -12 10.1419
    -2 -15 12 24.6895
    -2 -15 11 4004.65
    2 15 -11 4267.16
    2 15 -11 3907.14
    -2 -15 11 3832.55
    2 15 -11 3712.86
    2 15 -10 7362.67
    -2 -15 10 7626.55
    2 15 -10 7196.31
    2 15 -10 7354.63
    -2 -15 10 7065.1
    2 15 -9 337.799
    2 15 -9 274.753
    -2 -15 9 226.567
    2 15 -9 323.014
    -2 -15 9 170.181
    -2 -15 9 319.829
    2 15 -9 239.686
    2 15 -8 7518.25
    2 15 -8 7523.8
    -2 -15 8 7322.75
    2 15 -8 7161.08
    2 15 -8 7247.81
    -2 -15 8 7426.67
    -2 -15 8 7164.89
    2 15 -7 587.21
    2 15 -7 542.28
    -2 -15 7 614.672
    2 15 -7 627.542
    2 15 -7 551.338
    -2 -15 7 571.531
    -2 -15 7 451.633
    -2 -15 6 4691.46
    2 15 -6 5033.9
    2 15 -6 5301.46
    2 15 -6 4875.34
    -2 -15 6 4943.29
    -2 -15 6 4719.79
    -2 -15 5 189.383
    -2 -15 5 205.042
    2 15 -5 151.807
    -2 -15 5 247.043
    2 15 -5 193.699
    -2 -15 5 246.276
    2 15 -5 216.922
    2 15 -5 208.263
    -2 -15 4 15.0102
    -2 -15 4 1.44744
    2 15 -4 -30.3684
    2 15 -4 -10.9481
    -2 -15 4 -0.48082
    2 15 -4 40.6318
    -2 -15 4 1.19749
    -2 -15 3 487.514
    -2 -15 3 475.236
    2 15 -3 734.151
    2 15 -3 693.918
    -2 -15 3 758.328
    -2 -15 3 699.504
    2 15 -2 983.082
    -2 -15 2 784.063
    2 15 -2 1002.87
    -2 -15 2 1015.84
    2 15 -1 1778.82
    -2 -15 1 1836.12
    2 15 -1 1818.58
    2 15 0 3331.2
    -2 -15 0 3466.27
    2 15 0 3380.45
    -2 -15 -1 1012.81
    2 15 1 972.867
    2 15 1 1002.1
    2 15 2 109.87
    -2 -15 -2 154.698
    2 15 2 177.669
    -2 -15 -3 -4.23087
    2 15 3 43.9427
    2 15 4 188.072
    2 15 4 117.108
    2 15 5 104.11
    2 15 5 92.133
    -2 -15 -5 29.209
    2 15 6 18412.3
    2 16 -19 356.548
    -2 -16 19 312.637
    2 16 -18 607.551
    -2 -16 18 679.051
    2 16 -18 637.323
    2 16 -18 673.992
    -2 -16 17 287.831
    2 16 -17 271.081
    2 16 -17 243.705
    2 16 -17 262.515
    2 16 -16 826.425
    -2 -16 16 838.508
    2 16 -16 923.974
    -2 -16 16 833.699
    2 16 -16 797.243
    -2 -16 15 1470.14
    2 16 -15 1572.01
    -2 -16 15 1656.35
    -2 -16 15 1474.82
    2 16 -15 1588.36
    -2 -16 14 3277.71
    2 16 -14 3225.73
    -2 -16 14 3194.74
    -2 -16 14 3176.15
    2 16 -14 3538.1
    2 16 -13 270.906
    2 16 -13 300.061
    -2 -16 13 279.603
    -2 -16 13 297.336
    2 16 -12 3596.15
    -2 -16 12 3603.25
    -2 -16 12 3694.5
    2 16 -12 3485.71
    2 16 -11 2222.03
    2 16 -11 2309.17
    -2 -16 11 2130.7
    2 16 -11 2264.89
    -2 -16 11 2217.18
    2 16 -10 953.504
    -2 -16 10 1005.79
    2 16 -10 850.281
    2 16 -10 979.18
    -2 -16 10 848.122
    -2 -16 9 317.71
    2 16 -9 311.484
    -2 -16 9 167.557
    2 16 -9 195.06
    -2 -16 9 188.56
    2 16 -9 301.944
    -2 -16 8 210.664
    2 16 -8 160.078
    2 16 -8 160.751
    -2 -16 8 155.415
    2 16 -8 175.593
    -2 -16 8 185.693
    -2 -16 7 250.455
    -2 -16 7 244.244
    2 16 -7 341.092
    2 16 -7 324.176
    -2 -16 7 231.549
    2 16 -6 15209.3
    2 16 -6 14361.6
    -2 -16 6 14759.4
    -2 -16 6 14366.4
    -2 -16 6 14486.8
    2 16 -5 1968.72
    -2 -16 5 2040.5
    -2 -16 5 1995.56
    2 16 -5 1981.04
    -2 -16 5 1917.05
    -2 -16 4 5769.9
    -2 -16 4 5440.55
    -2 -16 4 5665.13
    -2 -16 4 5308.35
    2 16 -4 5687.54
    2 16 -4 5554.15
    -2 -16 3 -20.4236
    2 16 -3 -4.0894
    -2 -16 3 57.0488
    -2 -16 3 32.5039
    -2 -16 3 -1.31887
    2 16 -2 1505.66
    -2 -16 2 1585.13
    -2 -16 2 1358.09
    -2 -16 2 1604.09
    2 16 -1 1670.45
    -2 -16 1 1578.74
    -2 -16 1 1421.55
    2 16 -1 1553.87
    -2 -16 1 1747.11
    2 16 0 11658.3
    -2 -16 0 10908.5
    -2 -16 0 12304.3
    2 16 0 11089
    -2 -16 0 12007.7
    2 16 1 2051.6
    2 16 1 2048.97
    -2 -16 -1 2200.55
    -2 -16 -1 2113.11
    -2 -16 -2 105.873
    2 16 2 139.036
    -2 -16 -2 168.212
    -2 -16 -3 39.0343
    -2 -16 -3 17.2845
    2 16 3 4.18646
    2 16 3 50.5842
    -2 -16 -4 477.223
    2 16 4 470.873
    2 17 -18 -8.95389
    2 17 -17 -4.25678
    -2 -17 17 19.2209
    2 17 -17 -0.44511
    2 17 -17 -30.2731
    2 17 -16 1543.5
    -2 -17 16 1601.78
    2 17 -16 1590.69
    2 17 -16 1444.79
    -2 -17 15 483.229
    2 17 -15 552.091
    -2 -17 15 577.125
    2 17 -15 575.795
    2 17 -15 507.726
    -2 -17 15 496.69
    -2 -17 14 757.964
    2 17 -14 826.287
    2 17 -14 661.015
    2 17 -14 747.267
    -2 -17 14 805.194
    -2 -17 14 660.588
    2 17 -13 77.9112
    -2 -17 13 134.528
    2 17 -13 56.0612
    2 17 -13 108.592
    -2 -17 13 112.376
    -2 -17 13 144.507
    -2 -17 12 6910.71
    2 17 -12 6657.82
    -2 -17 12 6482.34
    2 17 -12 6611.5
    2 17 -12 6420.15
    -2 -17 12 6534.24
    2 17 -11 920.197
    2 17 -11 744.473
    -2 -17 11 896.991
    2 17 -11 780.272
    -2 -17 11 808.832
    -2 -17 10 509.453
    2 17 -10 421.972
    2 17 -10 490.749
    -2 -17 10 460.475
    -2 -17 9 109.406
    2 17 -9 34.6095
    2 17 -9 75.4338
    -2 -17 9 164.074
    -2 -17 8 2357.07
    -2 -17 8 2380.68
    2 17 -8 2537.27
    2 17 -8 2630.82
    -2 -17 8 2457.71
    -2 -17 7 665.712
    2 17 -7 715.855
    -2 -17 7 795.772
    2 17 -7 660.782
    -2 -17 7 821.115
    2 17 -6 290.887
    2 17 -6 253.556
    -2 -17 6 350.389
    -2 -17 6 241.971
    -2 -17 6 326.68
    2 17 -5 2243.27
    2 17 -5 2003.69
    -2 -17 5 2179.35
    -2 -17 5 2093.15
    -2 -17 5 2105.95
    -2 -17 4 233.065
    -2 -17 4 212.616
    2 17 -4 218.796
    2 17 -3 0.13062
    -2 -17 3 9.09256
    -2 -17 3 30.9837
    2 17 -2 1292.55
    -2 -17 2 1276.91
    -2 -17 2 1367.06
    -2 -17 1 299.171
    -2 -17 1 391.886
    2 17 -1 302.051
    -2 -17 0 10208.7
    2 17 0 9987.8
    -2 -17 0 10201.7
    -2 -17 -1 143.777
    2 17 1 62.3395
    -2 -17 -1 99.2318
    2 17 1 64.1501
    -2 -17 -2 2943.88
    2 17 2 2972.58
    -2 -17 -2 3102.39
    2 18 -16 2315.77
    -2 -18 15 171.926
    2 18 -15 144.074
    2 18 -15 174.756
    -2 -18 15 165.874
    -2 -18 14 8368.07
    2 18 -14 8583.95
    -2 -18 14 8388.54
    -2 -18 14 8518.1
    2 18 -14 8947.4
    2 18 -13 402.877
    -2 -18 13 296.096
    -2 -18 13 376.368
    -2 -18 12 987.398
    2 18 -12 1120.02
    -2 -18 12 1155.83
    -2 -18 11 97.3334
    2 18 -11 125.982
    -2 -18 11 149.851
    2 18 -11 194.423
    -2 -18 10 1787.27
    -2 -18 10 1746.24
    2 18 -10 1941.29
    2 18 -10 1805.68
    -2 -18 9 294.774
    2 18 -9 279.962
    2 18 -9 262.124
    -2 -18 9 325.651
    2 18 -8 2669.13
    -2 -18 8 2376.38
    2 18 -8 2714.69
    -2 -18 8 2647.73
    2 18 -7 49.7093
    2 18 -7 37.4467
    -2 -18 7 45.2376
    -2 -18 7 48.0226
    -2 -18 7 112.149
    2 18 -6 6276.09
    -2 -18 6 6244.85
    -2 -18 6 5598.26
    -2 -18 6 6216.17
    2 18 -6 5652.64
    2 18 -5 1223.83
    -2 -18 5 1030.14
    -2 -18 5 1052.04
    -2 -18 5 1064.66
    -2 -18 4 120.689
    2 18 -4 130.675
    -2 -18 4 90.7788
    -2 -18 3 65.5761
    2 18 -3 70.7734
    -2 -18 3 63.5981
    2 18 -2 5685.92
    2 18 -2 6022.55
    -2 -18 2 5875.22
    -2 -18 2 5768.23
    2 18 -1 92.0055
    -2 -18 1 73.5214
    -2 -18 0 8036.93
    2 18 0 7983.63
    -2 -18 0 8303.04
    2 19 -14 19.2372
    2 19 -13 483.817
    -2 -19 13 468.81
    -2 -19 13 413.957
    -2 -19 12 869.687
    -2 -19 12 857.51
    2 19 -11 617.114
    -2 -19 11 626.732
    -2 -19 11 692.248
    2 19 -11 701.581
    2 19 -10 203.269
    -2 -19 10 278.423
    -2 -19 10 270.458
    2 19 -10 167.707
    -2 -19 9 590.95
    2 19 -9 515.429
    2 19 -9 589.624
    -2 -19 9 586.49
    2 19 -8 7641.04
    -2 -19 8 7891.93
    2 19 -8 7342.64
    2 19 -7 930.752
    2 19 -7 826.938
    -2 -19 7 939.464
    2 19 -6 3728.29
    -2 -19 6 3829.08
    2 19 -5 2038.6
    2 19 -5 1761.2
    -2 -19 5 2024.44
    2 19 -4 809.623
    -2 -19 4 859.877
    -2 -19 4 820.719
    2 19 -4 737.048
    2 19 -3 323.726
    -2 -19 3 278.145
    -2 -19 3 233.543
    3 -21 5 3.5442
    -3 21 -6 598.19
    3 -21 6 570.288
    -3 21 -7 313.299
    3 -21 7 240.515
    3 -21 8 2242.53
    -3 21 -8 2265.15
    3 -21 8 2255.24
    3 -21 9 2754.4
    3 -21 9 2595.6
    -3 21 -9 2907.18
    -3 21 -10 1388.23
    3 -21 10 1405.32
    3 -21 11 229.725
    -3 21 -11 223.636
    3 -20 1 692.649
    -3 20 -1 735.601
    3 -20 1 689.158
    3 -20 2 1371.36
    3 -20 2 1174.51
    -3 20 -2 1305.95
    3 -20 3 58.2734
    3 -20 3 -15.4258
    -3 20 -3 46.16
    -3 20 -3 51.4207
    3 -20 4 305.511
    -3 20 -4 252.554
    3 -20 4 285.757
    -3 20 -4 238.11
    3 -20 5 384.709
    3 -20 5 418.791
    3 -20 5 332.687
    -3 20 -5 337.624
    -3 20 -5 341.129
    3 -20 6 46.0683
    3 -20 6 44.7
    3 -20 6 51.8989
    -3 20 -6 40.7072
    3 -20 7 -13.2576
    3 -20 7 -40.1506
    3 -20 7 25.2457
    -3 20 -7 32.2617
    -3 20 -8 69.2477
    3 -20 8 66.4234
    3 -20 8 71.0462
    -3 20 -9 458.759
    3 -20 9 453.887
    3 -20 9 435.251
    -3 20 -10 3153.1
    3 -20 10 3419.5
    3 -20 10 3265.04
    -3 20 -11 82.9581
    3 -20 11 155.966
    -3 20 -11 104.233
    3 -20 11 73.1334
    -3 20 -12 317.432
    -3 20 -12 264.186
    3 -20 12 262.116
    3 -20 12 246.348
    3 -20 13 418.449
    -3 20 -13 420.894
    -3 20 -13 411.879
    -3 20 -14 261.678
    3 -20 14 247.312
    -3 19 2 196.477
    3 -19 -2 244.884
    3 -19 -1 194.074
    -3 19 1 132.015
    3 -19 -1 110.422
    3 -19 -1 94.525
    3 -19 0 425.012
    3 -19 0 451.651
    3 -19 0 474.595
    -3 19 0 357.846
    3 -19 1 2057.49
    3 -19 1 1877.92
    -3 19 -1 2162.92
    3 -19 1 2012.33
    3 -19 2 208.824
    -3 19 -2 109.972
    3 -19 2 154.226
    3 -19 2 128.394
    -3 19 -2 133.884
    3 -19 3 68.7472
    3 -19 3 2.36387
    3 -19 3 36.9394
    -3 19 -3 -22.5651
    -3 19 -3 34.0348
    3 -19 3 66.9031
    3 -19 4 76.158
    3 -19 4 70.1891
    -3 19 -4 89.102
    -3 19 -4 42.4613
    3 -19 4 85.8361
    3 -19 4 38.8854
    3 -19 5 478.599
    3 -19 5 437.434
    3 -19 5 435.432
    -3 19 -5 481.682
    -3 19 -5 491.082
    -3 19 -6 2817.34
    3 -19 6 2648.32
    -3 19 -6 2891.5
    3 -19 6 2975.18
    3 -19 6 2791.09
    3 -19 7 183.977
    3 -19 7 178.282
    -3 19 -7 177.248
    3 -19 7 224.65
    -3 19 -8 1859.77
    3 -19 8 1797.19
    -3 19 -8 1600.85
    3 -19 8 1820.22
    3 -19 8 1468.5
    -3 19 -9 662.754
    -3 19 -9 673.033
    3 -19 9 589.017
    3 -19 9 546.539
    -3 19 -10 630.889
    -3 19 -10 769.071
    3 -19 10 671.342
    3 -19 10 852.169
    -3 19 -11 6.87659
    -3 19 -11 -4.19775
    3 -19 11 38.6834
    3 -19 11 20.8985
    3 -19 12 19.9344
    -3 19 -12 19.9967
    -3 19 -12 -18.3305
    3 -19 12 -3.74866
    -3 19 -13 504.417
    -3 19 -13 416.218
    3 -19 13 509.742
    -3 19 -14 314.358
    -3 19 -14 246.574
    3 -19 15 -22.8537
    -3 19 -15 0.71529
    -3 19 -16 877.812
    3 -18 -3 61.34
    -3 18 3 69.1554
    3 -18 -2 1366.22
    -3 18 2 1478.81
    -3 18 1 1559.04
    3 -18 -1 1488.27
    -3 18 0 7936.08
    3 -18 0 8511.84
    -3 18 0 8427.42
    -3 18 -1 524.175
    -3 18 -1 585.01
    3 -18 1 561.739
    3 -18 2 880.103
    -3 18 -2 942.777
    -3 18 -2 895.507
    3 -18 2 1034.98
    3 -18 3 484.68
    -3 18 -3 500.822
    3 -18 3 554.441
    3 -18 3 423.338
    3 -18 3 533.421
    -3 18 -3 512.268
    -3 18 -4 1838.73
    3 -18 4 1935.57
    3 -18 4 2033.34
    3 -18 4 1893.74
    -3 18 -4 1665.41
    3 -18 4 1843.9
    -3 18 -5 4275.06
    3 -18 5 4176.75
    -3 18 -5 4036.63
    3 -18 5 4058.98
    -3 18 -5 4118.72
    3 -18 5 4025.81
    3 -18 5 4261.98
    -3 18 -6 1638.68
    3 -18 6 1646.13
    -3 18 -6 1679.38
    -3 18 -6 1742.96
    3 -18 6 1778.59
    3 -18 6 1788.49
    3 -18 7 1664.46
    -3 18 -7 1783.23
    -3 18 -7 1836.17
    -3 18 -7 1912.22
    3 -18 7 1862.01
    3 -18 7 1999.47
    -3 18 -8 1449.53
    3 -18 8 1284.93
    -3 18 -8 1415.66
    3 -18 8 1497.84
    3 -18 8 1547.82
    -3 18 -9 5284.92
    -3 18 -9 4967.13
    3 -18 9 5551.04
    3 -18 9 5180.72
    -3 18 -10 152.811
    3 -18 10 271.481
    -3 18 -10 163.053
    3 -18 10 199.413
    -3 18 -11 35.1979
    -3 18 -11 8.17364
    3 -18 11 3.11289
    3 -18 11 17.1785
    -3 18 -11 -13.0839
    -3 18 -12 745.731
    -3 18 -12 722.957
    -3 18 -12 854.274
    3 -18 12 719.504
    3 -18 12 736.285
    -3 18 -13 8.82006
    -3 18 -13 21.9325
    -3 18 -13 31.9878
    3 -18 13 24.5426
    3 -18 13 -21.4279
    -3 18 -14 -16.2214
    -3 18 -14 54.8714
    -3 18 -14 13.6234
    3 -18 14 -9.15552
    3 -18 15 116.929
    3 -18 15 144.841
    -3 18 -15 150.358
    -3 18 -15 98.6648
    -3 18 -16 1515.6
    3 -18 16 1464.01
    -3 18 -17 577.331
    -3 18 -17 618.644
    -3 17 5 793.57
    -3 17 4 6000.78
    3 -17 -3 421.013
    -3 17 3 510.003
    3 -17 -2 797.003
    -3 17 2 838.801
    -3 17 1 483.265
    3 -17 -1 467.032
    -3 17 1 502.064
    -3 17 0 11481.8
    -3 17 0 10897.9
    3 -17 0 11508.4
    -3 17 -1 155.781
    3 -17 1 151.566
    -3 17 -1 127.076
    3 -17 1 241.925
    3 -17 2 260.005
    -3 17 -2 276.297
    -3 17 -2 337.768
    3 -17 2 306.693
    3 -17 2 166.417
    -3 17 -2 309.476
    3 -17 3 133.721
    3 -17 3 319.159
    3 -17 3 235.04
    -3 17 -3 258.943
    -3 17 -3 286.43
    -3 17 -3 219.654
    -3 17 -4 1258.7
    -3 17 -4 1262.51
    3 -17 4 1141.49
    -3 17 -4 1183.09
    3 -17 4 1364.53
    3 -17 4 1239.89
    3 -17 4 1460.92
    -3 17 -5 9307.02
    3 -17 5 9532.34
    -3 17 -5 9670.9
    3 -17 5 8992.43
    3 -17 5 9979.02
    -3 17 -5 10081.2
    3 -17 5 9646.37
    3 -17 5 9411.41
    -3 17 -6 1565.49
    -3 17 -6 1670.6
    3 -17 6 1461.36
    -3 17 -6 1499.46
    3 -17 6 1672.29
    -3 17 -6 1613.84
    3 -17 6 1551.99
    3 -17 6 1541.56
    3 -17 6 1622.05
    3 -17 7 296.169
    3 -17 7 365.316
    3 -17 7 156.057
    3 -17 7 228.386
    -3 17 -7 322.88
    -3 17 -7 270.994
    -3 17 -7 312.93
    -3 17 -8 1553.05
    3 -17 8 1379.04
    -3 17 -8 1490.39
    -3 17 -8 1577.44
    3 -17 8 1432.52
    3 -17 8 1477.2
    3 -17 9 9845.93
    3 -17 9 9252.19
    -3 17 -9 9831.03
    3 -17 9 9263.67
    -3 17 -9 10195.5
    -3 17 -9 9337.29
    3 -17 9 10132.6
    3 -17 10 6650.68
    -3 17 -10 6485.58
    -3 17 -10 6345.72
    -3 17 -10 6594.96
    3 -17 10 7057.81
    -3 17 -11 629.362
    3 -17 11 701.201
    -3 17 -11 581.173
    -3 17 -11 728.952
    3 -17 11 589.007
    -3 17 -12 234.072
    -3 17 -12 177.83
    -3 17 -12 192.961
    3 -17 12 164.689
    3 -17 12 130.76
    -3 17 -13 20.0075
    3 -17 13 56.1125
    -3 17 -13 21.1111
    -3 17 -13 49.4921
    3 -17 13 -0.81756
    3 -17 13 33.4441
    3 -17 14 11.8332
    -3 17 -14 95.8665
    -3 17 -14 -10.5551
    3 -17 14 34.3385
    3 -17 15 16.206
    3 -17 15 -8.10616
    -3 17 -15 36.1936
    -3 17 -15 97.4923
    -3 17 -16 2047.75
    3 -17 16 2011
    -3 17 -16 1857.65
    3 -17 16 1839.55
    -3 17 -17 5.08054
    -3 17 -17 85.4499
    3 -17 17 17.3998
    3 -17 18 3595.39
    -3 17 -18 3621.61
    -3 17 -18 3550.03
    -3 16 6 725.08
    -3 16 6 702.326
    -3 16 5 311.732
    -3 16 5 375.615
    -3 16 4 3027.03
    3 -16 -4 2800.47
    -3 16 4 3126.69
    3 -16 -3 2032.2
    -3 16 3 2066.57
    3 -16 -2 63.2055
    -3 16 2 66.0354
    3 -16 -2 46.372
    -3 16 2 55.2042
    3 -16 -1 954.969
    -3 16 1 934.613
    -3 16 1 847.68
    3 -16 -1 946.825
    -3 16 0 3062.91
    3 -16 0 2870.93
    -3 16 0 2972.37
    3 -16 0 3251.94
    3 -16 1 168.882
    -3 16 -1 137.456
    -3 16 -1 229.575
    -3 16 -1 256.74
    3 -16 1 218.265
    3 -16 1 153.065
    -3 16 -2 2011.76
    3 -16 2 1917.33
    3 -16 2 1999.26
    -3 16 -2 2148.31
    3 -16 2 2000.05
    -3 16 -2 2176.42
    -3 16 -3 736.523
    3 -16 3 664.904
    -3 16 -3 922.002
    -3 16 -3 606.589
    3 -16 3 748.554
    3 -16 3 898.433
    -3 16 -4 6136.54
    -3 16 -4 5921.22
    3 -16 4 6106.21
    3 -16 4 5989.81
    -3 16 -4 5994.34
    3 -16 4 5935.35
    3 -16 5 6665.03
    3 -16 5 5886.49
    -3 16 -5 6273.63
    -3 16 -5 6414.7
    -3 16 -5 6224.55
    3 -16 5 6378.91
    -3 16 -5 6220.42
    3 -16 5 6507.4
    3 -16 5 6244.58
    -3 16 -6 5154.42
    3 -16 6 4801.33
    -3 16 -6 4942.67
    -3 16 -6 4956.57
    3 -16 6 5038.9
    3 -16 6 5046.3
    3 -16 6 5240.05
    -3 16 -6 5239.99
    3 -16 6 5242.47
    3 -16 7 396.73
    3 -16 7 403.827
    3 -16 7 465.889
    -3 16 -7 460.203
    3 -16 7 474.437
    -3 16 -7 533.062
    -3 16 -7 362.206
    -3 16 -7 469.413
    3 -16 7 420.17
    3 -16 8 4258.16
    3 -16 8 4580.08
    3 -16 8 4135.31
    -3 16 -8 4486.5
    -3 16 -8 4289.26
    -3 16 -8 3991.12
    3 -16 8 4408.91
    3 -16 9 416.697
    3 -16 9 421.634
    3 -16 9 473.074
    3 -16 9 359.806
    -3 16 -9 461.342
    -3 16 -9 402.706
    -3 16 -9 458.352
    3 -16 10 7078.48
    -3 16 -10 7305.83
    -3 16 -10 7229.37
    -3 16 -10 7055.68
    3 -16 10 6560.06
    3 -16 10 7131.25
    -3 16 -11 6221.04
    -3 16 -11 6150.74
    -3 16 -11 6078.06
    3 -16 11 5788.94
    3 -16 11 5868.97
    -3 16 -12 6395.27
    -3 16 -12 5954.04
    -3 16 -12 6276.58
    3 -16 12 6374.98
    3 -16 12 6560.2
    3 -16 12 5998.09
    3 -16 13 5864
    3 -16 13 5552.31
    -3 16 -13 5894.48
    -3 16 -13 6061.72
    3 -16 13 6030.76
    -3 16 -13 6446.65
    -3 16 -14 634.893
    -3 16 -14 551.83
    3 -16 14 518.861
    3 -16 14 525.746
    3 -16 14 466.253
    -3 16 -15 1123.36
    3 -16 15 1137.96
    -3 16 -15 1062.67
    3 -16 15 902.869
    3 -16 16 54.632
    -3 16 -16 16.8689
    3 -16 16 42.9368
    -3 16 -16 73.1269
    3 -16 17 3671.13
    -3 16 -17 3487.8
    -3 16 -17 3785.8
    3 -16 18 9359.58
    -3 16 -18 8914.01
    -3 16 -18 9460.89
    3 -16 19 193.498
    -3 16 -19 147.275
    -3 15 8 1680.63
    -3 15 7 -25.4576
    -3 15 7 -29.7371
    -3 15 6 866.775
    -3 15 6 861.943
    -3 15 5 314.335
    -3 15 5 223.055
    -3 15 4 2122.38
    -3 15 4 2215.88
    3 -15 -4 2146.79
    3 -15 -3 1835.14
    -3 15 3 1778.13
    -3 15 3 1829.6
    -3 15 2 1015.66
    3 -15 -2 1109.15
    -3 15 2 1017.58
    -3 15 1 12.4346
    -3 15 1 24.5957
    3 -15 -1 -60.9037
    3 -15 -1 38.7519
    3 -15 0 584.635
    3 -15 0 614.743
    -3 15 0 548.379
    -3 15 0 549.668
    -3 15 0 603.92
    3 -15 1 71.4753
    3 -15 1 17.7729
    -3 15 -1 57.3976
    -3 15 -1 59.3802
    -3 15 -1 31.8306
    3 -15 1 57.3369
    3 -15 2 31551.3
    -3 15 -2 32378.3
    3 -15 2 32892.3
    -3 15 -2 32809.3
    -3 15 -2 32109.8
    3 -15 2 31630
    -3 15 -3 472.031
    -3 15 -3 524.894
    3 -15 3 610.124
    -3 15 -3 564.115
    3 -15 3 589.321
    3 -15 3 461.341
    3 -15 4 160.996
    -3 15 -4 34.8138
    3 -15 4 169.693
    -3 15 -4 92.3157
    -3 15 -4 25.1888
    -3 15 -4 127.533
    3 -15 4 36.3531
    3 -15 5 2774.52
    -3 15 -5 2664.79
    3 -15 5 2894.64
    -3 15 -5 2945.64
    -3 15 -5 2999.88
    3 -15 5 2794.19
    -3 15 -5 2896.74
    3 -15 6 248.677
    3 -15 6 201.401
    3 -15 6 414.865
    -3 15 -6 431.135
    3 -15 6 373.747
    -3 15 -6 426.108
    -3 15 -6 395.228
    3 -15 6 360.762
    -3 15 -6 470.747
    3 -15 7 385.489
    3 -15 7 167.716
    3 -15 7 261.62
    -3 15 -7 227.693
    -3 15 -7 260.037
    3 -15 7 201.873
    3 -15 7 248.423
    -3 15 -7 294.001
    3 -15 8 11379.6
    3 -15 8 10690.4
    -3 15 -8 11460.2
    -3 15 -8 10805.4
    3 -15 8 10964.7
    -3 15 -8 11242.8
    3 -15 8 10952.8
    3 -15 9 6363.69
    3 -15 9 6261.03
    -3 15 -9 6643.24
    -3 15 -9 6530.01
    -3 15 -9 6740.44
    3 -15 9 6672.17
    3 -15 9 6522.34
    -3 15 -10 1484.57
    3 -15 10 1219.66
    3 -15 10 1220.83
    -3 15 -10 1506.64
    -3 15 -10 1385.08
    -3 15 -10 1275.09
    3 -15 10 1381.72
    3 -15 10 1391.23
    3 -15 11 630.052
    -3 15 -11 663.282
    -3 15 -11 738.705
    3 -15 11 654.669
    -3 15 -11 614.669
    3 -15 11 612.519
    3 -15 11 600.666
    3 -15 11 578.284
    -3 15 -11 559.953
    3 -15 12 4333.95
    -3 15 -12 4316.33
    -3 15 -12 4259.17
    3 -15 12 4290.52
    -3 15 -12 4084.86
    -3 15 -12 4153.15
    3 -15 12 4353.81
    3 -15 13 12255.3
    -3 15 -13 12595.4
    -3 15 -13 12025.2
    -3 15 -13 12375
    3 -15 13 13253.3
    3 -15 13 11348.5
    3 -15 14 837.5
    -3 15 -14 877.248
    -3 15 -14 733.93
    -3 15 -14 821.21
    3 -15 14 781.461
    3 -15 14 662.19
    3 -15 15 1541.35
    -3 15 -15 1649.17
    -3 15 -15 1643.42
    3 -15 15 1696.64
    3 -15 16 2110.99
    -3 15 -16 1685.13
    3 -15 16 1920.55
    -3 15 -16 1980.5
    3 -15 17 1189.78
    -3 15 -17 1356.87
    -3 15 -17 1164.52
    -3 15 -18 111.3
    -3 15 -18 96.3727
    3 -15 18 59.2065
    3 -15 19 9.78435
    -3 15 -19 44.3896
    -3 14 10 125.215
    -3 14 9 19.9118
    -3 14 8 630.288
    -3 14 7 503.636
    -3 14 7 398.902
    -3 14 6 8726.25
    -3 14 6 9350.86
    3 -14 -5 -44.0414
    -3 14 5 30.4888
    -3 14 5 4.16578
    -3 14 4 2020.35
    3 -14 -4 2133.2
    -3 14 4 2132.93
    -3 14 3 0.87123
    3 -14 -3 -84.9567
    -3 14 3 -17.4607
    -3 14 3 -9.03316
    3 -14 -2 1673.65
    -3 14 2 1697.63
    -3 14 2 1668.94
    3 -14 -2 2021.55
    -3 14 1 1789.98
    -3 14 1 2014.96
    3 -14 -1 1981.2
    3 -14 -1 1907.59
    -3 14 1 1877.97
    -3 14 0 395.025
    -3 14 0 493.513
    3 -14 0 628.861
    3 -14 0 333.32
    -3 14 0 251.608
    3 -14 1 540.974
    3 -14 1 666.245
    -3 14 -1 554.856
    3 -14 1 640.632
    -3 14 -1 564.012
    -3 14 -1 587.615
    3 -14 1 614.357
    -3 14 -2 14216.4
    3 -14 2 14336.3
    -3 14 -2 14390.9
    3 -14 2 14091.3
    -3 14 -2 14530.8
    3 -14 2 13747.5
    -3 14 -3 4872.35
    -3 14 -3 4754.52
    -3 14 -3 4819.78
    3 -14 3 4699.03
    3 -14 3 4822.35
    3 -14 3 4908.33
    -3 14 -4 710.067
    -3 14 -4 827.119
    3 -14 4 731.199
    3 -14 4 866.445
    -3 14 -4 675.68
    3 -14 4 719.23
    -3 14 -4 825.756
    -3 14 -5 6874.83
    -3 14 -5 7105.71
    -3 14 -5 6645.22
    -3 14 -5 6699
    3 -14 5 6898.44
    3 -14 5 6655.35
    3 -14 5 6409.68
    -3 14 -5 6415.89
    -3 14 -6 8613.19
    -3 14 -6 9323.55
    -3 14 -6 9298.21
    3 -14 6 9111.82
    3 -14 6 8172.26
    -3 14 -6 9378.56
    3 -14 6 8948.01
    3 -14 6 9392.14
    3 -14 6 9033.44
    -3 14 -7 46.2422
    3 -14 7 28.0505
    3 -14 7 -64.4484
    3 -14 7 53.8317
    -3 14 -7 32.8563
    -3 14 -7 10.497
    3 -14 7 -2.62052
    3 -14 8 2999.19
    -3 14 -8 3176.97
    -3 14 -8 3208.14
    3 -14 8 3089.66
    -3 14 -8 3313.05
    3 -14 8 3322.52
    -3 14 -8 3390.74
    3 -14 8 3303.91
    3 -14 9 869.154
    3 -14 9 803.703
    -3 14 -9 905.347
    -3 14 -9 761.612
    -3 14 -9 827.923
    3 -14 9 815.413
    3 -14 9 993.452
    -3 14 -9 800.425
    3 -14 10 4920.63
    3 -14 10 4963.5
    -3 14 -10 5495.6
    3 -14 10 4787.63
    3 -14 10 5109.71
    3 -14 10 4644.75
    -3 14 -10 5302.92
    -3 14 -10 4951.91
    -3 14 -10 4986.6
    3 -14 10 4849.66
    3 -14 11 8.47651
    -3 14 -11 -14.3036
    -3 14 -11 -40.5684
    -3 14 -11 19.2006
    -3 14 -11 14.5336
    3 -14 11 31.1717
    3 -14 11 -55.2608
    3 -14 11 91.4835
    3 -14 11 -23.208
    -3 14 -12 3290.5
    3 -14 12 3122.81
    -3 14 -12 3175.92
    3 -14 12 3122.45
    3 -14 12 2686.99
    -3 14 -12 3075.29
    3 -14 12 3028.4
    3 -14 13 20.5728
    -3 14 -13 -6.50202
    -3 14 -13 85.5293
    3 -14 13 -35.0408
    -3 14 -13 95.2137
    3 -14 13 34.9053
    3 -14 14 2788.11
    -3 14 -14 2827.78
    -3 14 -14 2833.7
    3 -14 14 2738.07
    -3 14 -14 2737.11
    3 -14 14 2566.88
    3 -14 15 1548.04
    -3 14 -15 1387.21
    3 -14 15 1404.8
    -3 14 -15 1535.14
    -3 14 -16 4710.86
    -3 14 -16 4816.96
    3 -14 16 4745.26
    3 -14 16 4446.58
    3 -14 17 1045.93
    -3 14 -17 1118.49
    -3 14 -17 1039.15
    3 -14 18 3290.63
    -3 14 -18 3302.07
    -3 14 -19 111.501
    3 -14 19 96.9296
    3 -14 20 33.836
    -3 13 11 159.152
    -3 13 10 193.385
    -3 13 9 217.814
    -3 13 8 318.068
    3 -13 -7 735.441
    -3 13 7 582.613
    -3 13 7 664.336
    3 -13 -6 3820.47
    -3 13 6 4068.84
    -3 13 6 4257.49
    3 -13 -5 834.946
    -3 13 5 694.374
    -3 13 5 658.435
    3 -13 -4 5014.13
    -3 13 4 5363.37
    -3 13 4 5334.94
    -3 13 3 97.7116
    -3 13 3 45.1318
    3 -13 -3 -18.5954
    -3 13 3 101.972
    -3 13 2 80119.9
    -3 13 2 81565
    3 -13 -2 85909.5
    -3 13 2 81530.1
    -3 13 1 1561.12
    -3 13 1 1736.87
    3 -13 -1 1702.97
    3 -13 -1 1803.61
    -3 13 0 11857.4
    3 -13 0 13072.7
    3 -13 0 11590.6
    -3 13 0 11847.9
    -3 13 -1 22374.2
    -3 13 -1 20594.5
    3 -13 1 22732.8
    3 -13 1 21481
    -3 13 -1 21991.4
    3 -13 2 751.558
    3 -13 2 618.016
    -3 13 -2 609.287
    3 -13 2 646.453
    -3 13 -2 579.403
    -3 13 -2 593.095
    3 -13 2 599.654
    -3 13 -3 71.3999
    -3 13 -3 52.8814
    3 -13 3 35.5228
    3 -13 3 6.0499
    -3 13 -3 7.53568
    3 -13 4 5456.9
    -3 13 -4 5721.33
    -3 13 -4 5129.45
    3 -13 4 4496.69
    3 -13 4 5193.96
    3 -13 5 1785.61
    -3 13 -5 1671.53
    -3 13 -5 1938.15
    3 -13 5 1789.69
    3 -13 5 1896.38
    3 -13 6 204.655
    -3 13 -6 273.466
    3 -13 6 143.326
    -3 13 -6 263.591
    3 -13 6 114.865
    3 -13 6 159.684
    -3 13 -6 242.132
    3 -13 6 205.047
    3 -13 6 200.36
    -3 13 -6 168.858
    3 -13 7 3114.4
    -3 13 -7 3372.88
    -3 13 -7 3429.01
    3 -13 7 3575.76
    -3 13 -7 3176.95
    3 -13 7 3230.54
    -3 13 -7 3512.5
    3 -13 7 3321.53
    3 -13 7 3222.27
    -3 13 -7 3169.71
    3 -13 7 3264.9
    -3 13 -8 1493.39
    3 -13 8 1550.32
    -3 13 -8 1402.06
    3 -13 8 1550.63
    -3 13 -8 1407.25
    3 -13 8 1515.57
    -3 13 -8 1492.88
    -3 13 -8 1273.61
    3 -13 8 1770.17
    3 -13 8 1657.06
    3 -13 9 2299.62
    3 -13 9 2409.53
    3 -13 9 2546.05
    -3 13 -9 2443.26
    3 -13 9 2397.68
    -3 13 -9 2379.28
    -3 13 -9 2496.51
    3 -13 9 2333.01
    3 -13 9 2456.06
    -3 13 -9 2439.54
    3 -13 10 2191.15
    3 -13 10 2267.64
    3 -13 10 2176.78
    -3 13 -10 2123.42
    -3 13 -10 2256.56
    -3 13 -10 2061.19
    3 -13 10 2158.76
    3 -13 10 2071.68
    3 -13 10 2084.92
    3 -13 11 641.865
    -3 13 -11 766.357
    3 -13 11 904.425
    3 -13 11 771.157
    3 -13 11 630.518
    3 -13 12 27847
    -3 13 -12 29350.5
    -3 13 -12 29437.4
    3 -13 12 29930.7
    3 -13 12 30467.3
    3 -13 12 28448.6
    3 -13 13 2441.58
    -3 13 -13 2740.39
    -3 13 -13 2333.95
    3 -13 13 2384.78
    -3 13 -13 2449.87
    3 -13 13 2386.35
    3 -13 14 1164.35
    3 -13 14 1193.56
    -3 13 -14 1059.88
    -3 13 -14 1166.86
    3 -13 14 1211.6
    3 -13 15 413.718
    3 -13 15 533.16
    -3 13 -15 507.648
    3 -13 16 3795.65
    -3 13 -16 3688.34
    3 -13 17 2062.95
    -3 13 -17 1898.9
    -3 13 -17 1843.52
    3 -13 18 445.607
    -3 13 -18 422.541
    3 -13 18 359.191
    -3 13 -19 326.736
    3 -13 19 389.645
    -3 13 -20 53.1548
    3 -13 20 2.94979
    -3 12 12 872.603
    -3 12 11 155.558
    -3 12 10 650.062
    -3 12 9 521.237
    3 -12 -8 -39.0969
    -3 12 8 102.284
    -3 12 7 1580.85
    3 -12 -7 1728.26
    -3 12 7 1667.24
    3 -12 -6 2597.72
    -3 12 6 2919.11
    -3 12 6 3078.55
    -3 12 5 607.104
    3 -12 -5 950.463
    3 -12 -5 932.721
    -3 12 5 851.051
    3 -12 -4 3290.97
    3 -12 -4 3549.15
    -3 12 4 3074.43
    -3 12 4 3097.83
    3 -12 -4 2752.55
    -3 12 3 366.664
    3 -12 -3 351.053
    3 -12 -3 291.911
    -3 12 3 289.222
    -3 12 3 358.2
    3 -12 -3 324.091
    -3 12 3 291.994
    -3 12 2 10192.7
    -3 12 2 10535.1
    3 -12 -2 9913.39
    -3 12 2 10490.9
    3 -12 -2 11194.5
    -3 12 1 258.638
    3 -12 -1 132.477
    -3 12 1 124.776
    -3 12 1 212.223
    3 -12 -1 263.957
    3 -12 0 703.557
    3 -12 0 660.938
    -3 12 0 844.112
    3 -12 1 4792.79
    3 -12 1 3650.65
    -3 12 -1 4673.35
    3 -12 1 3867.87
    3 -12 2 60.0565
    -3 12 -2 68.6316
    3 -12 3 2316.16
    3 -12 3 2431.89
    -3 12 -3 2262.37
    3 -12 4 12923
    3 -12 4 13493.5
    -3 12 -4 12870
    -3 12 -4 12799.3
    3 -12 5 1468.82
    3 -12 5 1353.63
    -3 12 -5 1698.73
    -3 12 -6 547.264
    3 -12 6 451.295
    3 -12 6 451.135
    -3 12 -7 4264.03
    3 -12 7 4593.76
    3 -12 7 4700.29
    3 -12 8 9007.98
    3 -12 8 9142.13
    -3 12 -8 9227.04
    -3 12 -9 14745
    3 -12 9 15238
    3 -12 9 14751.6
    -3 12 -9 14904.4
    3 -12 9 13855.2
    3 -12 9 14979.6
    -3 12 -10 34752.1
    3 -12 10 35638.7
    3 -12 10 33948.1
    3 -12 10 34729.9
    3 -12 10 34845.5
    3 -12 10 33810.3
    -3 12 -10 34731.1
    3 -12 10 35277.7
    3 -12 11 722.809
    3 -12 11 549.682
    -3 12 -11 436.585
    3 -12 11 842.439
    3 -12 11 718.043
    -3 12 -11 801.558
    3 -12 11 630.061
    3 -12 12 1374.92
    3 -12 12 1336.47
    3 -12 12 1461.78
    -3 12 -12 1370.35
    3 -12 12 1317.95
    3 -12 13 425.67
    3 -12 13 242.272
    -3 12 -13 242.143
    3 -12 13 348.059
    3 -12 13 450.336
    3 -12 14 6200.89
    -3 12 -14 5832.67
    3 -12 14 5661.71
    3 -12 14 5818.21
    3 -12 15 252.321
    3 -12 15 290.829
    -3 12 -15 282.152
    3 -12 16 54.8448
    -3 12 -16 52.9066
    3 -12 17 390.884
    3 -12 18 3631.7
    -3 12 -18 3538.69
    3 -12 19 1364.33
    -3 12 -19 1360.77
    -3 12 -20 4939.07
    3 -12 20 5217.52
    -3 11 13 17.83
    -3 11 12 2234.33
    -3 11 11 291.527
    -3 11 10 1709.4
    3 -11 -9 157.258
    -3 11 9 49.3342
    3 -11 -8 13974.8
    -3 11 8 13774.2
    3 -11 -7 309.387
    3 -11 -7 408.908
    -3 11 7 365.44
    -3 11 7 406.944
    3 -11 -6 2237.52
    3 -11 -6 2412.4
    -3 11 6 2236.84
    -3 11 6 2278.74
    3 -11 -5 714.121
    3 -11 -5 564.274
    -3 11 5 730.537
    -3 11 5 690.209
    -3 11 4 145.446
    3 -11 -4 -55.3475
    3 -11 -4 4.75101
    3 -11 -4 91.7742
    3 -11 -4 6.00404
    -3 11 4 67.4426
    -3 11 4 12.8126
    -3 11 4 53.5746
    -3 11 3 2711.42
    3 -11 -3 3222.42
    3 -11 -3 2829.9
    3 -11 -3 2872.57
    -3 11 3 2880.42
    -3 11 3 2422.07
    3 -11 -3 2553.34
    -3 11 2 375.203
    3 -11 -2 605.489
    3 -11 -2 614.768
    3 -11 -2 395.353
    3 -11 -2 556.713
    3 -11 -1 132.762
    3 -11 -1 291.641
    -3 11 1 230.524
    3 -11 -1 245.116
    3 -11 0 31704.9
    3 -11 0 34697.8
    -3 11 0 31367.7
    3 -11 1 76.4529
    3 -11 1 143.91
    -3 11 -1 87.9812
    3 -11 1 28.1455
    3 -11 2 1478.39
    -3 11 -2 1719.42
    3 -11 2 1448.52
    3 -11 2 1451.38
    -3 11 -2 1647.66
    3 -11 3 1549.76
    -3 11 -3 1750.77
    3 -11 3 1888.59
    -3 11 -3 1599.84
    3 -11 4 12504.6
    3 -11 4 13196.1
    3 -11 4 12106
    -3 11 -4 12409.6
    3 -11 5 16378.4
    3 -11 5 16999.1
    -3 11 -5 17139.9
    -3 11 -6 832.343
    3 -11 6 505.331
    3 -11 6 715.509
    3 -11 7 849.992
    3 -11 7 794.108
    -3 11 -7 958.394
    -3 11 -7 996.666
    3 -11 8 153.229
    3 -11 8 89.4554
    -3 11 -8 15.657
    -3 11 -8 106.832
    3 -11 9 12214.3
    -3 11 -9 10881.9
    3 -11 9 12174
    3 -11 10 1262.66
    -3 11 -10 1099.85
    3 -11 10 1191.6
    3 -11 10 1114.8
    3 -11 11 309.079
    3 -11 11 343.098
    -3 11 -11 279.483
    3 -11 11 405.75
    3 -11 11 251.955
    3 -11 12 7951.82
    3 -11 12 7563.26
    -3 11 -12 7393.1
    3 -11 12 7778.26
    3 -11 12 7431.08
    3 -11 13 3473.41
    3 -11 13 3826.47
    -3 11 -13 3499.65
    3 -11 13 3964.02
    3 -11 14 103.769
    3 -11 14 158.65
    -3 11 -14 115.772
    3 -11 14 52.6802
    3 -11 15 83.0624
    -3 11 -15 99.861
    3 -11 15 93.798
    -3 11 -15 123.069
    3 -11 16 7134.24
    3 -11 17 261.451
    -3 11 -18 1537.47
    3 -11 18 1502.33
    3 -11 18 1222.8
    -3 11 -19 720.247
    3 -11 19 683.174
    3 -11 19 593.063
    3 -11 20 756.69
    -3 10 14 9598.26
    -3 10 13 9.19532
    -3 10 12 2258.87
    -3 10 11 85.8581
    3 -10 -10 8262.01
    -3 10 10 9035.06
    3 -10 -9 1052.35
    -3 10 9 1216.04
    -3 10 9 1114.58
    3 -10 -8 160.273
    3 -10 -8 109.051
    -3 10 8 149.069
    -3 10 8 113.724
    3 -10 -7 533.922
    3 -10 -7 483.139
    -3 10 7 343.302
    -3 10 7 503.269
    -3 10 7 511.56
    -3 10 6 -13.5972
    3 -10 -6 69.7997
    3 -10 -6 56.6993
    -3 10 6 86.9987
    -3 10 6 80.5627
    3 -10 -5 4523.11
    -3 10 5 4496.96
    3 -10 -5 4106.51
    -3 10 5 4440.36
    -3 10 5 4478.45
    -3 10 5 4395.31
    3 -10 -4 9959.45
    -3 10 4 9404.5
    3 -10 -4 9093.2
    3 -10 -4 9328.64
    3 -10 -3 14254.3
    3 -10 -3 12801.3
    3 -10 -3 14110
    -3 10 3 13400.5
    3 -10 -2 6515.73
    -3 10 2 6319.14
    3 -10 -2 6717.29
    3 -10 -2 6700.16
    3 -10 -2 6059.36
    3 -10 -2 6804.74
    3 -10 -1 4698.29
    3 -10 -1 5334.01
    3 -10 -1 5403.87
    3 -10 -1 5454.67
    3 -10 -1 5211.96
    -3 10 1 4998.4
    3 -10 0 1980.22
    -3 10 0 2070.36
    3 -10 0 1892.57
    3 -10 1 769.968
    -3 10 -1 583.594
    3 -10 1 385.756
    -3 10 -1 668.478
    -3 10 -2 5578.99
    3 -10 2 5602.75
    3 -10 2 5565.79
    3 -10 2 5762.61
    -3 10 -2 5473.52
    -3 10 -3 302.68
    3 -10 3 232.004
    3 -10 3 279.068
    -3 10 -3 225.089
    3 -10 3 257.805
    3 -10 4 8246.28
    3 -10 4 8320.69
    3 -10 4 7779.59
    -3 10 -4 8251.18
    3 -10 5 12269.4
    3 -10 5 11781.5
    -3 10 -5 12620.7
    -3 10 -6 640.585
    -3 10 -6 757.145
    3 -10 6 702.165
    3 -10 6 765.486
    -3 10 -7 5687.99
    3 -10 7 6491.24
    -3 10 -7 5840.69
    3 -10 7 6375.43
    -3 10 -8 39938.6
    -3 10 -8 37922
    3 -10 8 37220.7
    3 -10 8 38963.1
    -3 10 -9 580.229
    3 -10 9 532.011
    3 -10 9 748.151
    3 -10 10 2892.74
    -3 10 -10 3334.51
    3 -10 10 3033.51
    3 -10 11 5534.77
    3 -10 11 5275.8
    3 -10 11 5104.87
    -3 10 -11 5037.7
    3 -10 12 35289.1
    3 -10 12 34483.7
    -3 10 -12 37262.9
    3 -10 12 35505.5
    3 -10 12 34474.6
    3 -10 13 7394.33
    -3 10 -13 6366.24
    3 -10 13 7239.33
    3 -10 13 6965.46
    3 -10 14 946.696
    3 -10 14 963.135
    3 -10 14 1012.98
    3 -10 15 851.996
    -3 10 -15 772.834
    3 -10 16 25.6919
    3 -10 17 2046.8
    3 -10 18 4152.76
    3 -10 18 3655.59
    3 -10 19 141.486
    3 -10 19 107.702
    3 -10 20 289.641
    3 -10 20 213.966
    -3 9 15 604.657
    -3 9 14 42.9799
    -3 9 13 2542.93
    -3 9 12 282.499
    -3 9 12 163.143
    -3 9 11 -12.7821
    -3 9 11 31.6209
    -3 9 10 9803.6
    -3 9 10 9633.58
    3 -9 -9 1179.15
    -3 9 9 1193.85
    -3 9 9 1153
    -3 9 8 134.16
    -3 9 8 99.5385
    3 -9 -8 187.136
    -3 9 7 453.092
    -3 9 7 587.951
    3 -9 -7 509.88
    -3 9 7 486.423
    3 -9 -6 9677.56
    3 -9 -6 9487.95
    -3 9 6 9404.35
    -3 9 6 9560.64
    -3 9 5 3218.91
    3 -9 -5 3310.61
    3 -9 -5 3279.88
    3 -9 -4 3098.19
    3 -9 -4 3311.66
    -3 9 4 3091.94
    3 -9 -3 5752.89
    3 -9 -3 5548.54
    -3 9 3 5906.05
    3 -9 -3 5842.48
    3 -9 -2 1946.99
    3 -9 -2 2260.11
    3 -9 -2 1978.89
    3 -9 -2 1963.27
    -3 9 2 2035.1
    3 -9 -1 244.48
    -3 9 1 215.499
    3 -9 -1 226.634
    3 -9 -1 100.496
    3 -9 -1 198.262
    3 -9 -1 144.403
    3 -9 0 18508.1
    3 -9 0 19396.6
    -3 9 0 19387.8
    3 -9 0 18718.9
    -3 9 0 19212.8
    3 -9 1 23.2519
    3 -9 1 6.07948
    -3 9 -1 31.7637
    -3 9 -1 116.75
    3 -9 2 16383.3
    -3 9 -2 15947.7
    3 -9 2 16208.4
    -3 9 -2 16926.8
    3 -9 2 15937.3
    3 -9 3 3648.96
    3 -9 3 3470.47
    -3 9 -3 3389.75
    3 -9 3 3447.19
    3 -9 3 3486.15
    -3 9 -4 5544.97
    -3 9 -4 5200.43
    3 -9 4 5342.06
    3 -9 4 5835.25
    3 -9 4 5422.04
    3 -9 5 526.977
    -3 9 -5 253.463
    3 -9 5 273.325
    -3 9 -5 469.098
    3 -9 5 196.671
    3 -9 6 403.431
    -3 9 -6 278.57
    3 -9 6 312.22
    -3 9 -6 343.216
    -3 9 -7 676.568
    -3 9 -7 725.175
    3 -9 7 741.584
    3 -9 7 643.976
    3 -9 8 47752.4
    -3 9 -8 50465.7
    -3 9 -8 50826.1
    3 -9 8 51464.1
    -3 9 -9 1931.39
    3 -9 9 2054.21
    3 -9 9 2160.23
    -3 9 -9 2125.93
    3 -9 9 1939.39
    3 -9 10 5116.55
    -3 9 -10 5261.47
    -3 9 -10 5675.09
    -3 9 -11 5.62611
    3 -9 11 45.7104
    -3 9 -11 16.7495
    3 -9 12 10569.7
    3 -9 12 10602.5
    -3 9 -12 10341
    -3 9 -12 10565.2
    3 -9 12 9612.91
    3 -9 13 7186.28
    -3 9 -13 6707.84
    3 -9 13 7532.51
    3 -9 13 6871.49
    -3 9 -13 6995.81
    -3 9 -14 1085.51
    3 -9 14 932.877
    3 -9 14 1183.35
    -3 9 -14 1051.02
    3 -9 15 278.973
    -3 9 -15 121.024
    3 -9 16 14481.6
    3 -9 17 5048.2
    3 -9 17 4575.57
    3 -9 18 1494.03
    3 -9 18 1266.62
    3 -9 19 663.48
    3 -9 19 565.021
    3 -9 20 1623.97
    3 -9 20 1826.28
    -3 8 15 477.939
    -3 8 14 2309.49
    -3 8 13 2239.68
    -3 8 13 2453.57
    -3 8 12 1514.56
    -3 8 12 1679.03
    -3 8 11 1910.71
    -3 8 11 1946.5
    3 -8 -10 5375.25
    -3 8 10 5928.83
    -3 8 10 5535.82
    -3 8 9 132.613
    -3 8 9 195.366
    3 -8 -8 -101.618
    -3 8 8 -7.79603
    -3 8 8 38.337
    3 -8 -8 57.8821
    3 -8 -7 781.359
    -3 8 7 792.082
    3 -8 -7 759.491
    -3 8 7 633.902
    3 -8 -6 38005.5
    3 -8 -6 36520.9
    -3 8 6 33974.9
    -3 8 5 2446.77
    3 -8 -5 2561.2
    3 -8 -5 2696.19
    -3 8 5 2863.18
    -3 8 4 1423.46
    3 -8 -4 1302.74
    -3 8 4 1199.97
    3 -8 -4 1089.76
    3 -8 -3 224.145
    3 -8 -3 282.076
    -3 8 3 309.46
    -3 8 3 105.18
    3 -8 -3 236.878
    3 -8 -2 3741.66
    3 -8 -2 4388.47
    -3 8 2 3975.2
    3 -8 -2 3801.31
    -3 8 2 3681.35
    3 -8 -2 3586.98
    3 -8 -1 16355.8
    -3 8 1 15222.9
    3 -8 -1 15370.4
    -3 8 1 15902.9
    3 -8 -1 15719.2
    3 -8 -1 15698
    3 -8 -1 15883.2
    3 -8 0 92138.6
    3 -8 0 90476.4
    -3 8 0 96161.6
    -3 8 0 90481.8
    3 -8 0 93207.2
    -3 8 0 90520.3
    3 -8 1 8353.03
    -3 8 -1 8663.61
    -3 8 -1 8184.24
    3 -8 1 8812.37
    -3 8 -1 8644.85
    3 -8 1 8098.67
    3 -8 2 13216.4
    -3 8 -2 12837
    3 -8 2 13175.1
    3 -8 2 12633.3
    3 -8 2 12819.6
    -3 8 -2 12363.2
    3 -8 3 8223.7
    -3 8 -3 7981.87
    3 -8 3 8393.81
    3 -8 3 8505.99
    3 -8 3 8201.49
    -3 8 -3 8588.08
    3 -8 3 8517.63
    3 -8 4 139.443
    -3 8 -4 151.533
    3 -8 4 109.203
    -3 8 -4 201.433
    3 -8 4 174.079
    3 -8 4 164.674
    -3 8 -5 24.0626
    3 -8 5 46.3194
    3 -8 5 46.1312
    -3 8 -5 0.60184
    -3 8 -6 16163.1
    3 -8 6 16676.1
    -3 8 -6 15863
    -3 8 -6 16606
    3 -8 6 16285.3
    -3 8 -7 60.6565
    3 -8 7 37.2716
    -3 8 -7 70.6841
    3 -8 7 129.045
    -3 8 -7 33.5748
    -3 8 -8 710.93
    3 -8 8 559.429
    3 -8 8 713.534
    -3 8 -8 532.114
    -3 8 -9 1411.08
    3 -8 9 1385.09
    3 -8 9 1447.58
    -3 8 -9 1549.42
    3 -8 10 1410.28
    -3 8 -10 1247.41
    -3 8 -10 1229.68
    3 -8 10 1176.37
    -3 8 -11 5537.18
    3 -8 11 5293.89
    -3 8 -11 5462.77
    3 -8 12 15433.2
    -3 8 -12 16156.3
    3 -8 12 15316.3
    3 -8 12 15711.2
    -3 8 -12 14775.8
    3 -8 13 43.5595
    -3 8 -13 98.814
    -3 8 -13 78.6636
    3 -8 13 104.087
    3 -8 13 44.4051
    3 -8 14 20040
    -3 8 -14 20163.6
    3 -8 14 18111.7
    -3 8 -14 18091.3
    -3 8 -15 974.143
    3 -8 15 928.974
    3 -8 16 14389
    -3 8 -16 13721
    -3 8 -16 13658.4
    3 -8 16 14763.7
    3 -8 17 58.7382
    3 -8 17 145.48
    3 -8 17 38.5851
    3 -8 18 2984.53
    3 -8 18 2720.53
    3 -8 18 3234.38
    3 -8 19 1277.05
    3 -8 19 1250.28
    3 -8 20 328.44
    -3 7 16 3506.08
    -3 7 15 190.21
    -3 7 14 3514.37
    -3 7 14 3625.81
    -3 7 13 82.273
    -3 7 13 166.752
    -3 7 12 12703.8
    -3 7 12 13232.8
    -3 7 12 12829.1
    -3 7 11 72.3042
    -3 7 11 18.3252
    -3 7 11 67.3928
    3 -7 -10 5427.88
    -3 7 10 5354.13
    -3 7 10 5484.15
    -3 7 10 5694.74
    -3 7 9 4333.65
    -3 7 9 5052.59
    -3 7 9 4648.9
    3 -7 -9 4798.55
    3 -7 -9 4813.36
    3 -7 -8 11656.6
    -3 7 8 11499.3
    -3 7 8 11729.7
    3 -7 -7 4789.86
    -3 7 7 5187.63
    -3 7 7 4818.28
    3 -7 -7 5733.8
    -3 7 6 21604.4
    -3 7 6 21601.1
    3 -7 -6 23388.1
    3 -7 -6 24196.1
    3 -7 -5 1977.37
    -3 7 5 1736.72
    3 -7 -5 1782.64
    -3 7 5 1775.18
    3 -7 -4 31155.2
    -3 7 4 29107.3
    -3 7 4 29452
    3 -7 -4 30813.6
    3 -7 -4 30048
    -3 7 3 -10.5571
    3 -7 -3 10.2478
    3 -7 -3 6.79789
    3 -7 -3 -17.8399
    -3 7 3 56.9746
    3 -7 -2 104170
    3 -7 -2 106324
    -3 7 2 107634
    3 -7 -2 108397
    -3 7 2 105750
    -3 7 1 3541.11
    3 -7 -1 3219.87
    3 -7 -1 3277.29
    3 -7 -1 3178.67
    3 -7 -1 3073.32
    3 -7 -1 3408.71
    -3 7 1 3202.52
    -3 7 1 3368.51
    3 -7 0 32183.8
    3 -7 0 30924.4
    3 -7 0 31281.3
    3 -7 0 31857
    -3 7 0 31625.3
    -3 7 0 31633
    -3 7 0 30669.2
    3 -7 1 13258
    3 -7 1 12325
    3 -7 1 13401.2
    3 -7 1 12532.1
    -3 7 -1 13737.1
    -3 7 -1 14180.3
    3 -7 2 14806
    -3 7 -2 14689.4
    3 -7 2 14644.7
    -3 7 -2 13818.4
    3 -7 2 14754.2
    3 -7 2 15083.3
    3 -7 2 14963.6
    -3 7 -2 14138.6
    3 -7 3 1362.13
    3 -7 3 1431.17
    -3 7 -3 1357.8
    3 -7 3 1346.17
    3 -7 3 1275.12
    -3 7 -3 1435.35
    -3 7 -3 1315.57
    3 -7 4 46689.8
    -3 7 -4 44803.5
    -3 7 -4 46252.4
    3 -7 4 45728.2
    3 -7 4 46339.8
    3 -7 4 47331.4
    -3 7 -4 47136.2
    3 -7 5 1321.93
    3 -7 5 1502.56
    -3 7 -5 1300.31
    -3 7 -5 1470.75
    3 -7 5 1085.36
    -3 7 -5 1450.53
    3 -7 6 37191.4
    3 -7 6 35295.2
    -3 7 -6 37323.3
    -3 7 -6 37260.6
    -3 7 -6 37763
    3 -7 6 37565.2
    -3 7 -7 7473.13
    -3 7 -7 7388.4
    3 -7 7 7749.35
    3 -7 7 7897.94
    -3 7 -7 7630.55
    -3 7 -8 18994.2
    3 -7 8 19481.1
    -3 7 -8 19395.4
    3 -7 8 19066.4
    -3 7 -9 5393.37
    3 -7 9 6037.63
    -3 7 -9 5451.59
    -3 7 -9 5971.03
    3 -7 9 5960.84
    3 -7 10 5373.77
    -3 7 -10 5170.68
    -3 7 -10 5024.75
    -3 7 -10 5043.74
    3 -7 10 4396.15
    -3 7 -11 102.655
    -3 7 -11 -44.333
    3 -7 11 -4.40188
    -3 7 -11 150.035
    3 -7 12 1647.05
    -3 7 -12 1879.11
    -3 7 -12 1967.48
    3 -7 13 2293.83
    -3 7 -13 2272.27
    3 -7 13 2049.17
    -3 7 -13 2156.71
    3 -7 13 2443.14
    3 -7 14 27234.3
    3 -7 14 26066.1
    -3 7 -14 25373.2
    -3 7 -14 27223.2
    3 -7 14 25259.3
    3 -7 15 419.84
    3 -7 15 489.632
    -3 7 -15 434.314
    3 -7 16 7621.83
    3 -7 16 7636.05
    -3 7 -16 7329.95
    3 -7 16 7216.6
    -3 7 -16 7477.77
    3 -7 17 573.726
    3 -7 17 609.229
    3 -7 17 482.492
    3 -7 18 2041.65
    3 -7 18 1975.17
    3 -7 18 1944.5
    3 -7 19 1076.11
    3 -7 19 1114.58
    3 -7 20 -4.53879
    -3 6 16 5267.28
    -3 6 15 213.78
    -3 6 15 284.819
    -3 6 15 322.69
    -3 6 14 3691.5
    -3 6 14 3446.68
    -3 6 14 3522.27
    -3 6 13 326.308
    -3 6 13 242.884
    -3 6 13 399.384
    -3 6 12 2337.2
    -3 6 12 2152.81
    -3 6 12 2413
    3 -6 -11 -11.7758
    -3 6 11 80.9401
    -3 6 11 27.7362
    -3 6 11 46.0905
    -3 6 10 4408.09
    3 -6 -10 4403.42
    3 -6 -10 4421.17
    -3 6 10 4294.38
    -3 6 10 4315.31
    3 -6 -9 5243.38
    -3 6 9 5561.96
    -3 6 9 4848.06
    3 -6 -9 5431.01
    3 -6 -8 4141.9
    3 -6 -8 4039.26
    -3 6 8 3989.81
    3 -6 -7 4667.54
    3 -6 -7 4496.21
    -3 6 7 4633.52
    -3 6 7 4521.88
    3 -6 -7 4554.9
    -3 6 6 19850.6
    3 -6 -6 19649.2
    3 -6 -6 21077.7
    3 -6 -6 20036.1
    -3 6 6 20250.8
    -3 6 5 875.264
    3 -6 -5 905.7
    3 -6 -5 850.883
    -3 6 5 918.379
    3 -6 -5 709.749
    3 -6 -4 4222.62
    -3 6 4 4119.08
    3 -6 -4 4179.43
    -3 6 4 3820.38
    3 -6 -4 4389.86
    3 -6 -3 1295.37
    3 -6 -3 1252.02
    -3 6 3 1086.56
    -3 6 3 1004.21
    3 -6 -3 1206.92
    3 -6 -2 45788.7
    -3 6 2 45570
    3 -6 -2 45076.9
    3 -6 -2 45538.7
    -3 6 2 44648.1
    3 -6 -1 476.642
    3 -6 -1 401.279
    -3 6 1 541.323
    3 -6 -1 404.222
    3 -6 -1 547.707
    -3 6 1 445.934
    3 -6 -1 476.453
    -3 6 1 478.667
    3 -6 -1 503.665
    -3 6 0 10908.2
    3 -6 0 11334.1
    -3 6 0 10531.8
    3 -6 0 11175.7
    -3 6 0 10967.6
    3 -6 0 11184.2
    3 -6 1 14262.2
    3 -6 1 13643.9
    -3 6 -1 13526.5
    3 -6 1 14144
    -3 6 -1 13603.7
    3 -6 1 14828.1
    -3 6 -1 13200.7
    -3 6 -1 14600.7
    3 -6 2 13515
    -3 6 -2 13066.3
    -3 6 -2 12929.6
    3 -6 2 13056.2
    3 -6 2 13719
    3 -6 2 13207.5
    -3 6 -2 12275.5
    3 -6 2 13177.4
    -3 6 -2 13340.1
    3 -6 3 5091.13
    -3 6 -3 5475.48
    3 -6 3 5338.21
    3 -6 3 4857.48
    -3 6 -3 5337.67
    3 -6 3 5129.78
    -3 6 -3 5124.63
    3 -6 3 5196.13
    3 -6 3 4935.86
    3 -6 4 32407.5
    -3 6 -4 31933.4
    3 -6 4 33864.9
    -3 6 -4 33518.6
    -3 6 -4 33669.5
    3 -6 4 33761.3
    3 -6 4 30264.1
    -3 6 -4 33190.8
    3 -6 5 1989.71
    -3 6 -5 1857.71
    -3 6 -5 1896.77
    3 -6 5 1867.26
    -3 6 -5 1785.36
    3 -6 5 2075.95
    3 -6 6 7996.92
    3 -6 6 8762.32
    -3 6 -6 8268.4
    -3 6 -6 7874.88
    -3 6 -6 8094.88
    3 -6 6 8379
    3 -6 7 5192.39
    3 -6 7 5347.47
    -3 6 -7 5574.95
    -3 6 -7 5899.72
    -3 6 -7 5560.05
    3 -6 7 5750.9
    3 -6 8 30011.2
    -3 6 -8 29596
    -3 6 -8 29839.8
    -3 6 -8 29968.9
    3 -6 8 29512.7
    3 -6 9 67.1386
    -3 6 -9 92.858
    3 -6 9 87.5457
    -3 6 -9 60.0747
    -3 6 -9 46.6898
    -3 6 -10 864.558
    -3 6 -10 832.163
    -3 6 -10 771.093
    3 -6 10 851.203
    3 -6 10 944.595
    3 -6 11 124.639
    -3 6 -11 164.797
    -3 6 -11 98.8633
    -3 6 -11 19.2979
    -3 6 -12 19922.6
    -3 6 -12 21058.7
    3 -6 12 20369.1
    3 -6 13 2843.04
    -3 6 -13 2999.07
    -3 6 -13 2941.41
    3 -6 13 2906.22
    3 -6 13 2756.95
    3 -6 14 982.613
    3 -6 14 911.117
    -3 6 -14 1120.4
    3 -6 14 986.647
    -3 6 -14 1268.6
    3 -6 15 66.0292
    -3 6 -15 1.56597
    -3 6 -15 -60.1187
    3 -6 15 -2.89016
    3 -6 16 1345.45
    3 -6 16 1509.49
    -3 6 -16 1200.72
    3 -6 16 1377.97
    3 -6 17 271.581
    3 -6 17 315.152
    3 -6 17 178.135
    3 -6 18 5096.3
    3 -6 18 5269.69
    3 -6 19 112.682
    3 -6 20 2027.9
    -3 5 17 4109.84
    -3 5 16 112.359
    -3 5 16 187.572
    -3 5 16 162.692
    -3 5 15 177.417
    -3 5 15 151.091
    -3 5 15 172.791
    -3 5 14 24850.7
    -3 5 14 24938.1
    -3 5 14 24963.8
    -3 5 13 352.665
    -3 5 13 360.907
    -3 5 13 342.186
    -3 5 12 7091.95
    -3 5 12 7607.66
    -3 5 12 7386.43
    3 -5 -11 3047.99
    -3 5 11 2869.72
    -3 5 11 2694.02
    -3 5 11 2614.75
    3 -5 -10 15692.6
    -3 5 10 15734.9
    -3 5 10 15828.3
    3 -5 -10 17005.9
    -3 5 10 15475.7
    -3 5 10 15497.2
    3 -5 -9 2777.49
    -3 5 9 2594.92
    3 -5 -8 7912.14
    -3 5 8 7424.4
    -3 5 8 8256.1
    -3 5 7 151.099
    3 -5 -7 27.9414
    -3 5 7 24.6651
    3 -5 -7 -14.2092
    3 -5 -6 11220.7
    -3 5 6 11268.9
    3 -5 -6 11410.5
    3 -5 -6 11301
    3 -5 -6 11921.1
    3 -5 -6 11432.1
    -3 5 6 10988.6
    3 -5 -5 5807.23
    3 -5 -5 5522.05
    3 -5 -5 5433.6
    3 -5 -5 5476.75
    3 -5 -5 5861.06
    -3 5 5 5568.65
    -3 5 5 5271.82
    3 -5 -4 23517.9
    3 -5 -4 23004.6
    3 -5 -4 24305.3
    3 -5 -4 24284.4
    3 -5 -4 24293.3
    3 -5 -4 23754
    -3 5 4 24058.3
    -3 5 4 23525.5
    3 -5 -3 12645
    -3 5 3 12055.3
    3 -5 -3 13166.4
    3 -5 -3 11924.7
    3 -5 -3 13305.5
    -3 5 3 12801.5
    3 -5 -2 37073.1
    -3 5 2 37724.1
    3 -5 -2 37569.6
    -3 5 2 37184.5
    3 -5 -2 38042.8
    3 -5 -2 37508.8
    3 -5 -1 1497.64
    3 -5 -1 1379.17
    -3 5 1 1565.27
    3 -5 -1 1324.79
    3 -5 -1 1580.52
    3 -5 -1 1299.07
    -3 5 1 1543.15
    -3 5 0 4824.86
    -3 5 0 4557.59
    3 -5 0 5105.05
    3 -5 0 4171
    3 -5 0 4789.97
    -3 5 0 4720.53
    3 -5 0 4588.21
    3 -5 1 1525.17
    -3 5 -1 1432.74
    3 -5 1 1378.47
    3 -5 1 1393.38
    -3 5 -1 1213.65
    -3 5 -1 1425.27
    3 -5 1 1488
    -3 5 -1 1499.01
    3 -5 2 839.123
    -3 5 -2 820.135
    -3 5 -2 741.131
    3 -5 2 934.373
    -3 5 -2 998.565
    3 -5 2 908.772
    -3 5 -2 863.552
    3 -5 2 843.243
    -3 5 -2 793.152
    3 -5 2 932.002
    -3 5 -3 124.905
    3 -5 3 241.556
    -3 5 -3 217.491
    -3 5 -3 148.767
    3 -5 3 210.394
    -3 5 -3 213.15
    3 -5 3 211.43
    3 -5 3 174.24
    -3 5 -3 183.572
    3 -5 3 150.173
    -3 5 -4 31831.7
    3 -5 4 32366.2
    -3 5 -4 32785.5
    3 -5 4 30018.4
    3 -5 4 30969.2
    -3 5 -4 30383.2
    3 -5 4 32518
    -3 5 -4 32306.6
    -3 5 -5 2539.66
    -3 5 -5 2473.48
    3 -5 5 2606.59
    3 -5 5 2367.75
    -3 5 -5 2405.9
    3 -5 5 2488.99
    3 -5 6 5909.29
    -3 5 -6 5312.37
    -3 5 -6 5646.12
    3 -5 6 5170.62
    -3 5 -6 5482.12
    3 -5 6 5333.98
    3 -5 7 3041.41
    3 -5 7 3154.31
    -3 5 -7 3337.48
    -3 5 -7 3034.59
    -3 5 -7 3195.82
    3 -5 7 3041.64
    -3 5 -7 3420.06
    3 -5 8 55.2309
    3 -5 8 110.709
    -3 5 -8 183.789
    3 -5 8 153.436
    -3 5 -8 173.504
    -3 5 -8 134.277
    3 -5 9 3707.71
    -3 5 -9 3375.71
    -3 5 -9 3925.45
    3 -5 9 3717.27
    -3 5 -9 4058.99
    -3 5 -10 402.146
    3 -5 10 318.705
    -3 5 -10 341.679
    -3 5 -10 265.677
    3 -5 10 451.302
    -3 5 -11 4462.77
    -3 5 -11 4548.44
    -3 5 -11 5125.4
    -3 5 -11 4752.82
    3 -5 11 4800.96
    -3 5 -12 11751.8
    -3 5 -12 11521.9
    3 -5 12 12244.2
    -3 5 -12 11995.5
    3 -5 13 7299.39
    -3 5 -13 7218.13
    3 -5 13 7213.66
    -3 5 -13 7243.2
    3 -5 13 6715.25
    3 -5 14 5994.52
    3 -5 14 5622.01
    -3 5 -14 6517.92
    3 -5 14 6106.51
    -3 5 -14 6089.97
    -3 5 -14 5476.71
    3 -5 15 37.8323
    -3 5 -15 -29.4473
    3 -5 15 -31.5209
    -3 5 -15 -15.4966
    3 -5 15 10.1641
    3 -5 16 973.328
    3 -5 16 954.465
    3 -5 16 1141.23
    3 -5 17 8.32101
    3 -5 17 -17.521
    3 -5 18 1559.08
    3 -5 18 1600.93
    3 -5 19 -36.9505
    3 -5 20 603.663
    -3 4 17 3091.63
    -3 4 17 3207.74
    -3 4 16 980.476
    -3 4 16 986.398
    -3 4 16 960.195
    -3 4 15 98.4774
    -3 4 15 101.468
    -3 4 15 149.528
    -3 4 14 13013.4
    -3 4 14 12757.6
    -3 4 14 12922.1
    -3 4 13 1470.41
    -3 4 13 1320.37
    -3 4 13 1464.69
    -3 4 12 4756.91
    -3 4 12 4744.07
    3 -4 -12 4749
    -3 4 12 4694.84
    3 -4 -11 342.803
    -3 4 11 525.656
    -3 4 11 480.093
    -3 4 11 433.868
    3 -4 -10 60299.2
    -3 4 10 56510
    3 -4 -9 453.121
    -3 4 9 562.334
    3 -4 -9 737.143
    -3 4 8 11177
    3 -4 -8 11449.7
    3 -4 -8 10505.7
    3 -4 -8 11487.5
    3 -4 -8 11098.9
    -3 4 8 10906.2
    3 -4 -7 1070.65
    -3 4 7 913.447
    3 -4 -7 896.407
    3 -4 -7 1050.83
    3 -4 -7 879.952
    3 -4 -7 860.234
    -3 4 7 705.255
    3 -4 -6 2583.18
    3 -4 -6 2235.43
    3 -4 -6 2242.52
    -3 4 6 2198.82
    -3 4 6 2364.49
    3 -4 -5 1678.35
    3 -4 -5 1687.49
    -3 4 5 1877.69
    -3 4 5 1741.65
    3 -4 -5 1795.62
    3 -4 -4 4236.45
    3 -4 -4 4539.67
    3 -4 -4 4033.64
    3 -4 -4 4291.73
    -3 4 4 4134.36
    -3 4 4 4001.4
    3 -4 -4 4242.11
    3 -4 -3 3630.15
    3 -4 -3 3193.25
    3 -4 -3 3518.78
    3 -4 -3 3487.5
    -3 4 3 3596.77
    -3 4 3 3378.09
    3 -4 -3 3332.97
    3 -4 -3 3290.65
    3 -4 -2 23486
    3 -4 -2 21533.4
    3 -4 -2 24422.8
    3 -4 -2 23733.2
    -3 4 2 22935.5
    -3 4 2 23140.8
    3 -4 -2 23958.6
    -3 4 1 8152.31
    -3 4 1 7598.43
    3 -4 -1 7436.56
    -3 4 1 7241.89
    3 -4 -1 7814.57
    3 -4 0 2577.58
    3 -4 0 2440.77
    -3 4 0 2596.25
    -3 4 0 2723.11
    -3 4 0 2610.39
    3 -4 1 333.307
    -3 4 -1 419.754
    3 -4 1 411.334
    -3 4 -1 401.15
    3 -4 1 418.787
    3 -4 1 415.338
    -3 4 -2 612.21
    -3 4 -2 610.661
    -3 4 -2 604.881
    3 -4 2 750.389
    3 -4 2 818.187
    -3 4 -2 621.014
    -3 4 -2 598.248
    3 -4 2 638.197
    3 -4 2 585.934
    -3 4 -3 2099.47
    3 -4 3 1950.03
    -3 4 -3 1692.99
    -3 4 -3 2078.07
    -3 4 -3 1996.93
    3 -4 3 2253.14
    -3 4 -3 2170.96
    -3 4 -3 2199.73
    -3 4 -3 2127.15
    -3 4 -4 2693.29
    -3 4 -4 2407.66
    3 -4 4 2631.03
    3 -4 4 2480.57
    -3 4 -4 2495.17
    -3 4 -4 2407.26
    -3 4 -4 2462.66
    3 -4 4 2625.12
    3 -4 5 3660.21
    3 -4 5 3733.65
    -3 4 -5 3653.59
    -3 4 -5 3566.46
    -3 4 -5 4020.94
    -3 4 -5 3691.61
    -3 4 -5 3589.35
    3 -4 5 3695.96
    3 -4 6 14394.3
    3 -4 6 14107.6
    -3 4 -6 14044.3
    -3 4 -6 14218.1
    -3 4 -6 14206.9
    -3 4 -6 14536.6
    3 -4 6 14623.4
    3 -4 7 13396.6
    -3 4 -7 13371.1
    -3 4 -7 12837.7
    3 -4 7 13350.8
    3 -4 7 13182
    -3 4 -7 14016.4
    3 -4 7 13789.1
    -3 4 -7 13262.8
    -3 4 -8 2541.05
    -3 4 -8 2894.08
    -3 4 -8 2482.41
    -3 4 -8 2935.38
    3 -4 8 2936.22
    3 -4 8 2436.37
    3 -4 8 2755.04
    3 -4 9 6868.16
    -3 4 -9 7209.79
    -3 4 -9 7318.15
    -3 4 -9 7045.58
    3 -4 9 6967.82
    3 -4 9 6905.32
    -3 4 -10 4534.72
    3 -4 10 4696.86
    -3 4 -10 4718.76
    -3 4 -10 4154.44
    -3 4 -10 4368.75
    3 -4 10 4419.32
    3 -4 11 3536.8
    -3 4 -11 3616.17
    -3 4 -11 3972.7
    -3 4 -11 3912.29
    -3 4 -11 3728.2
    -3 4 -12 17851.1
    -3 4 -12 19550.6
    -3 4 -12 19069.5
    3 -4 12 17016.8
    3 -4 13 -7.20879
    -3 4 -13 -56.7497
    3 -4 13 10.4463
    3 -4 13 38.3643
    -3 4 -13 2.38711
    -3 4 -13 -39.7552
    3 -4 14 -34.5836
    -3 4 -14 17.3568
    3 -4 14 13.8839
    -3 4 -14 -13.8321
    -3 4 -14 60.5284
    3 -4 14 5.52131
    -3 4 -14 108.728
    3 -4 15 64.2579
    -3 4 -15 -25.5156
    -3 4 -15 34.6621
    3 -4 15 63.1425
    3 -4 15 -23.7333
    3 -4 16 1275.75
    3 -4 16 1257.91
    3 -4 17 3444.66
    3 -4 17 3121.89
    3 -4 18 181.051
    3 -4 18 160.435
    3 -4 19 25.4729
    3 -4 20 -0.74619
    -3 3 18 450.702
    -3 3 17 29.4955
    -3 3 17 32.0219
    -3 3 17 37.9337
    -3 3 16 2393.85
    -3 3 16 2398.47
    -3 3 16 2341.73
    -3 3 16 2424.9
    -3 3 15 468.054
    -3 3 15 409.89
    -3 3 15 550.248
    -3 3 15 552.279
    -3 3 14 46.9303
    -3 3 14 20.5818
    -3 3 14 20.3369
    -3 3 14 -16.9417
    -3 3 13 6704.94
    -3 3 13 6577.11
    -3 3 13 6780.77
    -3 3 13 6369.61
    -3 3 12 9105.06
    -3 3 12 9025.95
    -3 3 12 9427.75
    -3 3 12 9662.58
    -3 3 12 8931.54
    -3 3 11 260.598
    3 -3 -11 79.1926
    3 -3 -10 9374.62
    3 -3 -10 9676.57
    -3 3 10 9885.88
    3 -3 -9 2647.3
    -3 3 9 2792.42
    3 -3 -8 4421.51
    3 -3 -8 4338.62
    -3 3 8 3757.08
    3 -3 -8 4541.13
    -3 3 8 4518.31
    -3 3 7 4466.69
    3 -3 -7 4709.73
    -3 3 7 4182.42
    3 -3 -7 4592.35
    3 -3 -7 4535.69
    3 -3 -6 78.1208
    -3 3 6 125.01
    3 -3 -6 189.635
    3 -3 -6 94.8437
    -3 3 6 130.657
    -3 3 6 71.4091
    3 -3 -5 6154.23
    3 -3 -5 6179.95
    -3 3 5 5727.27
    -3 3 5 5604.44
    -3 3 5 6416.35
    -3 3 5 5863.12
    3 -3 -5 6261.51
    3 -3 -5 5987.6
    -3 3 4 36720.1
    3 -3 -4 36600
    3 -3 -4 36953.8
    3 -3 -4 37306.5
    -3 3 4 38237.2
    3 -3 -4 37708
    3 -3 -4 38025.4
    -3 3 4 37038
    3 -3 -3 1079.38
    3 -3 -3 1013.86
    3 -3 -3 1032.5
    -3 3 3 854.547
    3 -3 -3 1129.11
    3 -3 -3 1018.69
    -3 3 3 993.796
    3 -3 -3 1045.64
    3 -3 -2 29572.4
    3 -3 -2 29798.3
    3 -3 -2 29848.4
    -3 3 2 30047.6
    3 -3 -2 30187.1
    3 -3 -2 30602.2
    3 -3 -1 -3.63722
    -3 3 1 12.0575
    -3 3 1 27.158
    -3 3 1 107.499
    3 -3 -1 11.9995
    -3 3 0 41362.9
    3 -3 0 42527.3
    -3 3 0 42094.6
    3 -3 0 42785.1
    3 -3 0 42657.9
    -3 3 -1 3112.88
    -3 3 -1 3036.68
    3 -3 1 3083.16
    3 -3 1 3101.15
    3 -3 2 89.2412
    -3 3 -2 155.902
    -3 3 -2 163.456
    -3 3 -2 122.242
    -3 3 -2 171.573
    -3 3 -2 140.127
    3 -3 2 127.53
    3 -3 3 1490.39
    -3 3 -3 1471.7
    -3 3 -3 1412.93
    3 -3 3 1363.06
    -3 3 -3 1480.65
    -3 3 -3 1375.78
    -3 3 -3 1625.35
    -3 3 -3 1408.3
    -3 3 -4 4543.23
    -3 3 -4 4662.24
    -3 3 -4 4335.77
    -3 3 -4 4297.98
    3 -3 4 4139.89
    -3 3 -4 4450.42
    -3 3 -4 4344.07
    3 -3 4 4392.29
    -3 3 -4 4228.73
    3 -3 5 63.5711
    3 -3 5 125.117
    -3 3 -5 134.652
    -3 3 -5 137.228
    -3 3 -5 153.142
    -3 3 -5 117.797
    -3 3 -5 120.364
    3 -3 5 131.285
    -3 3 -5 93.6687
    3 -3 5 114.104
    3 -3 5 141.38
    -3 3 -6 2976.31
    3 -3 6 3206.29
    3 -3 6 2832.47
    -3 3 -6 3146.17
    -3 3 -6 3181.05
    -3 3 -6 3378.04
    3 -3 6 3435.95
    -3 3 -6 3061.63
    3 -3 6 3045.04
    3 -3 6 3379.2
    -3 3 -7 14.2091
    -3 3 -7 29.3539
    -3 3 -7 63.4833
    -3 3 -7 5.11396
    3 -3 7 64.1956
    -3 3 -7 40.9398
    -3 3 -7 35.1749
    3 -3 7 24.9873
    3 -3 7 57.2789
    -3 3 -8 151.543
    -3 3 -8 82.3906
    -3 3 -8 152.096
    -3 3 -8 139.503
    3 -3 8 66.2253
    3 -3 8 130.334
    3 -3 8 258.788
    -3 3 -8 73.5395
    -3 3 -9 133.668
    -3 3 -9 84.9145
    3 -3 9 -1.26084
    -3 3 -9 115.701
    -3 3 -9 102.364
    -3 3 -9 95.2538
    3 -3 9 157.322
    3 -3 9 86.1841
    3 -3 10 6630.84
    -3 3 -10 6325.47
    -3 3 -10 6605.21
    -3 3 -10 6409.17
    -3 3 -10 6680.47
    3 -3 10 6419.73
    3 -3 10 5935.54
    -3 3 -11 77.326
    3 -3 11 -11.1158
    -3 3 -11 216.567
    -3 3 -11 82.3713
    3 -3 12 22079
    -3 3 -12 22283.1
    -3 3 -12 23421.2
    -3 3 -12 23191.3
    -3 3 -12 21562.1
    3 -3 12 21203
    3 -3 13 4927.93
    -3 3 -13 5307.46
    -3 3 -13 5410.27
    3 -3 13 4306.63
    -3 3 -13 4935.09
    -3 3 -13 5160.76
    3 -3 13 4817.32
    3 -3 14 6188.8
    -3 3 -14 5655.91
    -3 3 -14 6318.25
    3 -3 14 5760.94
    3 -3 15 58.8925
    -3 3 -15 99.4096
    3 -3 15 72.772
    3 -3 16 2145.05
    3 -3 16 1902.38
    3 -3 17 9145.29
    3 -3 17 8957.33
    3 -3 18 3135.76
    3 -3 19 125.895
    -3 2 18 1645.6
    -3 2 18 1446.03
    -3 2 17 1038.44
    -3 2 17 1232.71
    -3 2 16 9434.51
    -3 2 16 9362.02
    -3 2 16 9025.57
    -3 2 15 1602.61
    -3 2 15 1507.81
    -3 2 15 1379.46
    -3 2 15 1456.49
    -3 2 14 60610.8
    -3 2 14 62863.6
    -3 2 14 62592.1
    -3 2 14 61141
    -3 2 13 8008.82
    -3 2 13 8062.05
    -3 2 13 7863.56
    -3 2 13 8059.57
    -3 2 13 8257.23
    -3 2 12 5432.78
    -3 2 12 5304.96
    3 -2 -12 5235.96
    -3 2 12 5501.06
    -3 2 12 5523.97
    -3 2 11 -22.597
    3 -2 -11 87.5879
    -3 2 10 28330.8
    3 -2 -10 29266.7
    -3 2 10 27914.9
    -3 2 9 11.888
    3 -2 -9 39.7381
    3 -2 -9 -87.1103
    -3 2 9 9.28753
    3 -2 -8 2203.44
    3 -2 -8 2145.78
    -3 2 8 2237.26
    -3 2 8 2421.22
    3 -2 -8 2407.5
    -3 2 7 688.954
    -3 2 7 565.754
    3 -2 -7 829.463
    3 -2 -7 653.792
    -3 2 7 771.018
    3 -2 -7 859.357
    -3 2 6 19128.3
    3 -2 -6 20679.4
    3 -2 -6 19989.2
    3 -2 -6 19880.5
    -3 2 6 20101.3
    -3 2 6 20617.6
    3 -2 -5 1093.57
    -3 2 5 1084.81
    3 -2 -5 1171.8
    -3 2 5 1121.45
    -3 2 5 1242.17
    -3 2 5 1059.75
    -3 2 4 2734.56
    3 -2 -4 2696.31
    -3 2 4 2519.82
    3 -2 -4 2691.73
    3 -2 -4 2733.43
    -3 2 4 2874.22
    -3 2 4 2569.52
    3 -2 -4 2558.04
    -3 2 3 -2.39569
    3 -2 -3 21.1323
    3 -2 -3 11.2264
    3 -2 -3 -24.0549
    3 -2 -3 2.72818
    3 -2 -3 -9.40146
    3 -2 -3 50.54
    3 -2 -2 2417.57
    3 -2 -2 2221.68
    -3 2 2 2252.87
    3 -2 -2 2096.89
    -3 2 2 1885.03
    -3 2 2 2356.14
    -3 2 1 9117.17
    3 -2 -1 8833.38
    -3 2 1 8998.77
    3 -2 -1 8536.04
    -3 2 1 8905.22
    3 -2 0 993256
    3 -2 0 995091
    3 -2 0 992650
    -3 2 0 990446
    -3 2 0 999999
    -3 2 0 966458
    -3 2 -1 1473.32
    3 -2 1 1214.48
    -3 2 -1 1496.48
    -3 2 -1 1252.07
    -3 2 -1 1528.98
    3 -2 1 1417.12
    -3 2 -2 31743.9
    3 -2 2 31093.5
    -3 2 -2 31045.5
    -3 2 -2 30566.2
    -3 2 -2 31083.9
    3 -2 2 28297.3
    -3 2 -2 31394.2
    -3 2 -3 3840.05
    -3 2 -3 3804.47
    -3 2 -3 3846.85
    3 -2 3 3468.9
    -3 2 -3 3756.81
    -3 2 -3 3923.79
    -3 2 -3 3895.93
    -3 2 -3 3880.5
    3 -2 3 4102.8
    3 -2 3 3799.85
    -3 2 -4 5641.26
    -3 2 -4 5950.78
    -3 2 -4 5390.41
    -3 2 -4 6054.22
    3 -2 4 5891.46
    -3 2 -4 5769.14
    3 -2 4 6148.31
    3 -2 4 5818.11
    -3 2 -4 5921.28
    3 -2 4 5341.68
    3 -2 5 193.028
    3 -2 5 298.035
    -3 2 -5 365.389
    -3 2 -5 247.512
    -3 2 -5 311.529
    3 -2 5 235.256
    3 -2 5 183.268
    -3 2 -5 302.06
    3 -2 6 638.648
    -3 2 -6 674.052
    -3 2 -6 602.006
    -3 2 -6 495.87
    3 -2 6 562.162
    3 -2 6 653.839
    -3 2 -6 705.642
    -3 2 -7 3505.82
    -3 2 -7 4067.15
    3 -2 7 3497.33
    -3 2 -7 3618.82
    -3 2 -7 3563.11
    -3 2 -7 3265.47
    3 -2 7 3382.31
    -3 2 -7 3577.94
    3 -2 7 3550.42
    -3 2 -8 6607.75
    3 -2 8 5759.63
    -3 2 -8 5606.86
    -3 2 -8 5701.26
    3 -2 8 5635.42
    -3 2 -8 6174.48
    3 -2 8 5784.87
    -3 2 -8 5444.58
    3 -2 9 429.432
    -3 2 -9 292.285
    -3 2 -9 563.188
    -3 2 -9 433.287
    3 -2 9 296.663
    -3 2 -9 544.642
    3 -2 9 371.965
    -3 2 -10 1086.43
    -3 2 -10 1280.61
    -3 2 -10 1429.97
    -3 2 -10 1260.21
    3 -2 10 1544.33
    3 -2 10 1035.74
    -3 2 -10 1053.71
    3 -2 10 1008.65
    -3 2 -11 509.983
    -3 2 -11 322.969
    -3 2 -11 374.359
    -3 2 -11 557.176
    -3 2 -11 397.932
    3 -2 11 493.904
    3 -2 11 287.909
    3 -2 12 1864.91
    -3 2 -12 1817.4
    -3 2 -12 2161.95
    -3 2 -12 2280.38
    -3 2 -12 1808.41
    3 -2 12 1895.02
    3 -2 12 1855.05
    3 -2 13 542.319
    -3 2 -13 753.007
    -3 2 -13 524.074
    3 -2 13 596.603
    -3 2 -13 621.514
    3 -2 14 39894
    3 -2 14 40757.6
    -3 2 -14 42388.4
    3 -2 15 1419.11
    -3 2 -15 1363.75
    3 -2 15 1417.54
    3 -2 16 1414.09
    3 -2 16 1149.06
    3 -2 17 1398.82
    3 -2 18 3332.23
    3 -2 19 441.719
    -3 1 19 50.5787
    -3 1 19 122.847
    -3 1 18 1684.18
    -3 1 18 1857.41
    -3 1 17 18.8022
    -3 1 17 -21.3892
    -3 1 16 1635.87
    -3 1 16 1588.3
    -3 1 15 1680.4
    -3 1 15 1593.84
    -3 1 14 17958.9
    -3 1 14 17789.8
    -3 1 14 16443.4
    -3 1 14 17906.1
    -3 1 13 1162.97
    3 -1 -13 929.489
    -3 1 13 1121.94
    -3 1 13 1256.29
    -3 1 13 1252.34
    3 -1 -12 4609.49
    -3 1 12 4584.16
    -3 1 12 4767.89
    -3 1 11 -44.3385
    3 -1 -11 -52.0842
    3 -1 -11 -57.6991
    -3 1 11 14.6632
    3 -1 -10 91.0875
    -3 1 10 51.9854
    -3 1 10 126.771
    3 -1 -9 1920.42
    3 -1 -9 2075.03
    3 -1 -9 2015.9
    -3 1 9 2239.75
    -3 1 9 2525.86
    -3 1 8 2541.06
    3 -1 -8 2639.12
    3 -1 -8 2642.05
    -3 1 8 2581.84
    -3 1 7 -4.25977
    3 -1 -7 -13.7813
    3 -1 -7 -11.0787
    -3 1 7 21.125
    3 -1 -6 14686.4
    3 -1 -6 14713.5
    -3 1 6 13803
    -3 1 6 13738.5
    3 -1 -6 13813.9
    -3 1 6 14418.6
    -3 1 6 14215.6
    -3 1 5 1334.04
    3 -1 -5 1619.02
    -3 1 5 1479.03
    3 -1 -5 1342.3
    -3 1 5 1430.69
    3 -1 -5 1578.56
    -3 1 5 1443.75
    -3 1 4 6575.05
    3 -1 -4 7139.14
    -3 1 4 6331.94
    3 -1 -4 6974.17
    -3 1 4 7038.86
    -3 1 4 7002.24
    3 -1 -4 7022.43
    -3 1 4 6925.97
    3 -1 -4 7027.08
    3 -1 -4 7298.36
    -3 1 3 1583.53
    3 -1 -3 1524.79
    -3 1 3 1449.07
    -3 1 3 1624.48
    3 -1 -3 1499.13
    3 -1 -3 1551.49
    3 -1 -3 1611.22
    -3 1 2 157465
    3 -1 -2 165895
    -3 1 2 165019
    3 -1 -1 48.1854
    -3 1 1 63.5345
    -3 1 1 33.473
    -3 1 1 38.9971
    -3 1 0 156538
    -3 1 0 158159
    -3 1 0 152249
    3 -1 0 155850
    -3 1 -1 16644.5
    3 -1 1 16692.7
    3 -1 1 16385.9
    -3 1 -1 17166.9
    -3 1 -2 42394.9
    -3 1 -2 41067.5
    3 -1 2 40252.4
    3 -1 2 41747.3
    -3 1 -3 47.8063
    -3 1 -3 49.208
    3 -1 3 93.2266
    3 -1 3 -2.31198
    -3 1 -3 -7.75103
    -3 1 -3 48.9262
    -3 1 -3 -0.26306
    3 -1 4 33208.3
    -3 1 -4 33179.2
    -3 1 -4 32161.4
    -3 1 -4 34017.2
    -3 1 -4 33283.2
    -3 1 -4 31737.8
    3 -1 4 31855.2
    -3 1 -4 33247.8
    -3 1 -5 1654.9
    -3 1 -5 1451.65
    3 -1 5 1343.37
    -3 1 -5 1433.51
    -3 1 -5 1435.8
    -3 1 -5 1545.01
    3 -1 5 1367.6
    3 -1 5 1471.85
    -3 1 -5 1372.61
    3 -1 5 1555.43
    -3 1 -6 105462
    -3 1 -6 104201
    3 -1 6 100653
    -3 1 -6 104513
    -3 1 -6 104157
    -3 1 -6 105207
    3 -1 6 103109
    3 -1 6 104310
    3 -1 7 -5.87665
    -3 1 -7 124.69
    -3 1 -7 -49.1464
    3 -1 7 -18.8866
    -3 1 -7 49.4286
    -3 1 -7 2.56138
    -3 1 -7 80.6422
    -3 1 -7 69.107
    -3 1 -8 2674.42
    -3 1 -8 2130.85
    -3 1 -8 2123.58
    -3 1 -8 2404.09
    -3 1 -8 2294.57
    3 -1 8 2475.08
    3 -1 8 2196.44
    -3 1 -8 2479.48
    -3 1 -9 3930.07
    3 -1 9 4017.95
    -3 1 -9 4243.95
    -3 1 -9 4218.28
    -3 1 -9 4283.89
    3 -1 9 3231.89
    -3 1 -9 3643.73
    -3 1 -9 4237.89
    -3 1 -10 26165.4
    -3 1 -10 27646.6
    -3 1 -10 25717.2
    -3 1 -10 26671.7
    3 -1 10 25257.3
    3 -1 10 25647.7
    -3 1 -10 28073.6
    -3 1 -11 4781.89
    -3 1 -11 4480.22
    3 -1 11 4461.88
    -3 1 -11 5220.82
    -3 1 -11 4560.14
    -3 1 -11 4888.62
    3 -1 12 15097.2
    -3 1 -12 15356.1
    -3 1 -12 15675.8
    -3 1 -12 14627.4
    3 -1 12 14686.4
    3 -1 13 31.6462
    -3 1 -13 124.248
    -3 1 -13 -45.0142
    -3 1 -13 21.7792
    3 -1 13 15.8969
    3 -1 14 1688.19
    -3 1 -14 1958.28
    3 -1 14 1633.75
    3 -1 15 364.458
    3 -1 15 542.983
    3 -1 16 705.465
    3 -1 17 46.3026
    3 -1 18 3141.81
    3 -1 19 135.073
    -3 0 20 149.882
    -3 0 19 604.637
    -3 0 19 617.337
    -3 0 18 1507.1
    -3 0 18 1320.78
    -3 0 17 69.7044
    -3 0 17 86.1486
    -3 0 16 13171.5
    -3 0 16 12970.3
    -3 0 15 1816.32
    -3 0 15 1781.03
    -3 0 14 3555.84
    3 0 -14 3060.3
    -3 0 14 3579.16
    -3 0 14 3304.19
    -3 0 13 226.133
    -3 0 13 237.974
    -3 0 13 276.498
    3 0 -13 211.85
    -3 0 13 224.272
    3 0 -12 4949.29
    -3 0 12 4623.69
    -3 0 12 4049.69
    3 0 -11 1448.54
    -3 0 11 1690.8
    -3 0 11 1529.99
    3 0 -11 1612.48
    3 0 -10 33691.9
    3 0 -10 34769.6
    -3 0 10 36452.6
    -3 0 10 34319.8
    3 0 -9 2535.87
    -3 0 9 2490.06
    3 0 -9 2636.99
    3 0 -9 2482.27
    3 0 -9 2533.5
    -3 0 9 2635.56
    3 0 -9 2736.02
    -3 0 8 38185.1
    -3 0 8 39042.8
    3 0 -8 39829.7
    3 0 -8 38231.4
    3 0 -8 37614.1
    3 0 -8 39430.1
    3 0 -8 37876.6
    -3 0 7 -30.8227
    3 0 -7 8.44565
    3 0 -7 4.85907
    3 0 -7 -18.4091
    3 0 -7 5.7512
    -3 0 7 -53.5314
    -3 0 7 15.8418
    3 0 -7 26.5623
    -3 0 6 2054.24
    3 0 -6 1820.57
    3 0 -6 2025.59
    -3 0 6 1896.02
    -3 0 6 1903.12
    3 0 -6 1959.57
    -3 0 6 2096.13
    -3 0 6 1841.76
    3 0 -6 2018.5
    3 0 -6 2126.64
    3 0 -5 -17.7415
    3 0 -5 26.0062
    3 0 -5 12.6922
    -3 0 5 12.4338
    3 0 -5 25.7119
    -3 0 5 -10.3721
    -3 0 5 21.3047
    3 0 -5 67.7199
    -3 0 5 35.9517
    -3 0 4 49753.6
    3 0 -4 49817.3
    3 0 -4 48594
    -3 0 4 47077.9
    -3 0 4 50750.8
    3 0 -4 50345.2
    -3 0 4 51088.6
    -3 0 4 45887.9
    3 0 -4 49897.7
    3 0 -3 5550.69
    3 0 -3 5626.08
    -3 0 3 5488.96
    -3 0 3 5237.91
    3 0 -3 6061.3
    -3 0 3 5484.57
    -3 0 2 550419
    3 0 -2 540076
    3 0 -1 6124.88
    3 0 0 62686.7
    -3 0 0 62010.5
    3 0 0 62666
    3 0 1 447.478
    -3 0 -1 490.918
    -3 0 -2 68.5736
    3 0 2 182.858
    3 0 2 129.718
    3 0 2 151.685
    -3 0 -2 186.798
    -3 0 -3 3869.28
    -3 0 -3 3649.28
    -3 0 -3 3889.67
    3 0 3 3587.49
    3 0 3 3953.77
    3 0 3 3637.57
    -3 0 -3 3849.8
    -3 0 -4 4311.76
    -3 0 -4 4300.85
    -3 0 -4 4669.14
    -3 0 -4 4744.41
    3 0 4 4407.93
    3 0 4 4715.01
    -3 0 -4 5040.22
    -3 0 -5 18569.4
    -3 0 -5 18362.1
    -3 0 -5 18470.7
    -3 0 -5 18137.1
    -3 0 -5 19419.4
    3 0 5 19583.4
    3 0 5 17790
    -3 0 -6 22942.7
    -3 0 -6 22172.7
    -3 0 -6 24029.2
    3 0 6 22850.5
    -3 0 -6 23427.2
    3 0 6 22904.2
    -3 0 -6 23102.3
    -3 0 -6 23286.6
    -3 0 -7 4585.86
    -3 0 -7 4805.52
    -3 0 -7 4420.41
    3 0 7 4439.58
    3 0 7 4881.81
    -3 0 -7 4527.88
    -3 0 -7 4684.86
    -3 0 -7 4901.92
    -3 0 -8 20127.3
    -3 0 -8 20951.5
    -3 0 -8 20555
    -3 0 -8 19966.6
    -3 0 -8 19915.2
    3 0 8 19476.8
    3 0 8 19479.8
    -3 0 -9 2517.24
    -3 0 -9 2067.13
    -3 0 -9 2585.59
    -3 0 -9 2597.88
    3 0 9 2202.59
    -3 0 -9 2295.2
    -3 0 -10 13255
    -3 0 -10 15353.6
    -3 0 -10 13270.3
    3 0 10 13037.8
    -3 0 -10 13956.1
    3 0 11 10271
    -3 0 -11 10892.5
    -3 0 -11 10266.9
    3 0 11 9536.8
    -3 0 -11 10430.8
    3 0 11 9686.06
    3 0 12 41113.1
    -3 0 -12 41186.3
    3 0 12 41653.5
    -3 0 -12 41890.7
    -3 0 -12 42005.5
    3 0 13 3982.47
    -3 0 -13 3679.9
    3 0 13 3928.92
    3 0 14 3676.79
    3 0 14 3944.34
    -3 0 -14 3988.58
    3 0 15 917.256
    3 0 16 2221.2
    3 0 17 118.85
    3 0 18 2189.61
    -3 -1 20 2805.61
    -3 -1 19 56.7598
    -3 -1 19 84.5904
    -3 -1 18 917.954
    -3 -1 18 1021.55
    -3 -1 17 6662.81
    -3 -1 17 7106.2
    -3 -1 16 10167.7
    -3 -1 16 9865.27
    -3 -1 15 616.145
    -3 -1 15 619.314
    -3 -1 15 592.62
    3 1 -14 7004.37
    3 1 -14 6769.99
    -3 -1 14 7802.74
    -3 -1 14 7586.62
    -3 -1 14 7787.91
    -3 -1 13 2146.19
    3 1 -13 1792.58
    -3 -1 13 2265.97
    3 1 -13 1953
    -3 -1 13 2337.27
    -3 -1 13 2338.69
    3 1 -12 3823.56
    -3 -1 12 3852.45
    -3 -1 12 4005.44
    3 1 -12 3894.45
    3 1 -11 3555.57
    -3 -1 11 3688.57
    3 1 -11 3206.18
    -3 -1 11 3649.29
    3 1 -10 59.6942
    -3 -1 10 138.609
    3 1 -10 106.393
    -3 -1 10 -12.1544
    3 1 -9 164.322
    3 1 -9 180.88
    3 1 -9 181.244
    -3 -1 9 202.875
    3 1 -9 244.219
    -3 -1 9 308.123
    3 1 -8 33606.8
    -3 -1 8 33547
    3 1 -8 33204.4
    3 1 -8 31698.7
    3 1 -8 33748.9
    3 1 -8 33561.5
    -3 -1 8 33662.4
    -3 -1 8 31910.7
    3 1 -7 10.8219
    -3 -1 7 2.81675
    -3 -1 7 0.68103
    -3 -1 7 74.9087
    -3 -1 7 -8.59705
    3 1 -7 7.49853
    3 1 -7 18.2608
    3 1 -7 45.3221
    3 1 -6 24531.5
    -3 -1 6 23458.7
    3 1 -6 24571.7
    3 1 -6 24285.4
    3 1 -6 23504.9
    -3 -1 6 23717.7
    -3 -1 6 24807.6
    -3 -1 6 23483.2
    -3 -1 6 24940
    3 1 -6 24339
    3 1 -6 23814.6
    3 1 -5 80.8504
    3 1 -5 61.0948
    3 1 -5 -8.81987
    -3 -1 5 -0.5441
    -3 -1 5 20.2115
    -3 -1 5 23.345
    -3 -1 5 31.3752
    -3 -1 5 43.7379
    -3 -1 4 88058.6
    -3 -1 4 86034.1
    3 1 -4 85020.5
    3 1 -4 83733.6
    -3 -1 3 3986
    3 1 -3 4573.65
    3 1 -3 4070.9
    -3 -1 3 4547.65
    -3 -1 2 255346
    3 1 -2 257968
    3 1 -2 257872
    3 1 -2 258450
    3 1 -2 259217
    3 1 -1 697.554
    3 1 -1 552.679
    -3 -1 1 545.593
    -3 -1 1 482.338
    3 1 -1 579.302
    3 1 0 107009
    -3 -1 0 109270
    -3 -1 0 107435
    3 1 0 104198
    3 1 0 107015
    -3 -1 0 107019
    -3 -1 -1 6636.68
    3 1 1 6409.17
    3 1 1 6259.35
    -3 -1 -1 6204.98
    3 1 2 158.152
    -3 -1 -2 145.301
    -3 -1 -2 233.403
    -3 -1 -2 211.902
    3 1 2 166.494
    -3 -1 -3 267.587
    -3 -1 -3 247.207
    -3 -1 -3 288.841
    3 1 3 197.419
    -3 -1 -4 7199.09
    -3 -1 -4 7416.43
    3 1 4 7450.56
    -3 -1 -4 7378.1
    -3 -1 -4 7478.19
    3 1 4 7807.87
    -3 -1 -5 7792.26
    -3 -1 -5 8100.44
    -3 -1 -5 7073.58
    -3 -1 -5 7556
    -3 -1 -5 7663.83
    -3 -1 -5 7415.14
    3 1 5 7655.31
    -3 -1 -5 7308.09
    -3 -1 -6 18559.5
    -3 -1 -6 19138.8
    -3 -1 -6 18852.6
    -3 -1 -6 20226.6
    -3 -1 -6 20062.3
    -3 -1 -6 19388.6
    3 1 6 19281.1
    -3 -1 -7 90.8714
    3 1 7 109.806
    -3 -1 -7 73.5193
    -3 -1 -7 135.112
    -3 -1 -7 94.7207
    -3 -1 -7 16.1007
    -3 -1 -8 31558.2
    -3 -1 -8 29447.5
    -3 -1 -8 30622.4
    3 1 8 31366.3
    -3 -1 -8 29795.6
    -3 -1 -9 3792.47
    -3 -1 -9 4066.01
    -3 -1 -9 3588.52
    3 1 9 3468.16
    -3 -1 -9 3771.56
    3 1 10 1813.17
    -3 -1 -10 1806.5
    -3 -1 -10 2139.65
    -3 -1 -10 1799.22
    3 1 11 756.964
    3 1 11 693.408
    -3 -1 -11 643.12
    3 1 11 753.134
    -3 -1 -11 745.668
    -3 -1 -12 57862.3
    -3 -1 -12 58495.7
    3 1 12 58897.4
    3 1 12 58592.5
    3 1 13 4107.19
    -3 -1 -13 3561.93
    3 1 13 3714.47
    3 1 14 1126.6
    3 1 15 3376.11
    3 1 16 2102.68
    3 1 17 96.8112
    3 1 18 10.7935
    -3 -2 21 1446.86
    -3 -2 20 305.056
    -3 -2 19 3285.28
    -3 -2 19 3434.63
    -3 -2 18 2107.6
    -3 -2 18 2234.38
    -3 -2 17 3515.97
    -3 -2 17 3318.85
    3 2 -16 3335.73
    -3 -2 16 3507.8
    -3 -2 16 3766.34
    -3 -2 15 1322.22
    3 2 -15 987.242
    -3 -2 15 1159.53
    -3 -2 15 1157.29
    -3 -2 14 5374.68
    -3 -2 14 5685.6
    3 2 -14 5291.93
    -3 -2 14 5858.93
    3 2 -14 5357.22
    -3 -2 13 298.28
    3 2 -13 140.577
    -3 -2 13 318.308
    3 2 -13 343.74
    -3 -2 13 387.029
    3 2 -13 308.903
    -3 -2 13 245.84
    3 2 -12 4051.6
    3 2 -12 4065.02
    -3 -2 12 3877.99
    -3 -2 12 4307.15
    3 2 -12 4368.96
    3 2 -11 512.966
    3 2 -11 494.081
    3 2 -11 255.895
    -3 -2 11 542.296
    -3 -2 11 413.082
    3 2 -11 412.03
    3 2 -10 31086.4
    3 2 -10 30161.6
    3 2 -10 29979
    3 2 -10 30171.8
    3 2 -10 30076.3
    -3 -2 10 31809.6
    -3 -2 10 31459
    -3 -2 9 868.57
    3 2 -9 896.844
    -3 -2 9 676.201
    3 2 -9 903.702
    3 2 -9 829.064
    -3 -2 9 780.909
    3 2 -9 843.377
    3 2 -8 2133.86
    -3 -2 8 1881.75
    -3 -2 8 2021.87
    3 2 -8 2009.23
    3 2 -8 2267.35
    -3 -2 8 2047.83
    -3 -2 8 2125.04
    -3 -2 8 1967.06
    3 2 -8 1981.49
    3 2 -8 2365.8
    3 2 -7 1567.03
    3 2 -7 1752.58
    -3 -2 7 1722.59
    -3 -2 7 1687.27
    -3 -2 7 1677.29
    -3 -2 7 1772.66
    3 2 -7 1816
    -3 -2 7 1759.49
    3 2 -7 1810.93
    3 2 -7 1817.03
    -3 -2 6 12324.1
    3 2 -6 13539.9
    3 2 -6 12540.1
    3 2 -6 12071.3
    -3 -2 6 12308
    -3 -2 6 12167.3
    -3 -2 6 12871.5
    -3 -2 6 11943.4
    3 2 -5 2214.22
    -3 -2 5 2321.4
    -3 -2 5 2551.25
    3 2 -5 2426.64
    3 2 -5 2323.48
    -3 -2 5 2403.38
    3 2 -4 739.433
    3 2 -4 853.48
    3 2 -4 767.92
    3 2 -4 846.794
    3 2 -4 679.679
    -3 -2 4 775.675
    -3 -2 4 749.448
    3 2 -3 5250.46
    3 2 -3 5251.58
    3 2 -3 5043.95
    -3 -2 3 5249.01
    -3 -2 2 80.7024
    3 2 -2 71.2827
    3 2 -2 83.6213
    3 2 -2 43.4331
    3 2 -2 148.949
    3 2 -1 204.857
    -3 -2 1 213.193
    3 2 -1 232.251
    3 2 -1 236.947
    -3 -2 1 224.913
    -3 -2 1 117.253
    -3 -2 1 177.256
    3 2 0 7538.11
    -3 -2 0 7392.77
    3 2 0 7112.25
    -3 -2 0 7569.74
    -3 -2 0 7143.66
    3 2 0 7185.34
    -3 -2 0 7092.82
    -3 -2 0 7056.3
    3 2 1 709.937
    3 2 1 687.326
    -3 -2 -1 639.263
    -3 -2 -1 658.979
    3 2 1 612.459
    -3 -2 -1 801.602
    -3 -2 -1 837.831
    3 2 2 3665.86
    -3 -2 -2 3793.21
    3 2 2 3707.98
    3 2 2 4021.25
    -3 -2 -2 3989.07
    -3 -2 -3 3861.49
    3 2 3 3788.7
    3 2 3 4085.88
    -3 -2 -3 3626.86
    -3 -2 -3 3766.06
    -3 -2 -4 16915.7
    -3 -2 -4 16222.8
    3 2 4 16801.4
    -3 -2 -4 16205.1
    -3 -2 -5 1707.28
    -3 -2 -5 1866.3
    -3 -2 -5 2202.97
    3 2 5 1968.6
    -3 -2 -6 74393.7
    3 2 6 73190.1
    -3 -2 -6 75097.4
    -3 -2 -7 2698.77
    3 2 7 2800.12
    -3 -2 -7 2392.22
    -3 -2 -8 8095.99
    -3 -2 -8 7992.02
    3 2 8 7644.8
    -3 -2 -9 11555.5
    -3 -2 -9 11736.3
    3 2 9 11092.3
    3 2 10 7027.75
    3 2 10 7105.01
    -3 -2 -10 6774.45
    3 2 10 6310.8
    -3 -2 -10 7242.14
    3 2 10 6575.81
    3 2 11 1186.82
    3 2 11 993.436
    -3 -2 -11 1341.47
    -3 -2 -11 1208.16
    3 2 11 1025.9
    3 2 12 3400.92
    3 2 13 988.243
    3 2 14 -30.2401
    3 2 15 1101.04
    3 2 16 582.23
    3 2 17 732.845
    -3 -3 21 559.875
    -3 -3 20 256.18
    -3 -3 19 22.4288
    -3 -3 19 13.0279
    -3 -3 18 433.02
    -3 -3 18 477.704
    -3 -3 17 599.14
    -3 -3 17 644.063
    -3 -3 16 18093.2
    3 3 -16 16391.7
    -3 -3 16 16828.5
    -3 -3 16 17459.8
    -3 -3 15 -8.08126
    -3 -3 15 -22.5117
    3 3 -15 28.7888
    -3 -3 15 61.0726
    3 3 -14 1387.24
    -3 -3 14 1516.72
    3 3 -14 1438.68
    -3 -3 14 1455.87
    -3 -3 14 1642.75
    3 3 -13 2936.32
    3 3 -13 2627.22
    -3 -3 13 3240.61
    3 3 -12 30860
    3 3 -12 31195.7
    -3 -3 12 31009.2
    3 3 -12 29452.4
    -3 -3 12 32927.5
    3 3 -11 5707.68
    3 3 -11 5703.34
    3 3 -11 5507.99
    3 3 -11 5195.24
    -3 -3 11 6294.22
    -3 -3 11 5757.93
    -3 -3 10 56702.4
    3 3 -10 59283.9
    3 3 -10 54552.4
    3 3 -10 57322.6
    3 3 -10 57401.4
    3 3 -10 56586.3
    -3 -3 10 58225.1
    -3 -3 10 55594.8
    -3 -3 9 2892.17
    -3 -3 9 2844.34
    3 3 -9 2859.48
    3 3 -9 3037.01
    3 3 -9 3055.13
    3 3 -9 3029.17
    3 3 -9 2918.97
    -3 -3 9 3128.06
    -3 -3 9 2695.35
    -3 -3 8 3264.5
    -3 -3 8 3328.43
    3 3 -8 3304.77
    3 3 -8 3529.74
    -3 -3 8 3406.78
    3 3 -8 3090.22
    3 3 -8 3616.91
    -3 -3 8 3349.53
    -3 -3 8 3226.01
    3 3 -8 3483.97
    -3 -3 7 896.728
    3 3 -7 867.739
    3 3 -7 812.339
    3 3 -7 926.385
    3 3 -7 1146.07
    3 3 -7 915.115
    -3 -3 7 861.091
    -3 -3 7 841.128
    -3 -3 7 818.465
    -3 -3 7 887.434
    3 3 -7 849.367
    3 3 -6 24611.7
    -3 -3 6 25686.1
    3 3 -6 24807.7
    -3 -3 6 25435.4
    3 3 -6 25138
    3 3 -6 25410.4
    3 3 -6 26037.9
    -3 -3 6 25703.9
    -3 -3 5 52.7672
    3 3 -5 79.7186
    -3 -3 5 20.7916
    3 3 -5 33.6414
    3 3 -5 12.6868
    3 3 -5 42.9944
    3 3 -5 -8.06253
    -3 -3 5 23.2591
    3 3 -4 33306.6
    3 3 -4 34374.6
    3 3 -4 33014.8
    -3 -3 4 35271.1
    -3 -3 4 33403.8
    3 3 -3 430.733
    3 3 -3 662.437
    3 3 -3 478.126
    -3 -3 3 460.946
    -3 -3 3 597.214
    3 3 -2 77170.2
    -3 -3 2 73685.1
    -3 -3 2 78717.2
    3 3 -2 75469
    3 3 -1 3356.16
    -3 -3 1 3436.21
    -3 -3 1 3496.88
    3 3 -1 3226.56
    -3 -3 1 3625.03
    3 3 0 40257
    -3 -3 0 40162
    -3 -3 0 42035.7
    -3 -3 0 39363.8
    -3 -3 0 42060.5
    -3 -3 0 42274.5
    3 3 0 40518.1
    -3 -3 -1 715.587
    -3 -3 -1 720.9
    -3 -3 -1 711.738
    -3 -3 -1 779.96
    -3 -3 -1 769.267
    3 3 1 799.842
    3 3 1 861.107
    -3 -3 -2 320.916
    -3 -3 -2 247.372
    3 3 2 250.111
    3 3 2 319.642
    3 3 2 275.657
    -3 -3 -2 237.392
    -3 -3 -2 293.45
    -3 -3 -3 5859.36
    -3 -3 -3 5977.62
    3 3 3 5838.04
    -3 -3 -3 6186.49
    3 3 3 6136.57
    -3 -3 -4 1542.15
    -3 -3 -4 1654.57
    3 3 4 1582.67
    -3 -3 -5 2769.3
    -3 -3 -5 2842.08
    3 3 5 2726.57
    -3 -3 -6 2258.49
    -3 -3 -6 1901.39
    3 3 6 1983.72
    -3 -3 -7 648.598
    -3 -3 -7 756.353
    3 3 7 575.326
    -3 -3 -8 161.94
    -3 -3 -8 43.8951
    3 3 8 108.792
    -3 -3 -9 4223.2
    3 3 9 4005.51
    -3 -3 -9 4463.54
    3 3 9 3781.66
    3 3 9 3918.66
    -3 -3 -10 51313.5
    3 3 10 52535.8
    3 3 10 52314.9
    -3 -3 -10 53024
    3 3 11 191.466
    3 3 11 201.523
    3 3 12 1722.6
    3 3 13 1432.85
    3 3 14 50.2552
    3 3 15 190.578
    3 3 16 17.4482
    3 3 17 1575.34
    -3 -4 21 47.3354
    -3 -4 20 26.6078
    -3 -4 19 0.69875
    -3 -4 19 52.9435
    -3 -4 18 15058
    -3 -4 18 14771.5
    -3 -4 17 235.669
    -3 -4 17 243.416
    3 4 -16 3809.2
    -3 -4 16 4449.45
    -3 -4 16 4418.43
    -3 -4 16 4551.67
    -3 -4 15 770.865
    3 4 -15 931.9
    -3 -4 15 799.021
    -3 -4 15 852.857
    -3 -4 14 5471.06
    3 4 -14 5323.21
    -3 -4 14 5668.1
    3 4 -14 5088.49
    -3 -4 14 5867.75
    3 4 -13 1292.43
    3 4 -13 1263.78
    3 4 -13 1384.36
    -3 -4 13 1209.12
    3 4 -12 4232.18
    -3 -4 12 4651.4
    3 4 -12 3675.89
    3 4 -12 4202.38
    -3 -4 11 491.087
    3 4 -11 469.069
    3 4 -11 586.26
    -3 -4 11 399.382
    3 4 -11 630.471
    -3 -4 10 63598.2
    3 4 -10 62189.1
    3 4 -10 64203.7
    3 4 -10 65279
    -3 -4 10 65473.6
    -3 -4 10 65176.4
    3 4 -10 60678.7
    -3 -4 9 2967.32
    -3 -4 9 3315.18
    3 4 -9 3050.95
    3 4 -9 3075
    3 4 -9 3061.76
    -3 -4 9 2806.18
    3 4 -9 2832.77
    -3 -4 9 2883.22
    -3 -4 8 7936.19
    3 4 -8 7678.69
    3 4 -8 7752.56
    3 4 -8 8242.95
    3 4 -8 8188.2
    -3 -4 8 7775.14
    -3 -4 8 8081.12
    -3 -4 8 7862.79
    -3 -4 8 8290.87
    -3 -4 7 398.509
    3 4 -7 432.486
    3 4 -7 611.256
    3 4 -7 440.332
    3 4 -7 484.795
    -3 -4 7 417.477
    -3 -4 7 548.505
    3 4 -6 39512.3
    3 4 -6 39098.6
    3 4 -6 39189.7
    -3 -4 6 39165
    3 4 -6 39264.2
    -3 -4 6 39730.5
    -3 -4 6 40528.2
    3 4 -6 39880.2
    -3 -4 5 -3.74983
    -3 -4 5 17.5214
    3 4 -5 -5.01621
    3 4 -5 16.1779
    3 4 -5 10.8942
    3 4 -5 -0.20331
    3 4 -5 16.4303
    -3 -4 5 70.6083
    -3 -4 5 -16.3424
    3 4 -4 10092.7
    3 4 -4 10258.4
    3 4 -4 9558.66
    3 4 -4 9503.68
    -3 -4 4 9731.64
    3 4 -4 10113.5
    -3 -4 4 10443
    -3 -4 4 9442.77
    -3 -4 4 9845.27
    -3 -4 3 47.0674
    3 4 -3 46.809
    3 4 -3 9.85764
    -3 -4 3 -72.2237
    -3 -4 3 -33.1448
    3 4 -3 3.05209
    3 4 -3 -54.3469
    -3 -4 2 133377
    -3 -4 2 128057
    3 4 -2 129617
    3 4 -2 129945
    3 4 -1 2006.47
    -3 -4 1 1864.2
    -3 -4 1 1837.96
    -3 -4 1 1844.11
    3 4 -1 2061.17
    -3 -4 0 11529.7
    3 4 0 12136.3
    -3 -4 0 11804.9
    -3 -4 0 12286.8
    3 4 0 12340.8
    -3 -4 0 11912
    -3 -4 -1 1631.87
    -3 -4 -1 1566.37
    -3 -4 -1 2124.21
    3 4 1 1650.83
    3 4 1 1953.34
    -3 -4 -1 1459.79
    3 4 1 1611.99
    -3 -4 -2 6118.56
    -3 -4 -2 5691.03
    -3 -4 -2 5940.18
    3 4 2 5807.69
    3 4 2 6055.85
    -3 -4 -2 6404.25
    -3 -4 -3 1707.4
    -3 -4 -3 1863.01
    -3 -4 -3 1824.32
    -3 -4 -3 1863.09
    3 4 3 1701.9
    3 4 3 1709.21
    -3 -4 -4 77424.1
    -3 -4 -4 79012.6
    3 4 4 80133.8
    -3 -4 -5 1000.78
    -3 -4 -5 1148.71
    3 4 5 1079.71
    -3 -4 -6 8123.16
    3 4 6 8892.25
    -3 -4 -6 8036.85
    -3 -4 -7 8958.43
    3 4 7 9291.58
    -3 -4 -7 9070.81
    -3 -4 -8 9573.27
    3 4 8 9581.41
    -3 -4 -8 8779.11
    -3 -4 -9 455.327
    3 4 9 304.604
    3 4 9 304.74
    3 4 10 3282.14
    -3 -4 -10 3464.13
    -3 -4 -10 3603.49
    3 4 10 3064.17
    3 4 10 3132.46
    3 4 11 422.304
    3 4 11 510.755
    3 4 11 456.71
    3 4 12 254.844
    3 4 13 2854.88
    3 4 14 2092.62
    3 4 15 181.138
    3 4 16 728.179
    -3 -5 21 141.189
    -3 -5 20 2541.31
    -3 -5 19 11.3836
    -3 -5 19 62.9718
    -3 -5 18 154.72
    -3 -5 18 151.649
    -3 -5 17 966.76
    -3 -5 17 838.927
    -3 -5 16 2874.85
    -3 -5 16 2793.24
    3 5 -16 2286.07
    -3 -5 16 2618.17
    -3 -5 15 59.8779
    -3 -5 15 111.702
    3 5 -15 3.13038
    3 5 -15 18.9201
    -3 -5 15 4.2092
    -3 -5 14 43.6709
    -3 -5 14 -21.0912
    3 5 -14 2.97909
    -3 -5 14 -7.43016
    3 5 -14 44.0484
    3 5 -13 -73.796
    3 5 -13 -86.9355
    -3 -5 13 93.3998
    3 5 -13 -44.7553
    3 5 -12 10291.1
    3 5 -12 10690
    -3 -5 12 9844.38
    3 5 -12 10276.2
    3 5 -12 9669
    -3 -5 11 78.9628
    3 5 -11 113.734
    3 5 -11 64.229
    3 5 -11 85.2194
    -3 -5 11 125.941
    3 5 -10 1282.07
    -3 -5 10 1177.42
    -3 -5 10 1683.65
    3 5 -10 1176.45
    -3 -5 10 1201.09
    3 5 -10 1265.5
    3 5 -9 1367.18
    -3 -5 9 1143.49
    3 5 -9 1163.9
    3 5 -9 1166.58
    -3 -5 9 1399.54
    -3 -5 9 1267.7
    -3 -5 9 1427.76
    -3 -5 8 3894.84
    3 5 -8 3729.12
    -3 -5 8 3683
    3 5 -8 3431.97
    -3 -5 8 3944.83
    3 5 -8 3517.9
    -3 -5 7 916.06
    -3 -5 7 723.519
    3 5 -7 684.223
    3 5 -7 745.923
    3 5 -7 689.798
    3 5 -6 349.814
    3 5 -6 597.165
    -3 -5 6 356.32
    -3 -5 6 482.169
    3 5 -6 434.777
    -3 -5 5 501.805
    3 5 -5 618.495
    3 5 -5 432.409
    -3 -5 5 573.78
    -3 -5 5 555.727
    3 5 -5 507.595
    -3 -5 4 1698.28
    3 5 -4 1972.6
    -3 -5 4 1577.94
    -3 -5 4 1780.62
    3 5 -4 1878.91
    -3 -5 4 1800.72
    -3 -5 3 1313.32
    -3 -5 3 1138.69
    3 5 -3 1121.33
    -3 -5 3 1273.77
    3 5 -3 1501.53
    -3 -5 3 1253.39
    3 5 -2 10465.3
    -3 -5 2 10465.9
    -3 -5 2 11278.6
    3 5 -2 11384.8
    -3 -5 1 2541.98
    -3 -5 1 2308.64
    3 5 -1 2315.55
    3 5 -1 2347.5
    3 5 -1 2489.24
    3 5 0 451.055
    -3 -5 0 460.837
    -3 -5 0 511.576
    3 5 0 441.946
    -3 -5 0 457.196
    -3 -5 -1 905.642
    -3 -5 -1 730.485
    -3 -5 -1 785.221
    3 5 1 777.712
    -3 -5 -1 721.45
    3 5 1 941.733
    -3 -5 -2 27259.2
    -3 -5 -2 26043.2
    3 5 2 27544.7
    3 5 2 26684
    -3 -5 -2 26920.5
    -3 -5 -2 27407.6
    -3 -5 -3 5882.7
    -3 -5 -3 5704.41
    3 5 3 6292.95
    -3 -5 -3 5985.93
    3 5 3 6023.63
    -3 -5 -4 198.765
    -3 -5 -4 443.162
    -3 -5 -4 155.787
    3 5 4 358.348
    -3 -5 -5 611.461
    -3 -5 -5 553.902
    3 5 5 371.267
    -3 -5 -5 567.075
    -3 -5 -6 9856.79
    3 5 6 9711.67
    -3 -5 -6 9448.67
    -3 -5 -7 707.097
    -3 -5 -7 968.418
    3 5 7 729.031
    3 5 8 45.8066
    3 5 8 133.993
    -3 -5 -8 39.4004
    -3 -5 -9 227.884
    -3 -5 -9 403.023
    3 5 9 240.53
    3 5 9 307.247
    3 5 9 267.281
    3 5 10 42.2626
    3 5 10 65.9702
    3 5 10 61.8898
    3 5 11 875.442
    3 5 11 994.685
    3 5 11 1056.45
    3 5 12 881.721
    3 5 12 1190.94
    3 5 13 350.766
    3 5 14 407.288
    3 5 15 49.9837
    -3 -6 22 2960.62
    -3 -6 21 1197.42
    -3 -6 20 140.919
    -3 -6 19 2451.06
    -3 -6 18 1232.93
    -3 -6 18 1106.23
    -3 -6 17 1907.09
    -3 -6 17 1892.27
    -3 -6 16 1959.65
    3 6 -16 1846.21
    -3 -6 16 2025.51
    -3 -6 16 2366.65
    -3 -6 15 60.6259
    -3 -6 15 75.2005
    3 6 -15 -33.0083
    -3 -6 15 78.756
    3 6 -14 1421.03
    -3 -6 14 1465.93
    -3 -6 14 1574.8
    -3 -6 14 1598.4
    -3 -6 14 1410.94
    -3 -6 13 152.881
    -3 -6 13 60.2849
    -3 -6 13 176.939
    3 6 -13 26.6593
    3 6 -13 93.4804
    3 6 -13 5.00152
    3 6 -12 8431.68
    3 6 -12 8403.39
    3 6 -12 7956.31
    -3 -6 12 7825.55
    3 6 -11 248.864
    -3 -6 11 301.313
    3 6 -11 421.485
    3 6 -11 278.93
    -3 -6 11 229.426
    -3 -6 10 37222.8
    3 6 -10 36089.9
    3 6 -10 37759.2
    -3 -6 10 35128.6
    -3 -6 10 36463.1
    3 6 -9 156.907
    3 6 -9 133.802
    -3 -6 9 45.0355
    -3 -6 9 128.64
    3 6 -8 11579.3
    -3 -6 8 12612.6
    3 6 -8 11938.9
    3 6 -7 -12.4664
    3 6 -7 64.7772
    -3 -6 7 14.3398
    -3 -6 6 45112.9
    3 6 -6 45141.6
    3 6 -5 6746.81
    -3 -6 5 6507.26
    -3 -6 5 6122.22
    3 6 -5 6502.86
    -3 -6 4 298.52
    3 6 -4 330.122
    -3 -6 4 429.297
    3 6 -4 350.736
    -3 -6 4 283.534
    -3 -6 3 1247.07
    3 6 -3 1136.68
    -3 -6 3 1185.53
    -3 -6 3 988.573
    3 6 -3 1143.59
    -3 -6 3 1076.91
    3 6 -3 1015.06
    -3 -6 2 2947.4
    -3 -6 2 2979.98
    3 6 -2 2937.47
    3 6 -2 2859.61
    -3 -6 2 2933.93
    3 6 -2 2997.31
    3 6 -1 3682.43
    -3 -6 1 3726.41
    -3 -6 1 3330.44
    3 6 -1 3159.88
    -3 -6 0 1261.98
    -3 -6 0 1281.83
    3 6 0 1252.11
    3 6 0 1221.98
    -3 -6 0 1223.38
    -3 -6 -1 1286.28
    -3 -6 -1 1160.99
    3 6 1 1066.63
    -3 -6 -1 1129.64
    3 6 1 1177.62
    -3 -6 -1 1287.99
    -3 -6 -2 105705
    3 6 2 100846
    -3 -6 -2 104945
    -3 -6 -2 104428
    3 6 2 104607
    -3 -6 -3 758.169
    -3 -6 -3 652.358
    3 6 3 717.747
    -3 -6 -4 3236.87
    3 6 4 3224.41
    -3 -6 -4 3730.44
    -3 -6 -5 4992.85
    -3 -6 -5 4728.21
    3 6 5 4770.96
    -3 -6 -6 20091.8
    -3 -6 -6 18710
    3 6 6 17861
    -3 -6 -7 4864.59
    -3 -6 -7 4954.36
    3 6 7 5277.16
    3 6 7 5004.74
    3 6 8 3248.89
    -3 -6 -8 3114.43
    3 6 8 3160.07
    -3 -6 -8 3526.09
    -3 -6 -9 563.201
    3 6 9 752.039
    3 6 9 923.644
    3 6 9 725.208
    3 6 10 1367.18
    3 6 10 1352.88
    3 6 10 1585.51
    3 6 11 3352.92
    3 6 11 2880.5
    3 6 11 3143.78
    3 6 12 10396.6
    3 6 12 12080.8
    3 6 13 -5.90021
    3 6 14 6517.19
    3 6 15 94.7885
    -3 -7 22 173.095
    -3 -7 21 70.3545
    -3 -7 20 2252.22
    -3 -7 19 1039.37
    -3 -7 18 13349.6
    -3 -7 17 385.661
    -3 -7 17 359.423
    -3 -7 17 343.872
    -3 -7 16 13193.5
    -3 -7 16 13406.2
    3 7 -16 13545.3
    -3 -7 16 13548.8
    -3 -7 16 13697.1
    -3 -7 15 1124.38
    3 7 -15 1075.82
    -3 -7 15 976.562
    3 7 -14 7311.56
    -3 -7 14 7005.69
    -3 -7 14 6866.1
    3 7 -14 8043.44
    -3 -7 14 7423.4
    -3 -7 13 2783.96
    3 7 -13 2318.59
    -3 -7 13 2646.22
    -3 -7 13 2690.59
    3 7 -13 2735.12
    -3 -7 13 2546.21
    3 7 -12 2710.39
    3 7 -12 2958.58
    -3 -7 12 2973.58
    -3 -7 12 2838.24
    -3 -7 11 62.2372
    3 7 -11 -47.7647
    3 7 -11 47.7804
    -3 -7 11 4.25707
    -3 -7 11 8.6124
    3 7 -10 7133.9
    -3 -7 10 8215.65
    3 7 -10 7397.38
    -3 -7 10 7702.95
    3 7 -9 1114.51
    -3 -7 9 1085.32
    -3 -7 9 1121.96
    3 7 -9 1244.46
    3 7 -8 1325.08
    3 7 -8 1393.84
    -3 -7 8 1132.83
    3 7 -7 374.761
    3 7 -7 360.515
    -3 -7 7 503.171
    3 7 -6 27627.6
    -3 -7 6 29038.5
    -3 -7 6 27374.7
    3 7 -6 29249.2
    3 7 -5 663.117
    -3 -7 5 871.404
    -3 -7 5 842.745
    -3 -7 4 29242.4
    3 7 -4 28472.5
    -3 -7 4 28949.8
    -3 -7 4 28159.1
    -3 -7 3 184.471
    3 7 -3 141.118
    -3 -7 3 103.896
    -3 -7 3 211.982
    -3 -7 2 14430.9
    -3 -7 2 12582.6
    -3 -7 2 13987.5
    3 7 -2 14363
    -3 -7 2 13641.6
    3 7 -2 14023.4
    -3 -7 1 97.0059
    3 7 -1 112.981
    3 7 -1 162.622
    -3 -7 1 106.733
    -3 -7 0 38271.2
    -3 -7 0 39656.1
    3 7 0 37022
    3 7 0 37630.5
    -3 -7 -1 6309.14
    3 7 1 6341.26
    3 7 1 6279.04
    -3 -7 -2 15178.3
    3 7 2 15535
    3 7 2 14770
    -3 -7 -3 678.874
    -3 -7 -3 925.161
    3 7 3 688.939
    -3 -7 -4 1137.25
    -3 -7 -4 1340.7
    3 7 4 1002.75
    -3 -7 -5 4115.25
    -3 -7 -5 4546.23
    3 7 5 4378.12
    3 7 5 4551.38
    -3 -7 -6 2053.95
    3 7 6 2203.24
    -3 -7 -6 2269.37
    3 7 6 2298.02
    3 7 6 2325
    3 7 7 2905.87
    -3 -7 -7 3286.73
    -3 -7 -7 3346.21
    3 7 7 3121.42
    3 7 7 3287.6
    3 7 8 2129.06
    3 7 8 2124.93
    3 7 9 18.8152
    3 7 9 64.4673
    -3 -7 -9 -21.999
    3 7 9 19.4387
    3 7 10 7999.89
    3 7 10 8250.33
    3 7 10 7625.6
    3 7 11 30.964
    3 7 11 48.2017
    3 7 11 40.4406
    3 7 12 475.199
    3 7 12 444.115
    3 7 13 116.878
    3 7 14 3766.46
    -3 -8 21 264.368
    -3 -8 20 241.503
    -3 -8 19 1663.69
    -3 -8 18 4787.88
    -3 -8 18 4495.54
    -3 -8 17 2305.4
    -3 -8 17 2079.56
    -3 -8 16 1017.36
    3 8 -16 990.291
    -3 -8 16 1030.84
    -3 -8 15 4200.42
    3 8 -15 4424.68
    -3 -8 15 3922.26
    -3 -8 15 4038.26
    3 8 -14 10815.1
    -3 -8 14 11734.2
    3 8 -14 12073.7
    -3 -8 14 11774.4
    -3 -8 14 11554
    3 8 -13 5260.87
    3 8 -13 5310.61
    3 8 -13 5195.96
    -3 -8 13 5460.05
    -3 -8 13 5258.28
    -3 -8 12 15223.5
    3 8 -12 15115.1
    3 8 -12 15580.6
    -3 -8 12 14873.2
    -3 -8 12 15785.7
    3 8 -12 15108.7
    3 8 -11 468.73
    3 8 -11 429.986
    3 8 -11 535.277
    -3 -8 11 553.282
    -3 -8 11 314.852
    -3 -8 11 342.576
    -3 -8 10 13887.8
    3 8 -10 13000.1
    3 8 -10 13470.5
    -3 -8 10 13111.5
    -3 -8 9 270.891
    3 8 -9 324.205
    3 8 -9 161.763
    -3 -8 8 3587.89
    3 8 -8 3118.11
    3 8 -8 3757.34
    3 8 -7 713.607
    3 8 -7 960.443
    -3 -8 7 806.617
    -3 -8 6 420.386
    3 8 -6 306.373
    -3 -8 6 301.559
    -3 -8 5 6492.53
    -3 -8 5 6015.38
    3 8 -5 5937.29
    -3 -8 4 26064.3
    -3 -8 4 24303.7
    -3 -8 4 25344
    3 8 -4 25989.4
    -3 -8 3 495.856
    3 8 -3 741.203
    -3 -8 3 694.549
    -3 -8 3 654.763
    -3 -8 2 802.69
    -3 -8 2 614.965
    3 8 -2 795.675
    -3 -8 2 674.421
    -3 -8 2 817.071
    -3 -8 1 2087.77
    -3 -8 1 2054.91
    -3 -8 1 2131.36
    -3 -8 1 2208.86
    3 8 -1 2406.47
    -3 -8 0 19307.7
    -3 -8 0 17565.4
    3 8 0 18525.1
    3 8 0 18659.6
    3 8 1 1094.73
    3 8 1 1220
    -3 -8 -1 1413.02
    3 8 2 17568.1
    -3 -8 -2 19463
    -3 -8 -3 1975.79
    3 8 3 1962.65
    3 8 4 2259.44
    -3 -8 -4 2002.57
    3 8 4 2425.08
    3 8 4 2147.47
    -3 -8 -5 175.002
    3 8 5 144.58
    3 8 5 160.973
    -3 -8 -6 17463.2
    3 8 6 17024.7
    3 8 6 17428.6
    3 8 6 16121.8
    3 8 7 34.9718
    -3 -8 -7 65.3339
    -3 -8 -7 111.356
    3 8 7 5.56246
    3 8 7 56.1232
    -3 -8 -8 2509.53
    3 8 8 2688.7
    3 8 8 2759.64
    3 8 8 2801.45
    3 8 9 1862.01
    3 8 9 1795.99
    3 8 9 1827.86
    3 8 10 1028.65
    3 8 10 1144.28
    3 8 10 1277.51
    3 8 11 820.271
    3 8 11 829.526
    3 8 12 4182.49
    3 8 12 4347.33
    -3 -9 21 18.6237
    -3 -9 20 1986.43
    -3 -9 19 1150.54
    -3 -9 19 970.944
    -3 -9 18 3529.93
    -3 -9 18 3396.97
    -3 -9 17 4291.02
    -3 -9 17 4220.07
    -3 -9 16 10358.4
    -3 -9 16 10639.8
    -3 -9 15 -18.2792
    3 9 -15 101.48
    -3 -9 15 37.6155
    -3 -9 14 5189.85
    -3 -9 14 5434.46
    3 9 -14 5511.52
    -3 -9 13 92.0824
    3 9 -13 129.602
    3 9 -13 84.5663
    3 9 -13 7.87647
    -3 -9 13 177.239
    -3 -9 12 48872.8
    3 9 -12 48497.9
    3 9 -12 47578.2
    3 9 -12 47675.5
    -3 -9 12 48702.3
    -3 -9 12 44897.8
    -3 -9 12 48944.7
    3 9 -11 2502.11
    -3 -9 11 2389.5
    3 9 -11 2686.03
    3 9 -11 2414.32
    -3 -9 11 2081.44
    -3 -9 11 2769.18
    3 9 -10 2438.13
    -3 -9 10 2452.21
    -3 -9 10 2273.34
    3 9 -10 2211.64
    -3 -9 9 6787.12
    3 9 -9 7165.02
    3 9 -9 6192.86
    -3 -9 8 8520
    3 9 -8 8132.44
    3 9 -8 8173.26
    -3 -9 7 527.825
    3 9 -7 561.029
    -3 -9 6 21081.6
    3 9 -6 21952.7
    3 9 -5 1134.41
    -3 -9 5 1046.9
    -3 -9 5 924.922
    -3 -9 4 116.353
    -3 -9 4 90.7558
    -3 -9 4 47.1682
    3 9 -4 127.587
    -3 -9 3 499.222
    3 9 -3 503.03
    -3 -9 3 399.748
    -3 -9 3 415.056
    -3 -9 2 12355.2
    -3 -9 2 12815.3
    -3 -9 2 14345.3
    -3 -9 2 12893.5
    3 9 -2 13561.1
    -3 -9 1 8954.97
    -3 -9 1 8343.93
    -3 -9 1 8789.96
    3 9 -1 9088.97
    -3 -9 0 558.782
    3 9 0 807.059
    -3 -9 0 730.145
    -3 -9 0 624.323
    -3 -9 -1 -71.6392
    -3 -9 -1 -6.99621
    -3 -9 -1 52.6667
    3 9 1 119.336
    -3 -9 -2 1490.98
    -3 -9 -2 1156.45
    3 9 2 1071.93
    -3 -9 -2 1016.54
    3 9 2 984.571
    3 9 3 1712.34
    3 9 3 1461.48
    -3 -9 -3 1716.92
    -3 -9 -3 1608.22
    3 9 3 1808.97
    3 9 4 21284.9
    -3 -9 -4 22066.9
    -3 -9 -4 22533
    3 9 4 22560.5
    3 9 5 784.909
    -3 -9 -5 660.16
    -3 -9 -5 501.803
    3 9 5 708.861
    3 9 6 2114.78
    -3 -9 -6 2381.25
    -3 -9 -6 2261.38
    3 9 6 2404.54
    3 9 6 2523.74
    3 9 7 126.881
    3 9 7 19.4596
    3 9 7 33.9741
    3 9 7 40.9848
    3 9 8 12832.6
    3 9 8 12235.5
    3 9 8 11986.6
    3 9 9 584.95
    3 9 9 569.371
    3 9 9 605.158
    3 9 10 38.8328
    3 9 10 35.399
    3 9 10 -1.40012
    3 9 11 35.0656
    3 9 11 18.9818
    3 9 12 1779.68
    -3 -10 21 25.5785
    -3 -10 20 1199.13
    -3 -10 20 1093.83
    -3 -10 19 98.0444
    -3 -10 19 22.151
    -3 -10 18 343.821
    -3 -10 18 368.218
    -3 -10 17 296.932
    -3 -10 17 351.262
    -3 -10 16 7397.59
    -3 -10 16 7612.71
    -3 -10 15 1690.37
    3 10 -15 2004.95
    -3 -10 15 2073.68
    3 10 -14 15521.2
    -3 -10 14 15315.1
    -3 -10 14 15551.3
    3 10 -13 1314.77
    3 10 -13 1339.61
    3 10 -13 1351.5
    -3 -10 13 1240.37
    -3 -10 13 1217.32
    3 10 -12 4475.32
    3 10 -12 4418.48
    3 10 -12 4543.74
    -3 -10 12 4573.49
    -3 -10 12 4396.32
    3 10 -11 460.133
    -3 -10 11 534.218
    3 10 -11 501.319
    3 10 -11 597.66
    -3 -10 11 370.112
    -3 -10 11 494.087
    -3 -10 11 509.285
    -3 -10 10 2149.3
    -3 -10 10 2371.76
    3 10 -10 2292.65
    3 10 -10 2527.33
    3 10 -10 2781.03
    -3 -10 10 2224.31
    -3 -10 10 2158.61
    3 10 -9 7013
    -3 -10 9 6990.35
    -3 -10 8 6521.71
    3 10 -8 7179.08
    3 10 -7 94.0815
    -3 -10 7 143.859
    -3 -10 6 23382.5
    3 10 -6 24286.4
    3 10 -5 697.196
    -3 -10 5 436.283
    -3 -10 5 566.8
    3 10 -4 15230.4
    -3 -10 4 14398.1
    -3 -10 4 15462.8
    -3 -10 4 15010.2
    -3 -10 3 2340.19
    -3 -10 3 2440.12
    -3 -10 3 2288.31
    3 10 -3 2070.65
    -3 -10 2 25037.4
    3 10 -2 25607.9
    -3 -10 2 25537.2
    3 10 -1 3448.82
    -3 -10 1 3241.24
    -3 -10 1 3291.13
    -3 -10 1 3488.64
    3 10 0 1190.97
    -3 -10 0 1407.87
    3 10 0 1222.21
    -3 -10 0 1385.38
    -3 -10 0 1395.51
    3 10 0 1302.11
    3 10 0 1418.62
    3 10 1 64.1857
    3 10 1 84.4328
    -3 -10 -1 45.2436
    -3 -10 -1 118.312
    -3 -10 -1 25.509
    3 10 1 52.8694
    3 10 2 6190.24
    -3 -10 -2 6258.17
    -3 -10 -2 7129.74
    -3 -10 -2 6209.21
    3 10 2 6808.75
    3 10 2 6649.77
    3 10 3 175.839
    3 10 3 290.704
    -3 -10 -3 182.183
    -3 -10 -3 273.754
    -3 -10 -3 279.35
    -3 -10 -4 32001.7
    3 10 4 35648.4
    -3 -10 -4 33536.7
    -3 -10 -4 35277.3
    3 10 4 33906.6
    3 10 5 57.8326
    -3 -10 -5 13.3713
    3 10 5 40.0466
    -3 -10 -5 34.5213
    3 10 6 3537.43
    3 10 6 3533.97
    3 10 7 418.628
    3 10 7 463.795
    3 10 7 508.612
    3 10 8 2126.71
    3 10 8 2257.52
    3 10 8 2383.95
    3 10 9 590.118
    3 10 9 455.113
    3 10 10 1401.36
    3 10 11 67.8269
    -3 -11 21 8.733
    -3 -11 20 3109.65
    -3 -11 20 3004.12
    3 11 -20 2786.65
    -3 -11 19 43.596
    -3 -11 19 65.458
    -3 -11 18 3246.88
    -3 -11 18 3359.26
    -3 -11 17 684.428
    -3 -11 17 817.446
    3 11 -17 673.441
    -3 -11 16 3925.05
    -3 -11 16 4217.76
    -3 -11 15 798.395
    -3 -11 15 713.265
    -3 -11 14 370.375
    3 11 -14 218.394
    -3 -11 14 349.396
    3 11 -13 1318.25
    -3 -11 13 1333.8
    3 11 -13 1289.08
    3 11 -13 1284.05
    -3 -11 13 1337.59
    3 11 -12 36204.3
    -3 -11 12 37373.7
    3 11 -12 34952.6
    -3 -11 12 37075.5
    3 11 -12 35005.2
    3 11 -11 49.8585
    -3 -11 11 59.9006
    -3 -11 11 -2.88657
    3 11 -11 119.866
    3 11 -11 -45.2365
    -3 -11 10 153.606
    3 11 -10 76.6553
    -3 -11 10 132.953
    -3 -11 10 45.5185
    3 11 -10 33.6437
    3 11 -10 51.295
    -3 -11 9 4510.23
    -3 -11 9 4330.97
    3 11 -9 4361.08
    3 11 -9 4345.82
    3 11 -9 4390.52
    -3 -11 9 4305.83
    -3 -11 9 4689.56
    3 11 -8 6735.96
    -3 -11 8 7260.73
    3 11 -8 6613.28
    3 11 -8 7666.72
    -3 -11 8 7086.78
    -3 -11 8 6667.28
    -3 -11 8 6650.38
    3 11 -7 20.4408
    -3 -11 7 31.7442
    3 11 -7 156.599
    3 11 -7 34.9413
    -3 -11 7 70.4061
    -3 -11 7 64.8358
    -3 -11 6 1392.28
    3 11 -6 1288.07
    3 11 -6 1672.31
    3 11 -6 1726.53
    -3 -11 6 1420.79
    -3 -11 6 1430.71
    3 11 -5 1667.45
    -3 -11 5 1504.06
    -3 -11 5 1536.56
    3 11 -5 1643.42
    3 11 -5 1691.04
    -3 -11 5 1627.08
    -3 -11 5 1609.92
    -3 -11 4 4749.14
    -3 -11 4 4636.41
    3 11 -4 4640.75
    3 11 -4 4631.52
    -3 -11 4 4815.95
    3 11 -4 5004.56
    -3 -11 4 4697.12
    3 11 -4 4143.68
    3 11 -4 4526.06
    3 11 -3 667.407
    3 11 -3 748.616
    -3 -11 3 657.451
    -3 -11 3 527.848
    3 11 -3 736.353
    -3 -11 3 939.449
    -3 -11 3 860.154
    3 11 -3 760.929
    3 11 -2 11475.2
    -3 -11 2 12209.4
    -3 -11 2 12346.8
    3 11 -2 12761.4
    3 11 -2 12306.8
    -3 -11 2 12276.5
    3 11 -2 11211.5
    -3 -11 2 11795.5
    3 11 -1 48.6301
    3 11 -1 63.9494
    -3 -11 1 129.799
    -3 -11 1 -18.7372
    -3 -11 1 75.1678
    3 11 -1 74.6558
    3 11 -1 46.5412
    3 11 0 488.322
    3 11 0 520.452
    -3 -11 0 582.637
    -3 -11 0 485.648
    -3 -11 0 418.119
    -3 -11 0 448.302
    3 11 0 537.957
    -3 -11 -1 891.716
    -3 -11 -1 1054.38
    -3 -11 -1 944.456
    3 11 1 915.776
    3 11 1 841.724
    3 11 1 871.096
    3 11 2 13119.7
    -3 -11 -2 12611.7
    -3 -11 -2 14379.5
    3 11 2 13812.8
    -3 -11 -2 14224.2
    3 11 2 13715.5
    3 11 3 1222.69
    -3 -11 -3 1467.31
    3 11 3 1327.95
    -3 -11 -3 1159.46
    -3 -11 -3 1090.76
    3 11 4 478.624
    -3 -11 -4 497.396
    3 11 4 447.559
    3 11 5 188.403
    3 11 5 199.273
    3 11 6 37.4138
    3 11 6 35.5319
    3 11 7 510.444
    3 11 7 620.835
    3 11 8 279.455
    3 11 8 307.696
    3 11 9 4.77655
    3 11 10 5348.39
    -3 -12 20 1469.29
    -3 -12 20 1437.46
    3 12 -20 1333.68
    -3 -12 19 36.3121
    -3 -12 19 -13.5892
    3 12 -19 33.7795
    -3 -12 18 316.394
    -3 -12 18 316.356
    -3 -12 17 2406.77
    -3 -12 17 2338.33
    3 12 -17 2518.34
    -3 -12 16 203.173
    -3 -12 16 160.278
    3 12 -16 118.346
    -3 -12 15 22.54
    -3 -12 15 11.3074
    -3 -12 14 5547.11
    -3 -12 14 5388.2
    3 12 -14 5022.58
    -3 -12 13 118.843
    3 12 -13 44.2224
    3 12 -13 23.3317
    -3 -12 13 66.1889
    -3 -12 12 18.775
    -3 -12 12 49.4893
    3 12 -12 -7.28815
    3 12 -12 59.7632
    -3 -12 12 1.83951
    -3 -12 11 291.131
    3 12 -11 305.043
    -3 -12 11 313.822
    3 12 -11 285.986
    3 12 -11 357.471
    -3 -12 11 324.831
    3 12 -10 6758.41
    3 12 -10 6809.54
    3 12 -10 6420.65
    -3 -12 10 6982.21
    -3 -12 10 6418.07
    -3 -12 10 7255.19
    -3 -12 9 406.263
    3 12 -9 421.864
    3 12 -9 311.312
    -3 -12 9 416.525
    3 12 -9 435.172
    -3 -12 9 292.8
    3 12 -8 1081.59
    -3 -12 8 968.387
    -3 -12 8 1112.22
    3 12 -8 1053.77
    3 12 -8 934.994
    3 12 -8 1299.02
    -3 -12 8 1013.43
    -3 -12 8 961.432
    -3 -12 7 193.218
    3 12 -7 174.575
    3 12 -7 198.957
    -3 -12 7 241.955
    -3 -12 7 214.465
    3 12 -7 214.292
    -3 -12 7 263.529
    3 12 -7 215.341
    -3 -12 7 229.328
    3 12 -7 67.637
    3 12 -6 5515.32
    -3 -12 6 5157.82
    -3 -12 6 5507.09
    -3 -12 6 5184.44
    3 12 -6 5230.28
    3 12 -6 5520.75
    3 12 -6 5385.81
    3 12 -6 5112.62
    3 12 -6 5722.62
    -3 -12 6 5155.76
    3 12 -5 2807.78
    3 12 -5 2956.75
    -3 -12 5 3056.89
    3 12 -5 3262.46
    3 12 -5 2692.13
    -3 -12 5 2833.01
    3 12 -5 2830.52
    3 12 -4 29764.3
    -3 -12 4 29934.3
    -3 -12 4 29687.9
    3 12 -4 29725.2
    3 12 -4 30715.6
    3 12 -4 28472.6
    -3 -12 4 29757.6
    3 12 -3 470.972
    3 12 -3 415.594
    -3 -12 3 343.638
    3 12 -3 422.74
    -3 -12 3 394.382
    3 12 -3 521.65
    -3 -12 3 294.361
    3 12 -2 647.751
    -3 -12 2 728.908
    -3 -12 2 908.141
    -3 -12 2 691.764
    3 12 -2 549.047
    3 12 -2 607.488
    3 12 -2 770.12
    -3 -12 2 713.283
    3 12 -1 742.229
    -3 -12 1 656.275
    -3 -12 1 382.86
    -3 -12 1 577.722
    -3 -12 1 504.695
    3 12 -1 652.059
    3 12 -1 634.126
    3 12 0 26481.9
    -3 -12 0 27842
    -3 -12 0 26611.3
    -3 -12 0 26385.2
    3 12 0 25890.4
    -3 -12 0 26267.7
    3 12 0 27231.2
    3 12 1 236.834
    3 12 1 183.537
    -3 -12 -1 116.405
    3 12 1 201.56
    -3 -12 -1 191.035
    3 12 2 13332.9
    -3 -12 -2 13851.6
    3 12 2 13791.8
    -3 -12 -2 13685.7
    3 12 2 13124
    3 12 3 15.4673
    -3 -12 -3 2.49419
    3 12 3 -75.1634
    3 12 4 4463.78
    3 12 4 4096.69
    3 12 5 216.669
    3 12 5 262.217
    3 12 6 16181.3
    3 12 6 13613.3
    3 12 7 350.552
    3 12 8 5232.95
    -3 -12 -8 5330.4
    3 12 9 609.472
    -3 -13 20 4465.02
    3 13 -20 3817.46
    -3 -13 19 62.7114
    3 13 -19 89.8596
    -3 -13 18 1157.43
    3 13 -18 1047.1
    3 13 -18 1013.34
    -3 -13 17 367.741
    3 13 -17 314.139
    3 13 -17 414.976
    3 13 -16 189.59
    -3 -13 16 150.269
    3 13 -15 60.6618
    -3 -13 15 47.7198
    -3 -13 14 5404.73
    3 13 -14 4953.58
    -3 -13 14 5280.57
    3 13 -14 4960.11
    -3 -13 13 2888.45
    3 13 -13 2907.86
    3 13 -13 2892.89
    3 13 -13 2502.11
    -3 -13 13 2999.24
    3 13 -12 12761.7
    -3 -13 12 12891.1
    3 13 -12 13669.8
    3 13 -12 12390.3
    3 13 -12 12745.6
    -3 -13 12 13265.6
    -3 -13 12 12188.2
    3 13 -11 -45.0259
    -3 -13 11 -14.8919
    3 13 -11 -26.6809
    3 13 -11 18.2383
    3 13 -11 -0.05569
    -3 -13 11 -39.4133
    -3 -13 11 33.4562
    3 13 -10 960.618
    -3 -13 10 730.696
    3 13 -10 840.46
    -3 -13 10 931.711
    3 13 -10 1004.39
    3 13 -10 792.207
    3 13 -10 985.989
    -3 -13 10 840.971
    3 13 -9 -30.1261
    -3 -13 9 -11.3865
    -3 -13 9 24.8817
    3 13 -9 38.4177
    -3 -13 9 29.5906
    3 13 -9 -117.272
    3 13 -9 24.3017
    -3 -13 9 24.5598
    3 13 -9 -26.9729
    3 13 -8 3025.45
    3 13 -8 3129.99
    -3 -13 8 3263.65
    3 13 -8 3041.1
    3 13 -8 2907.84
    3 13 -8 3039.52
    -3 -13 8 3126.44
    -3 -13 8 3012.56
    3 13 -7 2029.7
    -3 -13 7 1911.5
    -3 -13 7 1942.11
    3 13 -7 1862.28
    3 13 -7 1850.83
    3 13 -7 1936
    3 13 -7 1853.52
    -3 -13 7 2066.54
    -3 -13 7 2059.41
    3 13 -6 128.738
    -3 -13 6 121.01
    3 13 -6 -1.24672
    -3 -13 6 20.7638
    3 13 -6 59.7501
    -3 -13 6 24.6339
    3 13 -6 26.697
    3 13 -6 186.983
    -3 -13 6 85.7422
    -3 -13 5 1071.74
    3 13 -5 1028.04
    -3 -13 5 1069.08
    3 13 -5 1075.56
    3 13 -5 890.712
    3 13 -5 1102.13
    -3 -13 5 1023.85
    3 13 -4 34422.6
    3 13 -4 33360
    -3 -13 4 33477.6
    3 13 -4 35082.4
    3 13 -4 33687.8
    -3 -13 4 33180.8
    3 13 -3 195.492
    -3 -13 3 246.444
    3 13 -3 346.521
    -3 -13 3 106.574
    3 13 -3 173.65
    3 13 -2 4301.49
    -3 -13 2 4158.4
    -3 -13 2 4112.44
    -3 -13 2 3840.51
    3 13 -2 3809.06
    3 13 -1 338.062
    -3 -13 1 494.57
    3 13 -1 352.704
    -3 -13 1 395.277
    3 13 -1 281.361
    -3 -13 1 328.295
    -3 -13 1 243.04
    3 13 0 689.928
    -3 -13 0 787.763
    -3 -13 0 916.344
    -3 -13 0 791.573
    3 13 0 835.049
    3 13 0 749.053
    3 13 1 1193.38
    -3 -13 -1 1104.28
    3 13 1 1050.56
    -3 -13 -1 1149.95
    3 13 1 1081.91
    3 13 2 6225.02
    -3 -13 -2 6041.37
    -3 -13 -2 6323.64
    3 13 2 6474.05
    -3 -13 -2 6176.8
    3 13 2 5602.27
    -3 -13 -3 758.947
    3 13 3 650.743
    3 13 3 623.356
    -3 -13 -4 2602.74
    3 13 4 2704.6
    3 13 5 40.5243
    -3 -13 -5 104.951
    -3 -13 -6 58.4408
    3 13 6 19.8611
    -3 -13 -7 576.539
    3 13 7 639.293
    3 13 8 182.22
    -3 -14 20 4419.9
    -3 -14 19 329.391
    3 14 -19 273.498
    -3 -14 18 782.802
    3 14 -18 698.801
    3 14 -18 806.887
    -3 -14 17 2425.74
    3 14 -17 2386.51
    3 14 -17 2682.31
    3 14 -16 261.649
    3 14 -16 228.081
    -3 -14 16 154.51
    3 14 -15 171.821
    3 14 -15 102.089
    -3 -14 15 194.543
    3 14 -14 173.158
    3 14 -14 116.943
    3 14 -14 152.99
    -3 -14 14 203.99
    -3 -14 13 6016.44
    3 14 -13 6424.11
    3 14 -13 5783.02
    3 14 -13 6185.71
    -3 -14 13 5938.3
    -3 -14 13 5874.91
    3 14 -12 1383.86
    -3 -14 12 1516.3
    -3 -14 12 1415.09
    3 14 -12 1586.93
    3 14 -12 1371.43
    -3 -14 12 1548.12
    3 14 -12 1564.77
    3 14 -11 1357.95
    -3 -14 11 1403.74
    3 14 -11 1363.21
    3 14 -11 1297.05
    3 14 -11 1353.53
    3 14 -11 1271.32
    -3 -14 11 1399.12
    -3 -14 11 1169.18
    3 14 -10 1383.34
    -3 -14 10 1299.02
    3 14 -10 1211.45
    3 14 -10 1402.29
    3 14 -10 1251.87
    3 14 -10 1370.63
    -3 -14 10 1328.02
    -3 -14 10 1565.34
    -3 -14 9 313.473
    3 14 -9 343.613
    3 14 -9 365.786
    -3 -14 9 268.244
    3 14 -9 337.322
    3 14 -9 108.024
    -3 -14 9 326.53
    3 14 -8 1883.27
    3 14 -8 1785.69
    3 14 -8 1760.66
    3 14 -8 1703.57
    -3 -14 8 1814.15
    -3 -14 8 1744.54
    -3 -14 8 1874.56
    3 14 -7 845.371
    3 14 -7 808.338
    -3 -14 7 751.053
    3 14 -7 681.776
    3 14 -7 755.596
    -3 -14 7 851.988
    -3 -14 7 725.177
    3 14 -6 13610.3
    -3 -14 6 13096
    3 14 -6 13312.4
    3 14 -6 13629.8
    -3 -14 6 14455.3
    3 14 -6 13478
    -3 -14 6 13635.5
    -3 -14 6 13554.6
    3 14 -5 1536.03
    -3 -14 5 1443.98
    3 14 -5 1489.27
    -3 -14 5 1576.17
    3 14 -5 1412.62
    -3 -14 5 1576.53
    3 14 -5 1423.77
    -3 -14 5 1558.56
    3 14 -4 3997.08
    -3 -14 4 4008.98
    -3 -14 4 4002.81
    -3 -14 4 4129.28
    3 14 -4 4130.61
    3 14 -4 4049.93
    3 14 -3 354.174
    -3 -14 3 366.171
    3 14 -3 462.871
    -3 -14 3 334.173
    3 14 -2 11303.6
    3 14 -2 11361.2
    -3 -14 2 11088.9
    -3 -14 2 10761.1
    3 14 -1 35.0789
    -3 -14 1 84.4117
    -3 -14 1 45.3888
    3 14 -1 26.9211
    3 14 0 4526.55
    3 14 0 4715.32
    -3 -14 0 4525.1
    -3 -14 0 4707.94
    3 14 1 20.7082
    -3 -14 -1 40.1364
    3 14 1 58.6862
    -3 -14 -1 8.00714
    3 14 2 5780.01
    -3 -14 -2 5774.23
    3 14 2 5637.23
    -3 -14 -3 -13.6422
    3 14 3 36.9512
    -3 -14 -4 1910.45
    3 14 4 2011
    -3 -14 -5 237.148
    3 14 5 226.344
    3 14 5 216.69
    3 14 6 3285.27
    -3 -15 19 200.386
    3 15 -19 203.86
    3 15 -18 2924.86
    3 15 -18 3349.12
    -3 -15 18 3258.93
    -3 -15 17 2491.14
    3 15 -17 2273.79
    3 15 -17 2459.25
    -3 -15 16 180.306
    3 15 -16 148.835
    -3 -15 16 155.53
    3 15 -15 82.3362
    3 15 -15 104.932
    -3 -15 15 121.974
    3 15 -14 613.219
    3 15 -14 517.431
    -3 -15 14 583.236
    -3 -15 13 43.9122
    -3 -15 13 33.3612
    3 15 -13 13.1896
    3 15 -13 81.3929
    -3 -15 12 12547.5
    -3 -15 12 13400.7
    3 15 -12 12815.5
    3 15 -12 12351.7
    -3 -15 12 12262.9
    3 15 -12 12655.1
    -3 -15 11 -5.51514
    3 15 -11 14.9559
    3 15 -11 -38.308
    3 15 -11 -24.7858
    -3 -15 11 6.91263
    -3 -15 11 -21.0583
    3 15 -10 2355.36
    3 15 -10 2674.97
    -3 -15 10 2315.45
    -3 -15 10 2160.56
    3 15 -10 2498.89
    -3 -15 9 237.967
    -3 -15 9 194.191
    3 15 -9 115.75
    3 15 -9 182.527
    3 15 -9 209.022
    -3 -15 9 193.569
    3 15 -8 9082.8
    -3 -15 8 9157.63
    3 15 -8 9020.36
    -3 -15 8 8552.98
    3 15 -8 9113.52
    -3 -15 8 8847.54
    -3 -15 7 107.506
    3 15 -7 24.4433
    -3 -15 7 -38.6492
    3 15 -7 -24.0151
    3 15 -7 -18.8121
    -3 -15 7 2.46889
    3 15 -6 2826.82
    3 15 -6 2841.18
    -3 -15 6 3091
    3 15 -6 2853.42
    -3 -15 6 2763.54
    -3 -15 6 2724.37
    -3 -15 5 462.13
    -3 -15 5 341.655
    3 15 -5 390.84
    -3 -15 5 424.727
    -3 -15 5 328.92
    3 15 -5 486.87
    3 15 -5 399.039
    3 15 -4 866.672
    -3 -15 4 896.081
    -3 -15 4 968.757
    -3 -15 4 1004.81
    3 15 -4 960.609
    -3 -15 4 931.902
    3 15 -3 84.5776
    3 15 -3 118.042
    -3 -15 3 16.6749
    -3 -15 3 37.6893
    -3 -15 3 80.5104
    -3 -15 3 27.974
    3 15 -2 4431.61
    3 15 -2 4392.98
    -3 -15 2 4305.87
    -3 -15 2 4334.71
    3 15 -1 610.045
    -3 -15 1 614.73
    3 15 -1 654.484
    -3 -15 1 644.706
    3 15 0 6.13407
    -3 -15 0 28.4697
    3 15 0 -8.97561
    3 15 1 874.824
    -3 -15 -1 929.283
    3 15 1 878.221
    3 15 2 6596.33
    -3 -15 -2 6910.44
    -3 -15 -3 515.099
    3 15 3 545.984
    -3 -15 -4 2671.25
    3 15 4 2736.69
    3 15 4 3006.27
    -3 -15 -4 2953
    -3 -15 -5 92.0878
    3 15 5 4.45555
    -3 -16 18 1533.57
    3 16 -18 1560.19
    3 16 -18 1553.08
    -3 -16 17 94.3934
    3 16 -17 66.6555
    3 16 -17 46.5934
    -3 -16 16 301.699
    3 16 -16 236.152
    -3 -16 16 255.319
    3 16 -16 216.012
    -3 -16 15 99.4993
    3 16 -15 4.39726
    3 16 -15 9.69897
    -3 -16 15 4.70687
    3 16 -14 5171
    3 16 -14 5214.33
    -3 -16 14 4834.97
    3 16 -13 739.211
    -3 -16 13 774.569
    3 16 -13 813.521
    -3 -16 13 912.655
    -3 -16 12 486.28
    3 16 -12 383.899
    3 16 -12 494.19
    -3 -16 12 490.772
    3 16 -12 425.729
    -3 -16 11 23.3319
    3 16 -11 78.7571
    3 16 -11 24.8605
    -3 -16 11 -5.51507
    3 16 -11 -7.90248
    3 16 -10 1393.44
    3 16 -10 1442.57
    -3 -16 10 1297.54
    3 16 -10 1242.64
    -3 -16 10 1151.26
    3 16 -9 2254.32
    3 16 -9 2344.37
    -3 -16 9 1973.15
    -3 -16 9 2289.57
    3 16 -9 2260.38
    -3 -16 8 1073.68
    3 16 -8 1106.13
    3 16 -8 1084.98
    -3 -16 8 1104.06
    -3 -16 8 1038.37
    -3 -16 7 360.833
    3 16 -7 505.174
    3 16 -7 425.992
    -3 -16 7 388.382
    -3 -16 7 360.385
    3 16 -6 1458.67
    3 16 -6 1432.51
    3 16 -6 1323.08
    -3 -16 6 1393.59
    -3 -16 6 1469.98
    -3 -16 6 1471.76
    -3 -16 5 316.642
    -3 -16 5 334.07
    3 16 -5 219.268
    -3 -16 5 345.305
    3 16 -5 303.291
    3 16 -4 11220.4
    -3 -16 4 11057.8
    -3 -16 4 11065.5
    3 16 -4 10985.7
    -3 -16 4 11290.8
    -3 -16 4 10658.6
    3 16 -3 344.86
    -3 -16 3 297.41
    -3 -16 3 254.264
    -3 -16 3 351.503
    -3 -16 3 322.121
    3 16 -2 6042.01
    -3 -16 2 5801.14
    -3 -16 2 5939.32
    3 16 -2 5429.04
    -3 -16 2 5669.97
    -3 -16 2 6010.64
    3 16 -1 174.172
    -3 -16 1 144.978
    -3 -16 1 122.623
    -3 -16 1 124.92
    3 16 -1 138.045
    -3 -16 0 375.503
    -3 -16 0 366.954
    -3 -16 0 319.711
    3 16 0 382.488
    3 16 0 301.729
    3 16 1 181.12
    -3 -16 -1 163.01
    -3 -16 -1 138.21
    -3 -16 -1 216.761
    3 16 1 197.783
    -3 -16 -2 1886.68
    -3 -16 -2 1746.9
    3 16 2 1585.51
    -3 -16 -2 1780.06
    -3 -16 -3 516.944
    -3 -16 -3 440.386
    -3 -17 17 9.38857
    3 17 -17 20.2308
    -3 -17 16 394.075
    3 17 -16 416.471
    3 17 -16 381.473
    3 17 -16 374.635
    -3 -17 15 482.502
    3 17 -15 479.389
    3 17 -15 501.666
    -3 -17 15 545.006
    3 17 -15 478.078
    -3 -17 14 626.218
    3 17 -14 724.019
    3 17 -14 843.012
    -3 -17 14 705.431
    3 17 -14 843.22
    -3 -17 13 2121.02
    -3 -17 13 1914.46
    3 17 -13 2082.47
    3 17 -13 2243.47
    -3 -17 13 2065.78
    3 17 -12 3926.31
    3 17 -12 4317.28
    -3 -17 12 3753.41
    3 17 -12 4057.25
    -3 -17 12 3847.42
    3 17 -11 852.465
    -3 -17 11 979.525
    -3 -17 11 854.242
    3 17 -11 922.07
    3 17 -10 1042.67
    -3 -17 10 1143.81
    3 17 -10 1129.65
    -3 -17 10 999.984
    3 17 -9 2596.23
    -3 -17 9 2525.93
    -3 -17 9 2789.94
    3 17 -9 2579.09
    -3 -17 8 763.646
    3 17 -8 619.899
    3 17 -8 765.49
    -3 -17 8 685.327
    -3 -17 7 258.294
    3 17 -7 250.953
    3 17 -7 224.459
    -3 -17 7 260.621
    -3 -17 7 85.9098
    -3 -17 6 680.153
    3 17 -6 618.317
    -3 -17 6 574.645
    3 17 -6 547.303
    -3 -17 6 633.593
    -3 -17 5 1191.77
    3 17 -5 1228.87
    -3 -17 5 1208.58
    -3 -17 5 1184.98
    3 17 -4 27708.9
    -3 -17 4 26310.2
    -3 -17 4 28074.7
    -3 -17 4 27929.9
    3 17 -3 355.541
    -3 -17 3 414.858
    -3 -17 3 405.644
    -3 -17 2 3266.01
    3 17 -2 3065.57
    -3 -17 2 3180.87
    -3 -17 1 127.41
    3 17 -1 39.7121
    -3 -17 1 60.5705
    -3 -17 0 2437.87
    -3 -17 0 2566.21
    -3 -17 -1 126.535
    -3 -17 -1 88.1852
    3 17 1 96.9864
    3 18 -15 367.154
    3 18 -14 527.787
    -3 -18 14 530.885
    3 18 -13 12.4066
    -3 -18 13 39.3096
    -3 -18 13 -6.97486
    3 18 -12 620.73
    -3 -18 12 711.207
    -3 -18 12 679.518
    3 18 -12 705.505
    -3 -18 11 60.3063
    3 18 -11 92.1325
    3 18 -11 122.216
    -3 -18 11 132.973
    -3 -18 10 40.1292
    3 18 -10 91.3759
    3 18 -10 87.2823
    -3 -18 10 146.624
    -3 -18 9 3.70708
    3 18 -9 71.6098
    -3 -18 9 106.952
    3 18 -9 14.8467
    3 18 -8 834.405
    3 18 -8 722.143
    -3 -18 8 701.771
    -3 -18 8 873.593
    -3 -18 7 538.833
    3 18 -7 557.302
    -3 -18 7 369.774
    3 18 -7 373.62
    3 18 -6 4263.22
    -3 -18 6 4211.11
    -3 -18 6 3864.7
    -3 -18 6 3816.34
    -3 -18 5 137.573
    3 18 -5 71.4557
    -3 -18 5 97.6974
    -3 -18 5 131.589
    -3 -18 4 6057.37
    3 18 -4 5838.48
    -3 -18 4 6215
    -3 -18 3 286.577
    3 18 -3 269.048
    -3 -18 3 256.4
    3 18 -2 1155.13
    -3 -18 2 1365.87
    -3 -18 2 1318.02
    3 18 -2 1330.55
    3 19 -12 9824.12
    3 19 -11 103.205
    -3 -19 11 82.19
    -3 -19 10 106.159
    3 19 -10 196.705
    3 19 -10 144.538
    -3 -19 10 155.032
    -3 -19 9 196.865
    3 19 -9 163.043
    3 19 -8 3984.41
    -3 -19 8 4070.72
    3 19 -7 436.2
    -3 -19 7 443.342
    -3 -19 6 304.831
    3 19 -6 373.268
    -3 -19 5 2.05505
    3 19 -5 26.0132
    4 -21 4 1114.11
    -4 21 -5 402.833
    4 -21 5 425.147
    -4 21 -6 159.572
    4 -21 6 172.118
    -4 21 -7 17.5161
    4 -21 7 59.6677
    4 -21 8 188.32
    -4 21 -8 202.631
    -4 21 -9 1212.44
    4 -21 9 1180.41
    -4 21 -10 328.642
    -4 20 -1 402.377
    4 -20 1 383.549
    4 -20 1 388.15
    4 -20 2 352.317
    4 -20 2 298.261
    -4 20 -2 276.476
    -4 20 -3 1676.95
    4 -20 3 1849.17
    4 -20 3 1748.39
    -4 20 -3 1705.24
    -4 20 -4 4993.47
    4 -20 4 4728.94
    -4 20 -4 5193.21
    4 -20 4 5267.98
    4 -20 5 258.824
    4 -20 5 210.419
    -4 20 -5 152.532
    -4 20 -5 205.15
    4 -20 6 -49.3792
    4 -20 6 42.8037
    -4 20 -6 11.9595
    4 -20 6 22.4088
    -4 20 -7 1630.05
    4 -20 7 1547.14
    4 -20 7 1766.64
    4 -20 7 1641.79
    -4 20 -8 17.1736
    4 -20 8 34.0105
    4 -20 8 82.5246
    -4 20 -9 3228.14
    -4 20 -9 2929.78
    4 -20 9 3082.55
    4 -20 9 3011.78
    -4 20 -10 1852.39
    -4 20 -10 2077.72
    4 -20 10 1743.05
    4 -20 10 2009.28
    -4 20 -11 1186.32
    -4 20 -11 1217.51
    4 -20 11 1372.9
    4 -20 11 1220.98
    -4 20 -12 310.338
    -4 20 -12 213.097
    4 -20 12 308.993
    4 -20 12 211.111
    -4 20 -13 48.905
    4 -20 13 0.21417
    -4 20 -14 3024.44
    4 -20 14 3117.08
    -4 19 2 217.031
    4 -19 -2 296.653
    4 -19 -1 115.232
    4 -19 -1 115.273
    -4 19 1 58.9263
    4 -19 0 25.8687
    -4 19 0 53.4923
    4 -19 1 84.2311
    4 -19 1 49.1393
    -4 19 -1 4.95111
    4 -19 2 274.704
    -4 19 -2 291.43
    4 -19 2 338.259
    -4 19 -2 254.416
    4 -19 3 32.1336
    4 -19 3 34.2765
    -4 19 -3 62.2828
    -4 19 -3 11.6558
    4 -19 4 91.9046
    4 -19 4 46.3746
    -4 19 -4 34.4564
    -4 19 -4 -3.23857
    4 -19 5 7.2347
    -4 19 -5 67.91
    4 -19 5 41.9651
    4 -19 5 62.928
    4 -19 6 8240.29
    -4 19 -6 8821.19
    4 -19 6 8767.51
    4 -19 6 8146.01
    -4 19 -7 596.265
    4 -19 7 745.703
    -4 19 -7 735.162
    4 -19 7 604.561
    4 -19 7 720.396
    -4 19 -8 8916.92
    -4 19 -8 8318.41
    4 -19 8 8792.63
    4 -19 8 8848.72
    -4 19 -9 933.637
    -4 19 -9 923.125
    4 -19 9 848.785
    4 -19 9 834.528
    -4 19 -10 -31.765
    -4 19 -10 7.79947
    4 -19 10 -59.2801
    4 -19 10 -8.93143
    -4 19 -11 4.81269
    4 -19 11 -21.4314
    4 -19 11 30.0104
    -4 19 -11 -33.9488
    -4 19 -12 2530.31
    -4 19 -12 2553.03
    4 -19 12 2504.3
    4 -19 12 2552.47
    -4 19 -13 210.221
    -4 19 -13 299.177
    4 -19 13 344.017
    4 -19 13 297.2
    -4 19 -14 356.467
    4 -19 14 351.361
    -4 19 -15 464.751
    -4 18 4 12.2026
    4 -18 -4 -40.5203
    -4 18 3 2020.01
    4 -18 -3 1846.02
    -4 18 2 14045.1
    4 -18 -2 13995.8
    4 -18 -1 327.03
    -4 18 1 401.89
    4 -18 0 1881.59
    4 -18 0 1966.17
    -4 18 0 1915.26
    4 -18 1 281.146
    4 -18 1 206.376
    -4 18 -1 233.161
    -4 18 -1 258.782
    -4 18 -2 3295.21
    4 -18 2 3515.03
    4 -18 2 3011.07
    4 -18 2 3401.87
    -4 18 -2 3204.61
    4 -18 3 2053.58
    4 -18 3 2181.52
    -4 18 -3 2067.23
    4 -18 3 2202.44
    -4 18 -3 2172.54
    4 -18 4 1608.14
    -4 18 -4 1691.53
    4 -18 4 1827.41
    -4 18 -4 1674.2
    4 -18 4 1677.97
    4 -18 4 1748.2
    4 -18 5 1435.18
    -4 18 -5 1322.12
    -4 18 -5 1327.99
    4 -18 5 1430.76
    4 -18 5 1520.35
    4 -18 6 2026.91
    -4 18 -6 2070.58
    4 -18 6 2119.56
    -4 18 -6 2213.76
    -4 18 -6 2251.47
    4 -18 6 1977.25
    4 -18 7 443.501
    -4 18 -7 478.361
    4 -18 7 395.722
    -4 18 -7 520.676
    4 -18 7 472.984
    4 -18 8 325.785
    4 -18 8 322.725
    -4 18 -8 181.088
    -4 18 -8 152.532
    4 -18 8 289.028
    -4 18 -9 1007.62
    -4 18 -9 939.65
    4 -18 9 861.194
    4 -18 9 951.967
    4 -18 9 865.133
    -4 18 -10 247.622
    -4 18 -10 199.623
    4 -18 10 351.176
    4 -18 10 265.694
    -4 18 -11 1264.53
    -4 18 -11 1333.99
    4 -18 11 1406.76
    -4 18 -11 1273.58
    4 -18 11 1160.62
    -4 18 -12 471.064
    -4 18 -12 343.357
    -4 18 -12 406.95
    4 -18 12 335.572
    4 -18 12 446.124
    4 -18 13 2479.39
    -4 18 -13 2248.5
    4 -18 13 2079.54
    -4 18 -13 2256.01
    -4 18 -14 646.262
    4 -18 14 517.428
    4 -18 14 649.156
    -4 18 -14 545.431
    -4 18 -15 1874.71
    -4 18 -15 1838.62
    4 -18 15 1848.02
    -4 18 -16 343.129
    -4 18 -16 345.441
    4 -17 -5 266.909
    -4 17 5 277.113
    4 -17 -4 3083.24
    -4 17 4 2987.12
    -4 17 3 778.205
    -4 17 2 119.108
    4 -17 -1 140.451
    -4 17 1 51.7417
    -4 17 1 106.571
    -4 17 0 3027.95
    4 -17 0 3131.59
    -4 17 0 3410.31
    4 -17 1 2556.34
    -4 17 -1 3084.65
    4 -17 1 3028.47
    -4 17 -1 3039.42
    4 -17 2 514.97
    4 -17 2 367.211
    -4 17 -2 465.214
    -4 17 -2 597.108
    4 -17 3 243.954
    4 -17 3 236.94
    4 -17 3 218.057
    -4 17 -3 352.856
    -4 17 -3 328.013
    4 -17 4 1051.27
    4 -17 4 1155.73
    4 -17 4 1195.76
    -4 17 -4 1200.82
    -4 17 -4 1244.48
    4 -17 4 1081.85
    4 -17 4 1172.1
    -4 17 -5 3560.01
    -4 17 -5 3529.7
    4 -17 5 3566.7
    4 -17 5 3880.29
    -4 17 -5 3768.72
    4 -17 5 3550.84
    4 -17 5 3493.68
    4 -17 5 3939.54
    4 -17 6 427.273
    4 -17 6 383.076
    -4 17 -6 283.297
    4 -17 6 199.486
    -4 17 -6 437.398
    -4 17 -6 445.767
    4 -17 6 454.559
    4 -17 7 923.412
    4 -17 7 709.93
    4 -17 7 935.756
    4 -17 7 994.432
    -4 17 -7 833.141
    -4 17 -7 914.402
    4 -17 8 2499.45
    -4 17 -8 2264.37
    4 -17 8 2342.65
    -4 17 -8 2485.31
    4 -17 8 2606.98
    4 -17 8 2459.11
    4 -17 9 470.461
    4 -17 9 426.036
    4 -17 9 454.675
    -4 17 -9 463.616
    4 -17 9 444.352
    -4 17 -9 542.642
    -4 17 -9 562.953
    4 -17 10 2198.33
    -4 17 -10 2328.78
    -4 17 -10 2260.73
    4 -17 10 2434.29
    -4 17 -10 2355.91
    4 -17 10 2149
    -4 17 -11 947.658
    -4 17 -11 998.988
    4 -17 11 939.612
    -4 17 -11 868.437
    4 -17 11 961.134
    -4 17 -12 1603.76
    -4 17 -12 1995.62
    4 -17 12 1631.06
    -4 17 -12 1870.84
    4 -17 12 2090.34
    -4 17 -13 4674.66
    -4 17 -13 4419.59
    4 -17 13 4457.72
    4 -17 14 704.223
    4 -17 14 796.467
    -4 17 -14 881.159
    4 -17 14 733.063
    -4 17 -14 794.726
    4 -17 15 70.6239
    -4 17 -15 30.1261
    -4 17 -15 145.752
    4 -17 15 155.643
    4 -17 15 100.894
    4 -17 16 4095.56
    -4 17 -16 4188.66
    -4 17 -16 4182.83
    4 -17 17 97.7888
    -4 17 -17 123.167
    -4 17 -17 98.3767
    -4 17 -18 503.457
    -4 16 6 805.55
    -4 16 6 882.503
    -4 16 5 2215.4
    -4 16 4 15112.4
    -4 16 3 1700.8
    4 -16 -2 14277.5
    -4 16 2 15122.3
    4 -16 -2 14948.1
    -4 16 1 2038.73
    4 -16 -1 1943.24
    -4 16 1 1905.53
    4 -16 -1 1943.23
    -4 16 0 63.0924
    4 -16 0 71.8558
    -4 16 0 29.0889
    -4 16 -1 1185.02
    4 -16 1 1366.91
    4 -16 1 1176.91
    -4 16 -1 1213.99
    4 -16 2 1966.82
    -4 16 -2 1968.68
    4 -16 2 1958.84
    -4 16 -2 1895.07
    -4 16 -3 1008.15
    -4 16 -3 1028.61
    4 -16 3 1331.47
    4 -16 3 1041.38
    -4 16 -3 1085.53
    4 -16 3 1178.22
    4 -16 4 140.596
    4 -16 4 112.306
    -4 16 -4 86.6318
    4 -16 4 236.851
    -4 16 -4 107.922
    4 -16 4 66.1623
    4 -16 4 153.271
    -4 16 -4 119.848
    -4 16 -4 148.42
    -4 16 -5 864.392
    4 -16 5 672.587
    -4 16 -5 896.752
    4 -16 5 1095.51
    -4 16 -5 880.153
    4 -16 5 1019.73
    -4 16 -5 973.722
    4 -16 5 863.874
    4 -16 5 1039.1
    4 -16 6 594.475
    4 -16 6 666.793
    4 -16 6 683.816
    -4 16 -6 625.029
    4 -16 6 599.683
    -4 16 -6 696.96
    4 -16 6 648.397
    -4 16 -6 564.285
    4 -16 7 3640.47
    -4 16 -7 4232.61
    -4 16 -7 3797.25
    4 -16 7 3581.81
    4 -16 7 3931.49
    -4 16 -7 3817.73
    4 -16 7 3934.43
    4 -16 8 61.9822
    4 -16 8 72.8282
    -4 16 -8 15.8963
    -4 16 -8 -19.2297
    4 -16 8 44.5853
    4 -16 8 33.0799
    -4 16 -8 40.2896
    4 -16 9 78.583
    4 -16 9 59.094
    4 -16 9 46.4946
    -4 16 -9 31.6856
    -4 16 -9 57.6233
    -4 16 -9 6.92042
    4 -16 9 109.474
    4 -16 10 10796.7
    -4 16 -10 11419.7
    -4 16 -10 11634.7
    -4 16 -10 11169.9
    4 -16 10 10993.5
    4 -16 10 11210.6
    4 -16 11 3733.8
    -4 16 -11 4049.35
    -4 16 -11 3990.25
    4 -16 11 3767.7
    -4 16 -11 3713.87
    4 -16 11 3737.87
    4 -16 12 8580.23
    -4 16 -12 9117.37
    -4 16 -12 8809.64
    -4 16 -12 8602.21
    4 -16 12 8552.7
    4 -16 12 8334.1
    4 -16 13 4799.79
    -4 16 -13 5087.96
    -4 16 -13 4874.08
    4 -16 13 4970.34
    4 -16 13 4437.42
    4 -16 14 841.394
    -4 16 -14 731.364
    -4 16 -14 717.9
    4 -16 14 976.809
    4 -16 14 834.341
    4 -16 15 1260.9
    -4 16 -15 1151.94
    -4 16 -15 1213.79
    4 -16 15 1072.48
    4 -16 15 1113.31
    4 -16 16 115.699
    -4 16 -16 97.2833
    -4 16 -16 26.4158
    -4 16 -16 153.061
    -4 16 -17 765.883
    -4 16 -17 805.947
    -4 16 -17 827.205
    4 -16 17 848.141
    4 -16 18 1730.93
    -4 16 -18 1767.17
    -4 15 8 3661.91
    -4 15 7 331.934
    -4 15 7 310.646
    -4 15 6 1633.84
    -4 15 6 1899.39
    -4 15 5 71.4134
    -4 15 5 98.8183
    4 -15 -4 670.6
    -4 15 4 920.275
    -4 15 4 873.592
    4 -15 -3 420.849
    -4 15 3 301.31
    4 -15 -2 355.944
    -4 15 2 224.395
    4 -15 -2 286.897
    -4 15 2 232.891
    4 -15 -1 60.5671
    -4 15 1 99.9483
    -4 15 1 53.7707
    4 -15 -1 66.0057
    4 -15 0 5849.65
    -4 15 0 6002.36
    -4 15 0 6246.55
    4 -15 0 5669.25
    -4 15 -1 1763.16
    4 -15 1 1946.63
    -4 15 -1 1677.46
    4 -15 1 1583.38
    -4 15 -1 1676.48
    -4 15 -2 1034.53
    -4 15 -2 1170.91
    4 -15 2 819.913
    -4 15 -2 940.391
    4 -15 2 848.179
    4 -15 3 601.37
    4 -15 3 556.966
    -4 15 -3 659.974
    4 -15 3 541.698
    -4 15 -3 626.837
    -4 15 -3 631.377
    -4 15 -3 598.695
    4 -15 4 7276.02
    -4 15 -4 7145.8
    4 -15 4 7283.45
    -4 15 -4 6807.62
    -4 15 -4 7057.7
    4 -15 4 6869.78
    -4 15 -4 7010.84
    4 -15 5 70.1292
    4 -15 5 34.8328
    4 -15 5 53.1467
    -4 15 -5 68.3191
    4 -15 5 113.598
    -4 15 -5 41.4011
    -4 15 -5 144.596
    4 -15 5 -2.3034
    -4 15 -5 35.9535
    -4 15 -6 1905.24
    4 -15 6 1931.36
    4 -15 6 1929.38
    -4 15 -6 2006.6
    -4 15 -6 1853.02
    4 -15 6 1881.2
    4 -15 6 1538.1
    4 -15 6 1959.21
    4 -15 7 864.633
    -4 15 -7 555.486
    4 -15 7 608.179
    -4 15 -7 699.935
    4 -15 7 750.216
    -4 15 -7 642.191
    4 -15 7 902.873
    4 -15 8 443.993
    4 -15 8 463.1
    -4 15 -8 302.436
    4 -15 8 273.257
    -4 15 -8 471.457
    -4 15 -8 502.704
    4 -15 8 397.962
    -4 15 -8 252.189
    4 -15 9 9498.49
    -4 15 -9 10305.9
    -4 15 -9 9835.78
    4 -15 9 9452.13
    -4 15 -9 9711.63
    4 -15 9 9714.69
    4 -15 9 9529.77
    -4 15 -9 9562.12
    4 -15 10 580.155
    -4 15 -10 455.974
    -4 15 -10 475.788
    -4 15 -10 479.594
    -4 15 -10 458.003
    4 -15 10 494.005
    4 -15 10 422.377
    4 -15 11 -3.39172
    4 -15 11 18.4547
    -4 15 -11 3.56664
    -4 15 -11 -17.9701
    -4 15 -11 37.3438
    4 -15 11 -17.6775
    4 -15 11 -55.405
    4 -15 12 740.941
    4 -15 12 658.142
    -4 15 -12 845.604
    4 -15 12 741.108
    -4 15 -12 760.933
    4 -15 12 744.442
    4 -15 13 3990.41
    -4 15 -13 4361.78
    -4 15 -13 3981.57
    4 -15 13 3894.15
    4 -15 13 4138.74
    -4 15 -14 1825.28
    4 -15 14 1751.58
    -4 15 -14 1867.36
    4 -15 14 1751
    4 -15 14 1496.29
    4 -15 15 293.247
    -4 15 -15 166.09
    -4 15 -15 269.162
    4 -15 15 263.298
    4 -15 15 165.838
    -4 15 -16 193.251
    4 -15 16 135.7
    -4 15 -16 161.778
    4 -15 17 2202.45
    -4 15 -17 2188.78
    -4 15 -17 2283.34
    4 -15 18 1991.05
    -4 15 -18 2214.16
    4 -15 19 852.525
    -4 15 -19 883.255
    -4 15 -19 831.847
    -4 14 10 728.538
    -4 14 9 236.531
    -4 14 8 130.223
    -4 14 7 -27.6412
    -4 14 7 -9.61421
    -4 14 6 108.416
    -4 14 6 170.304
    4 -14 -5 -66.2228
    -4 14 5 0.31636
    -4 14 5 -4.15967
    4 -14 -4 470.113
    -4 14 4 414.302
    -4 14 4 456.833
    4 -14 -3 946.063
    -4 14 3 933.378
    -4 14 3 882.376
    4 -14 -2 46200.1
    4 -14 -2 51078.1
    -4 14 2 47106.6
    -4 14 2 48816.3
    -4 14 1 284.078
    4 -14 -1 349.452
    4 -14 -1 340.872
    4 -14 -1 210.92
    -4 14 1 227.337
    -4 14 0 10773.6
    4 -14 0 10126.1
    -4 14 0 10682.4
    4 -14 0 10335.7
    4 -14 0 10500.5
    -4 14 0 10460.9
    -4 14 -1 1175.48
    4 -14 1 1203.01
    4 -14 1 1300.59
    4 -14 1 1095.21
    -4 14 -1 1156.87
    -4 14 -1 1237.59
    -4 14 -2 63777.6
    -4 14 -2 61745.9
    -4 14 -2 65669.8
    4 -14 2 63347.7
    -4 14 -2 64312.8
    4 -14 2 65069.2
    -4 14 -3 3961.29
    4 -14 3 3845.2
    -4 14 -3 3803.09
    4 -14 3 3651.59
    -4 14 -3 4018.7
    -4 14 -3 3710.64
    4 -14 3 3605.54
    -4 14 -4 16347.7
    -4 14 -4 17820.7
    -4 14 -4 17252.7
    -4 14 -4 17140
    4 -14 4 16787.9
    4 -14 4 17476.9
    4 -14 4 16471.9
    4 -14 5 306.663
    -4 14 -5 287.734
    4 -14 5 436.588
    -4 14 -5 226.973
    4 -14 5 218.525
    4 -14 5 199.952
    4 -14 5 267.534
    -4 14 -5 265.57
    -4 14 -5 211.913
    -4 14 -5 225.981
    4 -14 6 1282.82
    4 -14 6 1231.77
    -4 14 -6 1419.38
    4 -14 6 1253.44
    -4 14 -6 1424.15
    -4 14 -6 1370.78
    4 -14 6 1122.67
    4 -14 6 1490.08
    -4 14 -6 1649.18
    4 -14 7 5309.6
    -4 14 -7 5858.36
    4 -14 7 5986.87
    -4 14 -7 5825
    4 -14 7 5787.82
    -4 14 -7 5929.07
    4 -14 7 5789.57
    -4 14 -7 5329.56
    4 -14 8 1099.31
    4 -14 8 1381.15
    -4 14 -8 1210.83
    -4 14 -8 1200.18
    -4 14 -8 1317.28
    4 -14 8 1293.7
    4 -14 8 1315.22
    -4 14 -8 1141.74
    4 -14 9 7419.09
    -4 14 -9 7457.7
    -4 14 -9 7467.44
    -4 14 -9 6731.1
    4 -14 9 7759.63
    4 -14 9 6862.5
    4 -14 9 7142.04
    4 -14 10 4236.9
    4 -14 10 4111.36
    4 -14 10 4029.04
    -4 14 -10 4462.96
    -4 14 -10 4176.65
    -4 14 -10 4061.6
    4 -14 10 4594.71
    4 -14 11 2133.67
    -4 14 -11 2121.92
    -4 14 -11 2221.61
    4 -14 11 1924.35
    4 -14 11 2277.75
    4 -14 11 2203.29
    4 -14 12 14530.2
    4 -14 12 12974.6
    4 -14 12 13958.6
    -4 14 -12 14867.5
    -4 14 -12 14188.8
    4 -14 12 14371.9
    4 -14 13 3096.59
    4 -14 13 2592.62
    -4 14 -13 2944.78
    4 -14 13 2943.02
    -4 14 -13 2903.3
    4 -14 13 2722.15
    4 -14 14 7447.5
    -4 14 -14 6969.01
    -4 14 -14 7263.32
    4 -14 14 6565.91
    4 -14 14 7300.72
    4 -14 15 1651.66
    -4 14 -15 1442.59
    4 -14 15 1509.15
    -4 14 -15 1575.3
    4 -14 15 1575.93
    4 -14 16 356.94
    -4 14 -16 310.461
    -4 14 -16 229.941
    -4 14 -17 2180.65
    4 -14 17 2207.21
    -4 14 -17 2033.88
    4 -14 18 5802.66
    -4 14 -18 5987.99
    4 -14 19 2635.2
    -4 14 -19 2505.71
    -4 13 11 64.9099
    -4 13 10 3428.7
    -4 13 9 1504.62
    -4 13 8 26902.6
    4 -13 -7 1340.3
    -4 13 7 1170.25
    -4 13 7 1187.65
    4 -13 -6 139.129
    -4 13 6 22.8379
    -4 13 6 92.531
    4 -13 -5 442.581
    -4 13 5 328.484
    -4 13 5 397.601
    4 -13 -4 4941.13
    4 -13 -4 4947.98
    -4 13 4 4656.38
    -4 13 4 4665.98
    4 -13 -3 3495.5
    -4 13 3 3687.67
    -4 13 3 3669.85
    -4 13 3 3581.97
    4 -13 -3 3971.22
    4 -13 -2 13646.1
    4 -13 -2 12351.2
    4 -13 -2 12297.5
    -4 13 2 13066.8
    -4 13 2 12957.2
    -4 13 1 562.057
    4 -13 -1 416.304
    4 -13 -1 432.479
    4 -13 -1 475.711
    -4 13 1 408.586
    -4 13 1 520.552
    -4 13 0 8222.53
    4 -13 0 8025.25
    4 -13 0 8445.86
    4 -13 0 7859.79
    -4 13 0 8197.13
    -4 13 0 8300.41
    4 -13 0 7513.65
    -4 13 -1 15205.8
    4 -13 1 16449.8
    4 -13 1 15291.6
    4 -13 1 14144.9
    -4 13 -1 15680
    -4 13 -1 15983.8
    -4 13 -2 33674.4
    4 -13 2 34348.6
    4 -13 2 36421.2
    -4 13 -2 33857.4
    -4 13 -2 35197.5
    4 -13 2 34799.9
    -4 13 -2 35688.6
    -4 13 -2 35629.4
    -4 13 -3 113.565
    4 -13 3 110.001
    4 -13 3 124.466
    -4 13 -3 208.649
    -4 13 -3 207.837
    -4 13 -3 92.3387
    -4 13 -3 104.798
    -4 13 -4 1486.85
    4 -13 4 1734.96
    -4 13 -4 1513.59
    -4 13 -4 1641.62
    4 -13 4 1662.57
    -4 13 -4 1405.62
    4 -13 4 1570.41
    -4 13 -4 1622.47
    -4 13 -4 1523.91
    4 -13 5 303.931
    4 -13 5 297.692
    4 -13 5 283.951
    -4 13 -5 269.919
    4 -13 5 319.282
    -4 13 -5 442.358
    -4 13 -5 313.191
    -4 13 -5 387.065
    4 -13 5 320.607
    -4 13 -5 306.069
    4 -13 6 31751.9
    -4 13 -6 31069.7
    -4 13 -6 31421
    4 -13 6 30156.5
    4 -13 6 30672.9
    -4 13 -6 30374.8
    -4 13 -6 30740.1
    4 -13 6 28821.8
    4 -13 6 30060.8
    4 -13 6 31174.7
    -4 13 -6 32024.2
    4 -13 7 528.405
    -4 13 -7 488.714
    4 -13 7 491.071
    4 -13 7 583.06
    -4 13 -7 343.418
    -4 13 -7 570.601
    4 -13 7 502.422
    -4 13 -7 584.596
    4 -13 7 630.706
    4 -13 8 22404.6
    -4 13 -8 22680.4
    4 -13 8 21180
    4 -13 8 21123.7
    -4 13 -8 21514.7
    -4 13 -8 21406.7
    4 -13 8 22253.3
    4 -13 9 973.565
    4 -13 9 1117.02
    -4 13 -9 1307.56
    -4 13 -9 1139.33
    -4 13 -9 1096.41
    4 -13 9 1271.6
    -4 13 -9 1095.15
    4 -13 9 1016.7
    4 -13 10 83.9924
    4 -13 10 -14.7801
    -4 13 -10 23.2396
    -4 13 -10 52.325
    -4 13 -10 69.9943
    4 -13 10 25.071
    4 -13 10 72.9185
    4 -13 11 2555.82
    -4 13 -11 2727.29
    4 -13 11 2302.93
    -4 13 -11 2645
    -4 13 -11 2312
    4 -13 11 2533.83
    -4 13 -11 2244.93
    4 -13 11 2532.11
    4 -13 12 30561.4
    4 -13 12 28891.6
    -4 13 -12 30014
    -4 13 -12 29652.6
    4 -13 12 29106.4
    -4 13 -12 28524.1
    4 -13 12 29118
    4 -13 13 748.418
    4 -13 13 727.958
    -4 13 -13 801.338
    -4 13 -13 793.957
    -4 13 -13 966.013
    4 -13 13 898.021
    4 -13 13 818.326
    4 -13 14 119.209
    -4 13 -14 172.606
    4 -13 14 116.911
    -4 13 -14 82.4401
    4 -13 14 84.0715
    4 -13 15 67.6811
    -4 13 -15 108.433
    -4 13 -15 35.9561
    4 -13 15 69.6149
    4 -13 15 110.035
    4 -13 16 114.651
    -4 13 -16 99.193
    -4 13 -16 175.693
    4 -13 16 101.545
    4 -13 17 753.618
    -4 13 -17 869.414
    4 -13 18 19.8517
    4 -13 18 49.349
    -4 13 -18 -10.1979
    4 -13 19 -3.15416
    -4 13 -19 -23.6892
    4 -13 19 24.3723
    4 -13 20 1316.76
    -4 13 -20 1610.68
    -4 12 12 -7.04124
    -4 12 11 115.827
    -4 12 10 764.457
    -4 12 9 102.762
    4 -12 -8 935.962
    -4 12 8 954.836
    4 -12 -7 8.48458
    -4 12 7 29.3569
    -4 12 7 -43.9364
    4 -12 -6 3516.63
    -4 12 6 3043.6
    -4 12 6 3362.13
    4 -12 -5 1366.08
    4 -12 -5 1017.58
    -4 12 5 1241.59
    -4 12 5 1101.8
    4 -12 -4 4749.79
    4 -12 -4 4686.48
    4 -12 -4 4609.94
    -4 12 4 4548.79
    -4 12 4 4710.15
    -4 12 4 4334.02
    4 -12 -3 6538.98
    4 -12 -3 5744.04
    -4 12 3 5858.13
    4 -12 -3 5603.69
    -4 12 3 5983.95
    -4 12 3 5790.04
    4 -12 -2 733.113
    4 -12 -2 831.666
    -4 12 2 723.542
    -4 12 2 875.224
    -4 12 1 8176.19
    4 -12 -1 8133.38
    -4 12 1 8013.16
    4 -12 -1 8075.22
    -4 12 1 8124.91
    4 -12 -1 8188.29
    -4 12 1 7807.44
    -4 12 0 618.79
    4 -12 0 503.661
    -4 12 0 782.542
    4 -12 0 580.759
    4 -12 0 497.731
    -4 12 0 774.772
    4 -12 1 7994.58
    4 -12 1 7571.85
    4 -12 1 7309.54
    -4 12 -1 7712.59
    4 -12 2 34693.1
    4 -12 2 32770.5
    -4 12 -2 34630.2
    4 -12 3 2497.52
    4 -12 3 1997.73
    -4 12 -3 2289.11
    -4 12 -3 1953.21
    4 -12 4 810.167
    -4 12 -4 990.853
    4 -12 4 830.781
    -4 12 -4 936.377
    -4 12 -5 11405.4
    -4 12 -5 11232.4
    4 -12 5 10996.8
    4 -12 5 11589.9
    -4 12 -6 2538.29
    4 -12 6 2111.25
    4 -12 6 2455.22
    4 -12 7 448.954
    -4 12 -7 439.573
    4 -12 7 401.865
    4 -12 8 5582.34
    -4 12 -8 5669.98
    4 -12 8 5200.62
    -4 12 -8 5352.25
    4 -12 8 5395.08
    4 -12 8 5227.92
    4 -12 8 5493.17
    4 -12 9 486.35
    4 -12 9 531.284
    -4 12 -9 511.211
    -4 12 -9 600.959
    4 -12 9 617.481
    4 -12 9 396.72
    -4 12 -9 542.777
    -4 12 -9 560.837
    4 -12 9 578.715
    4 -12 9 485.759
    4 -12 10 24607.7
    4 -12 10 23854.8
    -4 12 -10 24491.2
    4 -12 10 24353.7
    -4 12 -10 23228.2
    4 -12 10 23378.8
    -4 12 -10 24857.7
    4 -12 11 10810.2
    4 -12 11 10561.8
    -4 12 -11 9798.97
    -4 12 -11 10836.4
    4 -12 11 10156.8
    4 -12 11 10370.4
    4 -12 12 8848.66
    4 -12 12 9301.79
    -4 12 -12 8382.96
    4 -12 12 8532.55
    -4 12 -12 7816.37
    4 -12 12 8486.08
    4 -12 13 3974.25
    -4 12 -13 3821.27
    -4 12 -13 4022.13
    4 -12 13 3741.46
    4 -12 13 3898.49
    4 -12 14 9265.97
    -4 12 -14 9139.47
    -4 12 -14 8752.36
    4 -12 14 8863.93
    4 -12 14 8774.43
    4 -12 15 3129.14
    -4 12 -15 3140.05
    -4 12 -15 2902.98
    4 -12 15 2915.94
    4 -12 16 5575.42
    -4 12 -16 5220.05
    -4 12 -17 888.47
    4 -12 17 717.664
    4 -12 18 310.196
    -4 12 -18 296.941
    4 -12 18 338.411
    4 -12 19 6.30502
    4 -12 19 30.4414
    4 -12 20 22.0871
    -4 11 13 358.318
    -4 11 12 388.558
    -4 11 11 10.8737
    -4 11 10 50.839
    4 -11 -9 8.586
    -4 11 9 -15.0157
    4 -11 -8 479.386
    -4 11 8 430.849
    4 -11 -7 59.643
    -4 11 7 13.9538
    4 -11 -7 -24.4966
    -4 11 7 69.3969
    4 -11 -7 27.0613
    4 -11 -6 16543
    -4 11 6 16158.3
    -4 11 6 16248.1
    4 -11 -6 16274.4
    4 -11 -5 87.5759
    4 -11 -5 -8.10632
    -4 11 5 80.1119
    -4 11 5 32.2202
    4 -11 -4 25730.4
    4 -11 -4 23812.5
    -4 11 4 24569.1
    -4 11 4 24423.4
    -4 11 4 23210.3
    4 -11 -3 114.726
    4 -11 -3 224.931
    -4 11 3 184.801
    -4 11 3 116.951
    -4 11 3 193.971
    -4 11 3 103.526
    4 -11 -2 1514.71
    4 -11 -2 1414.88
    -4 11 2 1587.11
    4 -11 -2 1462.31
    4 -11 -1 608.758
    4 -11 -1 674.018
    4 -11 -1 441.051
    -4 11 1 653.251
    4 -11 0 43500.1
    -4 11 0 47231.2
    4 -11 0 46500.6
    4 -11 0 44582
    4 -11 1 1081.96
    4 -11 1 1089.15
    -4 11 -1 1053.21
    4 -11 1 1131.38
    -4 11 -1 1275.91
    4 -11 2 3194.82
    -4 11 -2 3376.87
    4 -11 2 3194.34
    4 -11 2 3096.84
    -4 11 -2 3133.85
    4 -11 3 20.09
    -4 11 -3 127.304
    4 -11 3 2.42131
    4 -11 3 69.813
    -4 11 -3 134.706
[truncated: 761,988 more chars]
