# Supplementary material for: Crystal structure of N,N′-bis[2-((benzyl){[5-(di­methyl­amino)naph­tha­len-1-yl]sulfonyl}amino)ethyl]naphthalene-1,8:4,5-tetracarboximide 1,2-di­chloro­benzene tris­olvate
Source: Acta Crystallogr E Crystallogr Commun. 2016 Sep 30;72(Pt 10):1503–8. doi: 10.1107/S2056989016015188 (PMC5050786; doi:10.1107/S2056989016015188)
Supplement: Supplementary file 2 [file e-72-01503-Isup2.hkl]

# h,k,l, Fo-squared, sigma(Fo-squared), Fc-squared, phi(calc)

data_I
_shelx_title ' S-80 in P-1'
_shelx_refln_list_code          8
_shelx_F_calc_maximum      448.35
_exptl_crystal_F_000      1492.00
_reflns_d_resolution_high  0.8060

loop_
 _space_group_symop_operation_xyz
 'x, y, z'
 '-x, -y, -z'

_cell_length_a    12.1774
_cell_length_b    17.2876
_cell_length_c    17.8916
_cell_angle_alpha 110.954
_cell_angle_beta   96.276
_cell_angle_gamma 103.516

loop_
 _refln_index_h
 _refln_index_k
 _refln_index_l
 _refln_F_squared_meas
 _refln_F_squared_sigma
 _refln_F_squared_calc
 _refln_phase_calc
 _refln_d_spacing
 _shelx_refinement_sigma
 1 0 0 20528.025 337.781 21371.902 0.00 11.56984 1240.438
 3 0 0 12760.107 182.218 12383.789 0.00 3.85661 735.877
 4 0 0 12918.047 120.862 11672.116 0.00 2.89246 699.850
 5 0 0 2413.914 26.401 2335.808 180.00 2.31397 146.667
 6 0 0 576.982 14.282 452.756 180.00 1.92831 40.799
 7 0 0 181.268 9.389 136.611 180.00 1.65283 19.317
 8 0 0 1875.257 38.496 1900.444 180.00 1.44623 123.970
 9 0 0 50.964 3.389 49.812 180.00 1.28554 9.485
 10 0 0 887.166 15.333 879.505 0.00 1.15698 62.571
 11 0 0 75.413 4.805 78.415 180.00 1.05180 12.277
 12 0 0 260.409 12.060 229.719 0.00 0.96415 25.756
 13 0 0 55.164 4.620 46.734 180.00 0.88999 9.935
 14 0 0 502.975 15.045 523.761 180.00 0.82642 42.317
 -14 1 0 293.947 10.909 295.840 0.00 0.83850 28.414
 -13 1 0 -2.262 3.516 2.828 0.00 0.90391 3.876
 -12 1 0 1817.018 35.728 1645.467 180.00 0.98038 112.968
 -11 1 0 3488.245 48.745 3453.982 0.00 1.07094 211.917
 -10 1 0 255.045 6.756 235.827 180.00 1.17989 23.880
 -9 1 0 259.929 7.969 263.043 0.00 1.31343 25.439
 -8 1 0 434.681 15.415 371.046 0.00 1.48092 35.660
 -7 1 0 3574.324 48.286 3470.498 180.00 1.69710 213.981
 -6 1 0 15305.555 148.553 14805.847 180.00 1.98661 863.786
 -5 1 0 506.825 11.557 610.987 0.00 2.39389 44.556
 -4 1 0 103527.984 1076.343 101582.766 0.00 3.00750 5837.573
 -3 1 0 31819.969 375.743 29848.754 0.00 4.03053 1761.378
 -2 1 0 27128.367 365.934 26129.008 180.00 6.03058 1538.532
 -1 1 0 4938.721 83.309 4898.203 0.00 10.92541 299.169
 1 1 0 13809.131 292.791 12850.220 0.00 8.17529 805.088
 2 1 0 4001.391 63.003 3682.599 180.00 4.95891 233.057
 3 1 0 21858.076 213.529 21098.510 180.00 3.50694 1226.907
 4 1 0 7226.765 86.822 7620.012 180.00 2.70275 440.394
 5 1 0 5763.013 52.907 5328.132 0.00 2.19570 323.160
 6 1 0 2297.566 39.618 2238.805 0.00 1.84777 144.012
 7 1 0 19.782 5.871 7.973 0.00 1.59456 7.187
 8 1 0 3583.717 56.067 3634.487 0.00 1.40214 221.968
 9 1 0 75.472 4.259 73.426 180.00 1.25104 11.814
 10 1 0 483.468 10.910 539.191 180.00 1.12927 41.243
 11 1 0 706.964 15.156 679.661 0.00 1.02905 51.825
 12 1 0 70.401 7.218 83.833 180.00 0.94514 13.543
 13 1 0 392.781 20.253 404.910 180.00 0.87387 38.441
 14 1 0 110.248 6.863 105.551 180.00 0.81258 15.287
 -14 2 0 62.653 4.615 74.801 0.00 0.84855 11.682
 -13 2 0 548.470 15.107 547.216 0.00 0.91528 44.031
 -12 2 0 371.353 11.110 368.319 0.00 0.99330 32.718
 -11 2 0 1922.069 29.521 1888.260 180.00 1.08574 121.892
 -10 2 0 513.948 9.863 511.795 180.00 1.19694 40.517
 -9 2 0 7114.150 74.097 6993.089 0.00 1.33316 412.935
 -8 2 0 1136.217 25.887 970.833 0.00 1.50375 73.577
 -7 2 0 231.782 9.876 311.596 180.00 1.72322 27.440
 -6 2 0 8073.828 92.257 7711.849 0.00 2.01527 460.339
 -5 2 0 665.763 18.039 812.560 180.00 2.42083 56.813
 -4 2 0 1387.787 21.086 1020.841 0.00 3.01529 78.422
 -3 2 0 202230.797 1904.393 201017.156 0.00 3.94428 11451.621
 -2 2 0 15414.416 174.522 14687.550 0.00 5.46271 866.293
 -1 2 0 10338.022 140.994 9908.973 180.00 7.51988 592.353
 0 2 0 87.266 3.823 72.619 0.00 7.71565 11.934
 1 2 0 2956.121 62.379 2748.094 0.00 5.69315 180.958
 2 2 0 1027.895 19.812 963.492 180.00 4.08765 69.424
 3 2 0 1482.172 19.554 1485.344 180.00 3.10408 96.841
 4 2 0 235.831 7.712 150.986 180.00 2.47945 20.305
 5 2 0 11626.438 102.533 11260.991 180.00 2.05637 657.909
 6 2 0 3285.373 44.298 2817.677 0.00 1.75347 184.044
 7 2 0 1045.305 24.406 1129.483 0.00 1.52687 77.127
 8 2 0 277.450 22.324 247.982 0.00 1.35137 32.699
 9 2 0 207.723 7.282 178.923 180.00 1.21164 20.725
 10 2 0 1125.115 18.423 1180.675 0.00 1.09785 78.797
 11 2 0 889.833 19.606 872.897 180.00 1.00344 63.562
 12 2 0 1854.198 30.274 1900.563 180.00 0.92389 121.290
 13 2 0 200.819 6.859 189.507 0.00 0.85595 20.879
 -14 3 0 1.544 2.460 2.821 180.00 0.85632 3.072
 -13 3 0 262.370 15.122 250.147 180.00 0.92375 28.085
 -12 3 0 452.021 12.853 428.992 0.00 1.00250 37.110
 -11 3 0 1054.170 18.643 1025.890 180.00 1.09562 71.865
 -10 3 0 626.479 12.412 634.551 180.00 1.20730 47.901
 -9 3 0 6023.912 90.117 5838.708 180.00 1.34351 354.398
 -8 3 0 358.424 15.502 328.160 180.00 1.51291 32.782
 -7 3 0 21624.770 223.632 20072.646 0.00 1.72849 1186.788
 -6 3 0 62.590 6.418 22.414 0.00 2.01019 9.775
 -5 3 0 82.168 5.407 73.714 180.00 2.38928 12.458
 -4 3 0 1153.111 16.791 887.630 0.00 2.91339 68.135
 -3 3 0 8641.751 96.927 8014.547 0.00 3.64180 482.740
 -2 3 0 1797.720 29.068 1809.524 180.00 4.56799 116.651
 -1 3 0 209.276 7.559 180.582 180.00 5.31576 20.925
 0 3 0 10.190 4.391 5.069 180.00 5.14376 5.380
 1 3 0 21401.197 291.548 20848.178 180.00 4.25850 1225.493
 2 3 0 6297.919 78.322 6161.171 0.00 3.38196 368.336
 3 3 0 8368.426 84.696 8172.387 0.00 2.72510 481.213
 4 3 0 506.036 10.718 448.704 0.00 2.25401 38.196
 5 3 0 6145.590 61.098 6278.627 0.00 1.91061 366.583
 6 3 0 5701.630 76.906 5163.421 180.00 1.65297 320.852
 7 3 0 953.940 39.851 1119.292 180.00 1.45404 81.460
 8 3 0 469.540 10.341 421.085 0.00 1.29650 36.348
 9 3 0 893.918 15.940 840.835 180.00 1.16898 61.422
 10 3 0 208.876 8.386 255.299 180.00 1.06383 24.246
 11 3 0 280.634 10.346 254.523 180.00 0.97573 26.352
 12 3 0 767.262 16.189 765.270 180.00 0.90092 56.380
 13 3 0 1765.635 29.525 1862.842 180.00 0.83662 118.121
 -14 4 0 674.009 13.891 721.809 180.00 0.86161 52.421
 -13 4 0 141.813 8.013 150.162 180.00 0.92908 18.427
 -12 4 0 313.883 10.765 307.720 0.00 1.00763 29.195
 -11 4 0 3318.867 41.504 3215.917 0.00 1.10013 198.548
 -10 4 0 2564.479 26.747 2586.445 180.00 1.21041 158.751
 -9 4 0 1640.381 36.653 1731.207 0.00 1.34379 113.172
 -8 4 0 1152.806 27.339 1251.342 180.00 1.50765 84.361
 -7 4 0 826.386 19.189 762.930 180.00 1.71232 58.298
 -6 4 0 6336.207 86.689 6122.770 0.00 1.97214 369.506
 -5 4 0 4098.352 41.991 3586.304 180.00 2.30567 226.517
 -4 4 0 7346.395 74.615 7131.632 180.00 2.73135 422.387
 -3 4 0 529.543 12.074 575.270 180.00 3.24581 43.780
 -2 4 0 4486.298 45.593 4691.165 180.00 3.75994 274.951
 -1 4 0 8607.833 88.020 7919.719 0.00 4.03261 476.927
 0 4 0 11362.390 139.508 10585.724 0.00 3.85782 635.233
 1 4 0 4179.185 57.439 4175.905 0.00 3.37424 252.758
 2 4 0 37589.027 355.309 37312.277 180.00 2.84658 2136.916
 3 4 0 2452.311 36.723 2565.144 180.00 2.39778 157.913
 4 4 0 13520.194 146.212 13599.256 0.00 2.04382 786.249
 5 4 0 88.263 8.262 73.760 180.00 1.76833 14.076
 6 4 0 1844.453 46.063 1855.490 180.00 1.55204 124.416
 7 4 0 4832.019 131.981 4703.527 0.00 1.37957 307.799
 8 4 0 938.109 16.538 783.889 180.00 1.23973 60.299
 9 4 0 5128.540 56.206 4947.969 180.00 1.12451 298.088
 10 4 0 228.089 9.731 256.598 0.00 1.02819 25.171
 11 4 0 2228.682 32.254 2227.747 0.00 0.94662 140.502
 12 4 0 450.706 11.102 382.212 180.00 0.87673 34.745
 13 4 0 171.637 10.845 174.806 180.00 0.81625 21.368
 -14 5 0 3.094 2.662 5.259 0.00 0.86428 3.678
 -13 5 0 25.889 4.271 21.522 0.00 0.93109 7.225
 -12 5 0 100.215 6.699 94.559 180.00 1.00851 14.479
 -11 5 0 1985.965 26.149 1937.776 180.00 1.09908 124.107
 -10 5 0 5634.183 47.088 5639.147 0.00 1.20612 331.376
 -9 5 0 12.395 4.272 11.192 180.00 1.33400 5.914
 -8 5 0 1495.710 34.415 1422.141 180.00 1.48839 98.902
 -7 5 0 178.559 8.473 224.598 180.00 1.67645 22.435
 -6 5 0 529.214 12.876 363.171 0.00 1.90639 36.104
 -5 5 0 3612.706 42.313 3436.959 0.00 2.18508 212.187
 -4 5 0 27131.857 217.347 26156.059 0.00 2.51046 1511.167
 -3 5 0 958.356 17.078 846.734 180.00 2.85321 63.125
 -2 5 0 24471.277 240.104 24199.043 180.00 3.13194 1393.565
 -1 5 0 2510.333 27.813 2579.153 0.00 3.22755 157.667
 0 5 0 290.737 9.049 154.334 180.00 3.08626 22.090
 1 5 0 17100.730 188.867 16154.085 180.00 2.78511 953.658
 2 5 0 4339.302 54.704 4414.907 0.00 2.44127 263.806
 3 5 0 94.575 7.522 52.803 180.00 2.12428 12.820
 4 5 0 7621.764 92.509 7899.456 180.00 1.85581 458.984
 5 5 0 79.674 7.728 69.850 180.00 1.63506 13.391
 6 5 0 3803.579 75.150 3901.792 0.00 1.45450 240.898
 7 5 0 269.371 7.642 273.255 0.00 1.30603 25.937
 8 5 0 450.625 11.015 472.169 180.00 1.18280 38.120
 9 5 0 1007.049 19.438 959.419 180.00 1.07943 68.790
 10 5 0 582.896 15.373 605.851 180.00 0.99178 46.900
 11 5 0 167.785 5.939 187.029 180.00 0.91671 19.787
 12 5 0 2069.786 42.703 2068.795 0.00 0.85179 134.755
 -14 6 0 198.363 9.983 189.145 0.00 0.86424 22.041
 -13 6 0 549.526 13.890 540.919 180.00 0.92972 43.415
 -12 6 0 256.031 9.541 248.977 0.00 1.00510 25.347
 -11 6 0 1340.869 25.664 1294.079 180.00 1.09251 88.764
 -10 6 0 1074.219 15.445 1104.957 180.00 1.19464 74.403
 -9 6 0 4074.418 45.328 4065.032 0.00 1.31476 244.285
 -8 6 0 274.495 12.930 352.991 0.00 1.45670 31.011
 -7 6 0 3469.511 53.700 3238.549 180.00 1.62444 204.985
 -6 6 0 10046.090 97.178 9322.641 180.00 1.82090 556.532
 -5 6 0 3982.205 50.102 3748.111 0.00 2.04476 231.946
 -4 6 0 880.609 15.576 829.652 180.00 2.28399 60.670
 -3 6 0 2248.279 31.707 2061.261 180.00 2.50663 134.661
 -2 6 0 2466.776 29.436 2611.510 0.00 2.65788 158.351
 -1 6 0 4196.869 39.233 4021.770 180.00 2.68319 243.890
 0 6 0 63765.062 612.640 61194.691 180.00 2.57188 3540.817
 1 6 0 13435.638 152.296 12905.907 0.00 2.36754 760.473
 2 6 0 2936.986 52.368 3184.873 0.00 2.12925 193.093
 3 6 0 254.826 12.137 235.421 0.00 1.89772 25.902
 4 6 0 880.909 28.254 778.243 0.00 1.69098 63.330
 5 6 0 199.863 14.294 214.007 0.00 1.51323 25.218
 6 6 0 6992.308 147.103 6818.634 180.00 1.36255 423.791
 7 6 0 3317.468 44.672 3279.967 0.00 1.23513 201.544
 8 6 0 3545.095 47.549 3503.705 0.00 1.12700 214.494
 9 6 0 53.311 4.551 36.667 180.00 1.03469 9.255
 10 6 0 7.814 3.618 18.877 0.00 0.95531 5.931
 11 6 0 240.883 12.035 260.423 0.00 0.88652 26.533
 12 6 0 19.438 4.032 4.859 180.00 0.82648 5.497
 -14 7 0 441.047 15.219 475.786 180.00 0.86151 39.498
 -13 7 0 927.708 36.195 884.803 0.00 0.92502 71.479
 -12 7 0 40.467 4.972 41.188 0.00 0.99752 9.357
 -11 7 0 2790.569 35.588 2734.897 180.00 1.08072 170.040
 -10 7 0 492.220 11.502 475.989 180.00 1.17658 39.191
 -9 7 0 969.698 16.708 1041.948 180.00 1.28728 70.422
 -8 7 0 495.672 22.852 442.894 0.00 1.41490 42.833
 -7 7 0 6008.451 105.693 5941.609 0.00 1.56077 362.074
 -6 7 0 6192.990 73.999 5940.207 0.00 1.72404 357.442
 -5 7 0 9733.356 103.012 10063.860 180.00 1.89897 579.058
 -4 7 0 354.151 11.082 241.573 0.00 2.07115 27.559
 -3 7 0 6425.773 69.038 6247.894 0.00 2.21473 372.003
 -2 7 0 777.426 14.670 754.494 180.00 2.29679 55.753
 -1 7 0 637.815 11.528 479.159 0.00 2.29295 42.055
 0 7 0 5951.099 66.623 5329.920 0.00 2.20447 329.192
 1 7 0 28.375 5.397 22.145 0.00 2.05720 8.064
 2 7 0 2765.563 52.815 2668.794 180.00 1.88395 171.658
 3 7 0 7792.814 117.266 7580.543 0.00 1.70960 456.178
 4 7 0 9092.112 136.157 9203.534 0.00 1.54768 543.067
 5 7 0 2866.904 77.818 3014.990 180.00 1.40336 194.438
 6 7 0 1070.781 19.002 989.725 180.00 1.27725 70.940
 7 7 0 300.550 9.931 318.525 180.00 1.16790 29.058
 8 7 0 165.261 7.423 216.335 180.00 1.07319 21.446
 9 7 0 703.787 13.693 600.146 0.00 0.99098 48.406
 10 7 0 205.589 8.137 211.622 180.00 0.91930 22.332
 11 7 0 1299.715 24.363 1431.469 180.00 0.85649 92.640
 -14 8 0 95.127 5.965 101.733 180.00 0.85616 14.373
 -13 8 0 107.664 6.189 118.881 180.00 0.91713 15.549
 -12 8 0 204.558 7.100 200.472 0.00 0.98607 21.493
 -11 8 0 1419.429 25.764 1396.848 0.00 1.06421 93.933
 -10 8 0 727.411 16.581 749.618 0.00 1.15283 55.191
 -9 8 0 1638.507 30.141 1764.528 180.00 1.25311 112.406
 -8 8 0 806.311 30.015 761.695 0.00 1.36568 62.321
 -7 8 0 1692.589 38.503 1649.283 0.00 1.48996 111.812
 -6 8 0 417.320 14.616 434.920 180.00 1.62291 37.339
 -5 8 0 170.057 11.454 288.411 0.00 1.75726 25.992
 -4 8 0 39.331 7.612 12.161 0.00 1.87997 9.444
 -3 8 0 18832.986 194.713 18559.453 180.00 1.97262 1074.701
 -2 8 0 1961.149 33.145 1756.398 0.00 2.01631 118.764
 -1 8 0 4678.053 53.111 4810.530 0.00 2.00040 284.195
 0 8 0 1561.749 27.120 1580.920 0.00 1.92891 103.556
 1 8 0 331.872 13.170 388.326 180.00 1.81796 33.484
 2 8 0 225.264 11.464 206.788 0.00 1.68712 23.938
 3 8 0 3779.266 71.149 3564.662 180.00 1.55228 227.241
 4 8 0 977.453 40.880 918.101 0.00 1.42329 75.818
 5 8 0 4230.563 53.667 4226.795 0.00 1.30497 254.726
 6 8 0 1674.696 23.094 1633.247 180.00 1.19889 106.567
 7 8 0 115.451 6.457 104.397 0.00 1.10487 15.175
 8 8 0 291.758 8.742 246.813 180.00 1.02191 25.679
 9 8 0 24.499 3.513 24.865 0.00 0.94877 7.004
 10 8 0 45.130 4.833 41.431 0.00 0.88416 9.437
 11 8 0 27.134 3.056 37.697 0.00 0.82693 7.814
 -14 9 0 114.600 6.075 118.753 180.00 0.84833 15.657
 -13 9 0 288.198 9.300 294.024 0.00 0.90630 27.653
 -12 9 0 5.497 3.162 4.787 180.00 0.97113 4.140
 -11 9 0 0.443 4.291 0.257 0.00 1.04362 4.343
 -10 9 0 1688.617 27.391 1636.904 0.00 1.12445 107.966
 -9 9 0 8984.944 102.781 9136.370 0.00 1.21393 531.250
 -8 9 0 206.887 9.765 243.444 180.00 1.31168 24.253
 -7 9 0 357.334 17.599 446.212 180.00 1.41592 37.943
 -6 9 0 4999.457 79.754 4619.982 0.00 1.52266 289.284
 -5 9 0 5122.788 70.958 4734.457 0.00 1.62485 293.366
 -4 9 0 42.915 7.511 13.889 180.00 1.71206 9.554
 -3 9 0 3889.617 60.707 3936.545 180.00 1.77192 239.603
 -2 9 0 23.720 6.029 16.776 180.00 1.79380 8.021
 -1 9 0 2330.665 39.601 2122.706 180.00 1.77332 140.423
 0 9 0 127.693 8.333 74.243 180.00 1.71459 15.015
 1 9 0 266.997 12.923 288.094 0.00 1.62810 28.459
 2 9 0 1052.644 34.557 1116.489 180.00 1.52623 80.595
 3 9 0 137.797 13.184 142.781 0.00 1.41950 20.849
 4 9 0 86.364 7.508 73.791 180.00 1.31510 13.605
 5 9 0 3576.188 47.936 3708.932 180.00 1.21710 222.636
 6 9 0 6586.489 71.623 6598.711 0.00 1.12732 388.309
 7 9 0 37.076 5.281 35.833 0.00 1.04621 9.109
 8 9 0 5877.542 64.393 5782.872 180.00 0.97344 344.009
 9 9 0 721.071 17.332 715.547 180.00 0.90837 54.065
 10 9 0 8.130 3.120 4.935 0.00 0.85018 4.276
 -14 10 0 8.526 2.964 14.463 0.00 0.83823 5.179
 -13 10 0 1193.682 21.274 1223.713 0.00 0.89284 82.332
 -12 10 0 372.161 9.416 342.486 180.00 0.95319 31.201
 -11 10 0 40.133 5.280 39.539 180.00 1.01970 9.418
 -10 10 0 1427.179 23.009 1338.349 0.00 1.09254 91.221
 -9 10 0 95.791 6.545 65.397 0.00 1.17141 12.920
 -8 10 0 1373.691 22.744 1519.520 0.00 1.25523 96.801
 -7 10 0 826.276 44.459 732.791 180.00 1.34166 69.864
 -6 10 0 4846.872 99.696 4851.179 180.00 1.42661 300.860
 -5 10 0 312.978 16.201 268.601 0.00 1.50398 30.212
 -4 10 0 881.052 26.286 914.477 0.00 1.56597 67.231
 -3 10 0 404.042 22.394 384.564 180.00 1.60454 39.127
 -2 10 0 221.925 13.159 224.088 0.00 1.61377 25.371
 -1 10 0 599.313 21.680 550.725 0.00 1.59213 47.697
 0 10 0 1180.573 31.733 1149.827 180.00 1.54313 82.816
 1 10 0 1411.399 33.143 1258.446 0.00 1.47387 91.195
 2 10 0 4981.468 90.913 5283.427 0.00 1.39255 315.893
 3 10 0 267.713 9.837 303.849 180.00 1.30638 27.822
 4 10 0 7733.236 93.519 7884.482 180.00 1.22064 460.679
 5 10 0 6190.779 74.894 6219.912 180.00 1.13863 367.812
 6 10 0 3166.887 67.273 3037.430 180.00 1.06214 196.514
 7 10 0 1940.203 33.606 1876.372 180.00 0.99187 122.843
 8 10 0 211.951 8.608 188.999 0.00 0.92790 21.722
 9 10 0 251.747 6.969 252.774 180.00 0.86994 24.563
 10 10 0 795.578 35.012 816.477 180.00 0.81753 66.476
 -14 11 0 92.144 5.006 85.488 0.00 0.82610 13.134
 -13 11 0 295.156 10.875 327.764 0.00 0.87711 29.644
 -12 11 0 3106.889 37.132 3102.802 0.00 0.93279 189.634
 -11 11 0 6.760 3.960 6.565 0.00 0.99322 5.014
 -10 11 0 547.615 13.534 520.344 180.00 1.05819 42.504
 -9 11 0 614.103 16.107 504.231 0.00 1.12701 44.014
 -8 11 0 327.707 11.867 339.643 0.00 1.19820 31.082
 -7 11 0 18.967 3.543 21.553 0.00 1.26930 6.557
 -6 11 0 1185.682 38.297 1137.849 180.00 1.33656 85.227
 -5 11 0 1383.790 41.014 1336.145 180.00 1.39506 96.518
 -4 11 0 9285.455 166.616 9212.350 180.00 1.43918 555.249
 -3 11 0 6661.647 203.673 6575.844 0.00 1.46375 433.078
 -2 11 0 6570.134 97.800 6278.568 0.00 1.46554 382.111
 -1 11 0 3710.131 60.639 3784.936 180.00 1.44429 230.866
 0 11 0 2289.739 49.557 1949.557 0.00 1.40284 136.757
 1 11 0 130.844 13.786 151.627 0.00 1.34617 21.428
 2 11 0 4046.914 50.031 4264.887 180.00 1.27990 252.016
 3 11 0 101.050 6.307 102.240 0.00 1.20911 14.680
 4 11 0 3310.440 46.039 3377.622 0.00 1.13774 205.282
 5 11 0 4306.026 53.095 4294.478 180.00 1.06845 258.461
 6 11 0 3374.902 41.003 3301.276 180.00 1.00283 202.595
 7 11 0 37.543 5.655 29.005 0.00 0.94168 8.941
 8 11 0 144.555 7.692 125.776 0.00 0.88528 17.306
 9 11 0 -2.296 2.686 3.295 0.00 0.83357 3.212
 -14 12 0 151.549 6.939 150.179 180.00 0.81222 18.196
 -13 12 0 1254.471 35.813 1302.258 0.00 0.85950 90.995
 -12 12 0 37.046 3.866 38.033 180.00 0.91045 8.510
 -11 12 0 696.396 15.880 763.704 0.00 0.96490 54.932
 -10 12 0 9.075 3.847 2.834 0.00 1.02238 4.667
 -9 12 0 1108.757 25.077 1078.988 180.00 1.08194 76.670
 -8 12 0 983.230 23.330 1018.709 180.00 1.14200 71.689
 -7 12 0 862.295 17.237 846.645 0.00 1.20019 61.405
 -6 12 0 2334.107 36.449 2321.366 0.00 1.25331 146.831
 -5 12 0 1004.246 22.614 998.260 180.00 1.29755 71.101
 -4 12 0 135.350 10.375 136.620 0.00 1.32894 18.902
 -3 12 0 150.270 16.231 167.911 180.00 1.34420 23.950
 -2 12 0 45.478 9.545 26.615 180.00 1.34160 11.865
 -1 12 0 2547.602 38.919 2636.096 0.00 1.32142 162.747
 0 12 0 1068.574 19.925 1066.321 180.00 1.28594 73.947
 1 12 0 19787.420 210.368 19918.834 180.00 1.23873 1144.977
 2 12 0 16452.336 182.545 16890.961 180.00 1.18377 967.553
 3 12 0 5437.188 64.245 5373.499 180.00 1.12475 320.905
 4 12 0 7851.221 88.005 7774.190 180.00 1.06463 457.711
 5 12 0 2241.588 47.894 2174.331 180.00 1.00554 143.234
 6 12 0 196.818 11.105 199.583 0.00 0.94886 22.943
 7 12 0 545.563 15.116 502.878 180.00 0.89539 42.357
 8 12 0 253.648 7.259 260.286 180.00 0.84549 24.988
 -13 13 0 226.900 17.314 221.746 180.00 0.84042 27.759
 -12 13 0 38.659 3.212 42.432 0.00 0.88670 8.575
 -11 13 0 476.257 15.056 476.200 0.00 0.93542 40.093
 -10 13 0 27.780 5.132 24.041 0.00 0.98592 7.994
 -9 13 0 147.934 8.687 165.130 0.00 1.03716 19.475
 -8 13 0 281.094 11.797 297.752 180.00 1.08758 28.596
 -7 13 0 4424.760 51.550 4255.958 180.00 1.13507 258.912
 -6 13 0 2238.131 33.635 2212.103 0.00 1.17700 140.428
 -5 13 0 15679.516 196.873 15828.756 0.00 1.21047 917.462
 -4 13 0 1656.230 25.752 1656.071 180.00 1.23274 107.671
 -3 13 0 2449.123 51.615 2511.518 180.00 1.24173 160.065
 -2 13 0 1016.068 39.188 1046.519 0.00 1.23655 79.757
 -1 13 0 2881.882 63.347 2662.027 180.00 1.21772 176.980
 0 13 0 5051.147 80.918 4992.754 180.00 1.18702 303.938
 1 13 0 579.567 15.116 576.422 180.00 1.14709 45.675
 2 13 0 113.832 5.947 116.924 180.00 1.10084 15.506
 3 13 0 162.828 7.468 157.211 180.00 1.05098 18.942
 4 13 0 55.111 5.031 51.308 0.00 0.99978 10.387
 5 13 0 1652.629 25.699 1620.838 0.00 0.94896 106.306
 6 13 0 659.820 17.119 686.984 0.00 0.89968 51.841
 7 13 0 22.340 3.230 21.871 0.00 0.85269 6.552
 8 13 0 60.960 9.613 58.896 180.00 0.80840 13.686
 -13 14 0 82.367 5.567 112.508 180.00 0.82022 14.421
 -12 14 0 477.318 11.114 537.960 180.00 0.86202 41.135
 -11 14 0 2986.408 50.244 3018.402 180.00 0.90535 187.411
 -10 14 0 308.475 10.708 294.088 0.00 0.94949 28.549
 -9 14 0 1345.853 29.295 1232.141 0.00 0.99337 87.763
 -8 14 0 1880.212 35.575 1780.578 180.00 1.03557 118.881
 -7 14 0 897.503 16.905 904.293 180.00 1.07427 64.076
 -6 14 0 579.397 14.572 557.027 0.00 1.10737 44.780
 -5 14 0 140.741 10.356 124.102 0.00 1.13271 18.500
 -4 14 0 2150.308 32.660 2043.721 180.00 1.14839 132.468
 -3 14 0 81.611 11.071 89.383 0.00 1.15312 16.377
 -2 14 0 2714.286 45.892 2802.758 180.00 1.14648 173.564
 -1 14 0 2525.614 51.876 2543.120 180.00 1.12904 162.627
 0 14 0 249.921 12.797 208.162 180.00 1.10224 25.114
 1 14 0 1.167 7.636 1.514 180.00 1.06803 7.764
 2 14 0 28.059 5.908 29.802 180.00 1.02860 8.869
 3 14 0 943.823 19.778 914.541 0.00 0.98600 66.105
 4 14 0 584.316 14.203 620.752 180.00 0.94198 47.106
 5 14 0 260.461 10.353 242.343 180.00 0.89791 25.493
 6 14 0 94.196 4.944 85.415 0.00 0.85480 13.158
 7 14 0 34.575 4.020 38.073 0.00 0.81331 8.504
 -12 15 0 7.835 2.555 1.064 180.00 0.83682 3.351
 -11 15 0 80.426 5.833 80.605 0.00 0.87518 12.947
 -10 15 0 36.938 4.765 39.110 180.00 0.91360 9.017
 -9 15 0 1057.864 24.454 1105.464 0.00 0.95107 76.505
 -8 15 0 1635.864 31.720 1570.414 0.00 0.98632 105.807
 -7 15 0 764.183 15.529 705.152 180.00 1.01784 53.924
 -6 15 0 128.630 8.100 101.522 0.00 1.04398 16.105
 -5 15 0 143.857 10.550 153.276 0.00 1.06315 19.826
 -4 15 0 1217.485 26.398 1080.473 180.00 1.07404 79.103
 -3 15 0 118.349 6.920 128.220 180.00 1.07585 16.507
 -2 15 0 266.821 12.410 255.273 180.00 1.06844 26.998
 -1 15 0 134.501 8.130 122.708 0.00 1.05236 17.160
 0 15 0 1166.527 29.967 1187.022 180.00 1.02875 83.219
 1 15 0 18.787 4.336 27.550 0.00 0.99913 7.439
 2 15 0 693.340 18.421 673.364 0.00 0.96515 52.399
 3 15 0 1.680 3.731 4.779 0.00 0.92837 4.385
 4 15 0 1084.393 17.379 1074.213 0.00 0.89018 73.884
 5 15 0 98.825 4.219 93.875 0.00 0.85170 13.443
 6 15 0 2697.378 182.437 2917.905 180.00 0.81376 250.309
 -12 16 0 723.047 25.158 727.682 0.00 0.81145 57.510
 -11 16 0 1718.590 47.800 1867.700 180.00 0.84529 123.312
 -10 16 0 168.753 8.141 166.421 180.00 0.87863 19.724
 -9 16 0 2091.230 32.867 2038.313 0.00 0.91056 131.250
 -8 16 0 24.055 5.065 17.646 0.00 0.93998 7.395
 -7 16 0 467.201 12.453 463.269 180.00 0.96566 38.537
 -6 16 0 993.615 22.876 1017.372 0.00 0.98631 71.681
 -5 16 0 35.813 6.862 40.384 0.00 1.00078 10.318
 -4 16 0 11.118 4.457 13.541 0.00 1.00815 6.187
 -3 16 0 611.498 17.068 612.581 180.00 1.00796 48.244
 -2 16 0 1554.430 34.015 1557.276 0.00 1.00020 104.600
 -1 16 0 285.019 13.774 303.610 0.00 0.98540 29.754
 0 16 0 1888.718 44.641 1776.675 0.00 0.96446 121.914
 1 16 0 1096.505 21.746 1144.966 180.00 0.93856 77.820
 2 16 0 2368.188 48.673 2369.129 180.00 0.90898 152.632
 3 16 0 71.100 4.090 82.791 0.00 0.87695 12.132
 4 16 0 50.288 3.029 55.631 180.00 0.84356 9.694
 5 16 0 247.852 12.707 238.283 0.00 0.80972 26.150
 -11 17 0 47.696 4.509 40.847 0.00 0.81597 9.317
 -10 17 0 217.421 6.870 229.544 180.00 0.84485 22.885
 -9 17 0 38.090 3.930 40.220 0.00 0.87203 8.711
 -8 17 0 214.866 8.940 201.741 0.00 0.89658 22.427
 -7 17 0 348.590 12.163 354.672 180.00 0.91750 32.152
 -6 17 0 28.982 5.194 16.396 180.00 0.93381 7.567
 -5 17 0 1910.019 36.549 1799.471 0.00 0.94467 120.385
 -4 17 0 650.656 20.962 552.863 0.00 0.94946 48.347
 -3 17 0 2307.927 41.715 2215.802 180.00 0.94789 143.964
 -2 17 0 1001.881 33.372 1001.072 180.00 0.94006 75.273
 -1 17 0 346.104 10.771 309.780 0.00 0.92642 29.892
 0 17 0 519.715 13.054 469.404 180.00 0.90772 39.940
 1 17 0 146.160 8.315 124.499 0.00 0.88489 17.571
 2 17 0 2069.856 35.482 2035.578 0.00 0.85893 131.444
 3 17 0 510.812 15.133 492.686 180.00 0.83080 41.355
 -10 18 0 19.225 3.349 19.226 180.00 0.81242 6.277
 -9 18 0 450.635 11.645 468.598 0.00 0.83554 38.173
 -8 18 0 452.831 10.752 438.189 0.00 0.85603 36.799
 -7 18 0 792.052 18.023 706.695 180.00 0.87308 55.257
 -6 18 0 13.882 4.126 3.502 0.00 0.88596 5.193
 -5 18 0 12.093 4.224 9.417 180.00 0.89404 5.716
 -4 18 0 392.061 12.245 306.464 180.00 0.89690 31.191
 -3 18 0 1693.363 34.452 1643.360 0.00 0.89440 110.285
 -2 18 0 128.133 8.883 107.331 0.00 0.88666 16.748
 -1 18 0 1244.846 24.675 1205.580 180.00 0.87409 83.545
 0 18 0 -0.497 3.047 14.259 0.00 0.85729 4.789
 1 18 0 2859.584 45.235 2840.475 0.00 0.83701 177.383
 2 18 0 1657.006 27.514 1593.094 0.00 0.81405 105.831
 -8 19 0 95.119 4.830 64.457 180.00 0.81822 12.075
 -7 19 0 2882.182 94.510 2933.607 0.00 0.83212 199.266
 -6 19 0 126.183 7.644 133.494 180.00 0.84226 17.221
 -5 19 0 1716.826 30.384 1608.781 180.00 0.84819 108.258
 -4 19 0 7.964 4.077 5.748 180.00 0.84962 5.086
 -3 19 0 87.933 4.621 92.026 180.00 0.84649 13.214
 -2 19 0 52.806 3.723 49.451 0.00 0.83895 9.643
 -1 19 0 27.292 2.864 21.374 180.00 0.82734 6.537
 0 19 0 783.069 15.471 798.272 180.00 0.81217 57.686
 2 -20 1 87.321 5.422 86.361 180.00 0.81023 13.222
 3 -20 1 144.166 5.759 163.789 0.00 0.81730 18.216
 4 -20 1 80.042 4.580 85.012 0.00 0.82040 12.648
 5 -20 1 61.815 4.111 73.200 180.00 0.81940 11.384
 6 -20 1 142.110 8.280 165.410 0.00 0.81434 19.187
 -1 -19 1 133.047 12.590 153.169 0.00 0.80905 20.777
 0 -19 1 18.946 2.612 20.513 0.00 0.82762 6.015
 1 -19 1 45.209 4.926 41.267 0.00 0.84301 9.477
 2 -19 1 6.342 2.819 5.786 0.00 0.85459 4.056
 3 -19 1 413.944 10.440 421.768 180.00 0.86185 35.346
 4 -19 1 8.765 4.119 11.421 180.00 0.86442 5.668
 5 -19 1 765.618 17.646 721.029 0.00 0.86219 55.175
 6 -19 1 468.182 12.692 446.097 180.00 0.85527 37.993
 7 -19 1 33.483 3.300 37.534 180.00 0.84398 8.116
 8 -19 1 111.964 4.675 105.355 0.00 0.82884 14.469
 9 -19 1 337.136 15.536 307.210 180.00 0.81048 31.667
 -2 -18 1 17.113 3.724 27.130 0.00 0.82999 7.006
 -1 -18 1 239.965 7.588 249.183 180.00 0.85367 24.363
 0 -18 1 89.108 5.427 86.322 0.00 0.87446 13.267
 1 -18 1 100.254 6.541 98.167 0.00 0.89151 14.575
 2 -18 1 317.197 9.457 309.210 180.00 0.90403 28.861
 3 -18 1 113.460 7.024 109.831 0.00 0.91138 15.624
 4 -18 1 50.709 4.639 53.395 0.00 0.91317 10.197
 5 -18 1 662.510 15.194 629.052 180.00 0.90930 49.156
 6 -18 1 594.492 16.159 552.044 0.00 0.89999 45.415
 7 -18 1 209.287 9.709 208.571 0.00 0.88572 22.904
 8 -18 1 410.554 8.290 371.715 180.00 0.86719 32.765
 9 -18 1 450.285 14.142 496.045 180.00 0.84523 40.012
 10 -18 1 4.890 3.169 4.985 180.00 0.82070 4.133
 -4 -17 1 31.466 5.401 33.453 0.00 0.81696 8.868
 -3 -17 1 15.191 4.887 10.992 0.00 0.84749 6.464
 -2 -17 1 67.551 5.840 72.628 180.00 0.87665 12.232
 -1 -17 1 342.738 12.062 355.220 0.00 0.90348 32.024
 0 -17 1 162.168 8.791 167.393 180.00 0.92692 19.906
 1 -17 1 204.889 8.044 194.648 180.00 0.94590 21.592
 2 -17 1 992.289 17.536 974.237 0.00 0.95944 68.550
 3 -17 1 35.863 4.939 51.414 0.00 0.96675 9.803
 4 -17 1 614.988 16.997 547.124 180.00 0.96739 45.912
 5 -17 1 -1.803 4.219 0.852 180.00 0.96133 4.313
 6 -17 1 68.228 5.620 64.173 0.00 0.94893 11.712
 7 -17 1 39.142 5.181 53.111 0.00 0.93092 10.116
 8 -17 1 3.592 3.166 4.596 0.00 0.90824 4.009
 9 -17 1 178.632 6.666 151.146 0.00 0.88198 18.719
 10 -17 1 93.097 6.687 90.380 180.00 0.85319 14.114
 11 -17 1 2.549 2.743 0.569 180.00 0.82285 3.042
 -5 -16 1 7.970 3.027 3.017 0.00 0.82553 3.974
 -4 -16 1 2.722 2.561 2.557 0.00 0.86076 3.202
 -3 -16 1 29.044 3.503 29.625 0.00 0.89551 7.508
 -2 -16 1 325.154 9.292 349.256 0.00 0.92880 30.516
 -1 -16 1 596.740 20.118 587.856 180.00 0.95943 48.271
 0 -16 1 55.372 7.016 48.396 0.00 0.98607 11.340
 1 -16 1 3.987 3.695 5.389 180.00 1.00733 4.544
 2 -16 1 194.061 7.608 190.411 180.00 1.02196 21.035
 3 -16 1 40.572 4.447 40.341 0.00 1.02901 9.040
 4 -16 1 246.154 10.847 216.849 0.00 1.02799 24.440
 5 -16 1 2.047 4.532 0.622 180.00 1.01898 4.699
 6 -16 1 232.055 8.267 213.743 180.00 1.00259 23.000
 7 -16 1 104.246 6.039 103.085 180.00 0.97986 14.681
 8 -16 1 167.713 7.713 201.664 180.00 0.95210 20.994
 9 -16 1 518.056 11.902 491.012 180.00 0.92068 40.358
 10 -16 1 653.660 18.400 665.348 0.00 0.88692 51.387
 11 -16 1 13.327 3.014 13.815 180.00 0.85197 5.372
 12 -16 1 278.901 10.468 239.408 180.00 0.81674 25.783
 -6 -15 1 123.581 6.283 129.015 180.00 0.82955 16.403
 -5 -15 1 69.606 3.627 69.627 180.00 0.86912 11.236
 -4 -15 1 86.937 4.514 84.603 0.00 0.90928 12.778
 -3 -15 1 129.024 6.853 132.106 180.00 0.94913 16.886
 -2 -15 1 370.140 13.591 395.752 180.00 0.98745 34.631
 -1 -15 1 874.452 20.769 882.259 0.00 1.02274 63.990
 0 -15 1 -1.646 5.472 0.113 0.00 1.05326 5.482
 1 -15 1 1.890 4.173 2.465 180.00 1.07722 4.541
 2 -15 1 39.611 5.825 39.157 0.00 1.09302 9.697
 3 -15 1 10.650 3.557 10.448 180.00 1.09946 5.271
 4 -15 1 345.604 11.333 359.217 180.00 1.09605 31.963
 5 -15 1 128.535 11.009 123.091 0.00 1.08305 18.594
 6 -15 1 422.287 12.553 435.011 0.00 1.06146 36.676
 7 -15 1 293.529 9.400 329.641 180.00 1.03277 29.176
 8 -15 1 125.668 6.983 106.049 180.00 0.99877 15.710
 9 -15 1 60.165 8.447 49.157 180.00 0.96122 12.425
 10 -15 1 313.768 10.368 317.668 180.00 0.92170 29.431
 11 -15 1 1003.719 27.200 1008.838 0.00 0.88152 73.053
 12 -15 1 30.356 3.679 25.049 0.00 0.84169 7.314
 -7 -14 1 567.054 11.929 565.112 180.00 0.82882 44.063
 -6 -14 1 56.490 3.740 62.988 0.00 0.87212 10.541
 -5 -14 1 838.109 15.376 841.370 0.00 0.91718 60.267
 -4 -14 1 308.415 12.003 295.714 180.00 0.96328 29.119
 -3 -14 1 9.576 4.155 6.351 0.00 1.00936 5.280
 -2 -14 1 295.048 10.623 288.741 0.00 1.05389 28.054
 -1 -14 1 438.287 14.506 436.502 180.00 1.09494 37.737
 0 -14 1 204.679 9.481 209.538 180.00 1.13026 22.755
 1 -14 1 38.252 7.294 40.696 0.00 1.15747 10.689
 2 -14 1 586.309 16.886 618.425 0.00 1.17445 47.935
 3 -14 1 118.517 6.027 124.626 180.00 1.17974 15.994
 4 -14 1 240.616 9.168 243.285 0.00 1.17287 24.680
 5 -14 1 650.543 22.750 644.298 180.00 1.15444 52.313
 6 -14 1 34.170 4.577 22.159 0.00 1.12603 7.738
 7 -14 1 3170.204 41.569 3137.407 0.00 1.08983 192.973
 8 -14 1 6.463 3.957 3.570 180.00 1.04819 4.701
 9 -14 1 1486.016 26.417 1460.422 180.00 1.00336 97.623
 10 -14 1 234.901 9.507 233.580 0.00 0.95721 24.314
 11 -14 1 610.082 20.918 611.199 0.00 0.91118 49.664
 12 -14 1 64.951 6.566 64.426 0.00 0.86632 12.125
 13 -14 1 31.614 4.700 26.821 180.00 0.82329 8.036
 -8 -13 1 430.613 10.798 435.838 180.00 0.82337 36.303
 -7 -13 1 374.741 9.935 343.996 0.00 0.86958 31.469
 -6 -13 1 34.805 5.751 38.672 0.00 0.91871 9.488
 -5 -13 1 505.762 13.779 498.230 180.00 0.97034 40.991
 -4 -13 1 86.754 6.185 81.412 0.00 1.02368 13.301
 -3 -13 1 73.077 5.351 75.401 0.00 1.07743 12.289
 -2 -13 1 211.208 13.457 203.687 180.00 1.12972 24.583
 -1 -13 1 18.072 5.208 1.671 180.00 1.17805 6.109
 0 -13 1 40.394 4.319 46.073 0.00 1.21938 9.321
 1 -13 1 677.122 21.521 670.047 180.00 1.25052 53.164
 2 -13 1 126.917 7.765 132.492 180.00 1.26864 17.248
 3 -13 1 4482.644 67.044 4842.648 0.00 1.27192 284.743
 4 -13 1 3165.020 52.865 3248.928 180.00 1.26000 199.645
 5 -13 1 1206.495 24.745 1248.650 180.00 1.23413 84.428
 6 -13 1 181.271 8.082 176.326 0.00 1.19678 20.369
 7 -13 1 53.670 4.854 54.700 0.00 1.15106 10.452
 8 -13 1 52.994 4.805 61.896 0.00 1.10012 10.809
 9 -13 1 -0.539 4.267 3.589 180.00 1.04673 4.646
 10 -13 1 18.114 4.769 13.699 0.00 0.99303 6.693
 11 -13 1 801.413 23.761 784.358 180.00 0.94054 60.272
 12 -13 1 1.636 2.503 0.082 0.00 0.89027 2.667
 13 -13 1 775.932 23.396 743.528 0.00 0.84278 58.244
 -9 -12 1 14.259 7.924 12.755 180.00 0.81348 9.054
 -8 -12 1 452.656 15.920 457.713 0.00 0.86166 39.329
 -7 -12 1 33.933 5.322 36.805 0.00 0.91380 9.097
 -6 -12 1 10.949 3.741 7.659 180.00 0.96983 5.153
 -5 -12 1 156.342 8.144 153.676 0.00 1.02937 18.936
 -4 -12 1 -1.381 3.572 0.359 0.00 1.09157 3.619
 -3 -12 1 128.183 7.055 141.880 180.00 1.15492 17.377
 -2 -12 1 104.682 5.495 114.832 180.00 1.21707 15.028
 -1 -12 1 182.605 7.389 207.518 0.00 1.27470 21.428
 0 -12 1 628.143 16.492 685.687 180.00 1.32371 51.012
 1 -12 1 12.333 10.986 1.371 180.00 1.35967 11.307
 2 -12 1 677.531 43.117 676.897 0.00 1.37872 65.183
 3 -12 1 858.863 57.437 929.587 180.00 1.37859 84.541
 4 -12 1 1559.141 44.140 1559.354 0.00 1.35931 108.469
 5 -12 1 134.801 8.377 139.390 0.00 1.32316 17.989
 6 -12 1 1496.755 24.157 1475.302 180.00 1.27401 97.774
 7 -12 1 329.633 9.553 326.153 180.00 1.21630 29.790
 8 -12 1 436.108 12.903 415.898 0.00 1.15412 36.344
 9 -12 1 824.517 16.467 878.817 0.00 1.09077 61.681
 10 -12 1 551.106 13.442 571.642 180.00 1.02859 44.443
 11 -12 1 36.443 4.725 37.776 180.00 0.96909 8.899
 12 -12 1 44.753 3.884 49.625 180.00 0.91311 9.476
 13 -12 1 413.705 9.964 416.037 180.00 0.86102 34.984
 14 -12 1 41.963 4.004 35.435 0.00 0.81290 8.565
 -9 -11 1 408.350 9.784 439.681 0.00 0.84878 35.735
 -8 -11 1 232.402 9.723 229.460 0.00 0.90274 24.188
 -7 -11 1 55.346 5.336 51.174 0.00 0.96177 10.537
 -6 -11 1 41.998 4.374 46.261 180.00 1.02598 9.406
 -5 -11 1 126.876 6.111 114.957 180.00 1.09510 15.777
 -4 -11 1 370.528 11.441 387.640 180.00 1.16829 33.547
 -3 -11 1 12.032 3.511 16.813 0.00 1.24380 5.870
 -2 -11 1 151.450 7.452 153.074 180.00 1.31867 18.519
 -1 -11 1 126.339 10.694 144.410 180.00 1.38848 19.209
 0 -11 1 1259.521 29.237 1400.901 0.00 1.44750 92.226
 1 -11 1 59.768 8.289 67.350 180.00 1.48943 13.154
 2 -11 1 1734.432 63.280 1793.581 180.00 1.50889 127.930
 3 -11 1 15.937 6.321 20.630 0.00 1.50311 8.240
 4 -11 1 231.178 14.029 242.068 0.00 1.47292 26.652
 5 -11 1 141.472 13.567 139.187 0.00 1.42248 21.030
 6 -11 1 35.369 7.282 25.925 0.00 1.35780 9.826
 7 -11 1 382.511 9.481 406.769 0.00 1.28505 33.895
 8 -11 1 139.780 7.301 152.926 180.00 1.20943 18.203
 9 -11 1 1.928 3.546 1.582 0.00 1.13469 3.869
 10 -11 1 899.459 17.667 857.282 0.00 1.06319 62.596
 11 -11 1 28.995 4.668 30.635 180.00 0.99623 8.181
 12 -11 1 169.285 6.414 167.086 180.00 0.93436 19.116
 13 -11 1 286.495 9.369 306.284 180.00 0.87766 28.121
 14 -11 1 768.601 29.281 748.936 180.00 0.82592 60.906
 -10 -10 1 6.306 2.797 1.786 180.00 0.83160 3.534
 -9 -10 1 235.655 10.489 212.949 0.00 0.88618 23.928
 -8 -10 1 253.313 9.426 249.004 0.00 0.94672 25.252
 -7 -10 1 290.593 8.144 276.151 180.00 1.01379 26.626
 -6 -10 1 16.005 3.162 18.591 0.00 1.08773 5.993
 -5 -10 1 29.673 4.273 34.545 180.00 1.16853 8.243
 -4 -10 1 1.367 3.459 2.167 180.00 1.25546 3.827
 -3 -10 1 686.286 29.284 751.522 180.00 1.34659 59.614
 -2 -10 1 86.119 10.994 78.402 0.00 1.43821 15.977
 -1 -10 1 124.897 10.667 154.227 0.00 1.52433 19.553
 0 -10 1 331.140 14.881 347.772 180.00 1.59673 32.709
 1 -10 1 41.008 6.698 47.889 0.00 1.64616 10.747
 2 -10 1 110.065 10.301 107.099 0.00 1.66490 17.168
 3 -10 1 121.816 13.834 129.220 0.00 1.64970 20.493
 4 -10 1 1101.527 29.429 1108.842 180.00 1.60321 79.124
 5 -10 1 24.080 7.682 9.409 0.00 1.53281 8.930
 6 -10 1 2438.701 58.237 2448.874 0.00 1.44772 159.951
 7 -10 1 106.699 12.340 93.373 0.00 1.35635 17.883
 8 -10 1 -0.021 3.304 0.741 0.00 1.26496 3.408
 9 -10 1 641.929 15.360 661.104 180.00 1.17747 50.007
 10 -10 1 127.487 6.520 109.713 180.00 1.09597 15.717
 11 -10 1 346.027 11.381 346.254 0.00 1.02129 31.497
 12 -10 1 63.217 4.472 75.136 180.00 0.95351 11.659
 13 -10 1 5.780 4.588 4.660 180.00 0.89229 5.311
 14 -10 1 21.715 3.676 22.944 0.00 0.83712 6.840
 -11 -9 1 47.889 5.832 62.223 0.00 0.81092 11.186
 -10 -9 1 683.453 16.056 668.022 0.00 0.86502 51.238
 -9 -9 1 48.525 5.264 50.607 0.00 0.92564 10.281
 -8 -9 1 610.113 12.738 595.087 180.00 0.99369 46.209
 -7 -9 1 44.483 3.732 40.525 180.00 1.07008 8.846
 -6 -9 1 836.106 14.982 862.675 0.00 1.15562 60.919
 -5 -9 1 761.792 14.673 826.492 180.00 1.25073 58.128
 -4 -9 1 257.559 23.147 269.572 180.00 1.35503 33.621
 -3 -9 1 1792.717 47.043 1917.044 0.00 1.46653 126.025
 -2 -9 1 96.027 9.629 86.034 180.00 1.58069 15.601
 -1 -9 1 65.147 7.065 81.733 180.00 1.68926 13.239
 0 -9 1 7.662 4.264 9.224 0.00 1.78009 5.537
 1 -9 1 3.480 4.300 1.579 180.00 1.83905 4.649
 2 -9 1 289.245 13.224 324.337 0.00 1.85470 30.348
 3 -9 1 8.528 4.951 1.755 180.00 1.82369 5.496
 4 -9 1 761.403 22.920 745.663 0.00 1.75253 57.874
 5 -9 1 1671.225 33.305 1639.666 180.00 1.65421 109.403
 6 -9 1 9.487 5.318 0.286 0.00 1.54260 5.747
 7 -9 1 1277.722 34.133 1384.762 0.00 1.42861 93.646
 8 -9 1 834.633 20.190 902.924 180.00 1.31917 63.832
 9 -9 1 10.313 4.573 6.867 180.00 1.21783 5.691
 10 -9 1 15.840 4.372 24.705 180.00 1.12593 7.154
 11 -9 1 2384.864 33.477 2292.098 180.00 1.04353 145.980
 12 -9 1 4.840 3.078 0.371 0.00 0.97002 3.479
 13 -9 1 273.296 10.642 266.227 0.00 0.90457 26.779
 14 -9 1 312.784 9.729 314.321 0.00 0.84623 29.064
 -11 -8 1 519.107 12.466 507.112 0.00 0.84030 41.149
 -10 -8 1 25.844 4.654 20.946 180.00 0.89974 7.416
 -9 -8 1 219.256 8.063 218.567 180.00 0.96708 22.864
 -8 -8 1 4.374 3.172 2.631 180.00 1.04362 3.822
 -7 -8 1 829.206 15.307 841.516 0.00 1.13082 60.090
 -6 -8 1 1975.316 27.585 2046.273 180.00 1.23016 128.195
 -5 -8 1 60.984 11.777 48.858 0.00 1.34286 14.894
 -4 -8 1 938.256 32.966 1042.216 0.00 1.46928 75.412
 -3 -8 1 444.232 18.478 511.334 180.00 1.60781 42.175
 -2 -8 1 64.620 6.650 60.585 0.00 1.75304 11.972
 -1 -8 1 4.711 3.549 1.576 180.00 1.89355 4.038
 0 -8 1 174.958 8.454 195.305 0.00 2.01072 21.166
 1 -8 1 709.596 14.259 771.556 180.00 2.08188 55.021
 2 -8 1 67.274 6.254 58.233 0.00 2.08949 11.704
 3 -8 1 1729.170 29.849 1834.897 0.00 2.03149 116.525
 4 -8 1 1002.455 22.500 1107.287 180.00 1.92267 74.967
 5 -8 1 4147.810 53.837 4020.258 0.00 1.78555 245.711
 6 -8 1 322.047 12.747 300.695 180.00 1.64013 29.873
 7 -8 1 3297.263 66.182 3299.864 180.00 1.49945 207.723
 8 -8 1 99.195 11.153 115.143 0.00 1.37007 17.794
 9 -8 1 1543.092 22.929 1537.549 0.00 1.25427 100.606
 10 -8 1 221.048 7.767 245.697 180.00 1.15202 23.897
 11 -8 1 255.264 7.507 263.227 180.00 1.06221 25.212
 12 -8 1 90.837 5.520 90.491 0.00 0.98341 13.550
 13 -8 1 69.585 5.255 61.424 0.00 0.91413 11.433
 14 -8 1 64.424 5.937 81.342 0.00 0.85302 12.635
 -12 -7 1 252.115 14.444 294.619 0.00 0.81304 29.148
 -11 -7 1 234.950 12.478 215.752 180.00 0.87033 24.956
 -10 -7 1 625.863 13.474 620.186 180.00 0.93556 47.642
 -9 -7 1 901.788 19.494 879.931 0.00 1.01027 64.000
 -8 -7 1 472.349 12.631 445.195 0.00 1.09634 38.017
 -7 -7 1 1745.234 25.289 1848.679 180.00 1.19598 116.241
 -6 -7 1 124.605 5.920 145.308 0.00 1.31170 17.021
 -5 -7 1 41.749 7.436 50.414 0.00 1.44603 11.367
 -4 -7 1 3.345 5.442 0.585 0.00 1.60086 5.634
 -3 -7 1 24.786 6.232 23.620 180.00 1.77578 8.626
 -2 -7 1 94.436 7.292 112.135 0.00 1.96506 15.425
 -1 -7 1 356.797 11.579 381.320 0.00 2.15284 33.096
 0 -7 1 1125.581 19.130 1249.548 180.00 2.30943 81.503
 1 -7 1 1449.449 23.384 1577.284 0.00 2.39615 100.452
 2 -7 1 483.770 11.187 511.677 180.00 2.38512 40.286
 3 -7 1 2705.861 49.236 2833.820 180.00 2.28016 175.442
 4 -7 1 7373.812 86.140 7616.311 0.00 2.11365 442.818
 5 -7 1 480.393 15.334 468.091 180.00 1.92352 39.978
 6 -7 1 92.371 5.749 54.372 0.00 1.73643 11.891
 7 -7 1 5.623 4.039 3.782 180.00 1.56561 4.749
 8 -7 1 14.323 5.927 9.293 180.00 1.41530 7.136
 9 -7 1 148.377 6.843 158.542 180.00 1.28519 18.452
 10 -7 1 946.389 15.484 954.090 0.00 1.17317 66.460
 11 -7 1 2311.493 25.059 2315.376 0.00 1.07666 143.787
 12 -7 1 946.698 20.313 916.505 180.00 0.99323 66.391
 13 -7 1 613.862 14.551 541.582 180.00 0.92071 44.839
 14 -7 1 179.948 9.410 203.773 0.00 0.85732 22.004
 -12 -6 1 0.601 5.545 4.487 0.00 0.83864 5.938
 -11 -6 1 282.634 9.005 290.407 180.00 0.90075 27.304
 -10 -6 1 204.990 7.043 184.443 0.00 0.97214 20.816
 -9 -6 1 60.144 6.016 60.196 180.00 1.05486 11.496
 -8 -6 1 59.641 6.114 59.787 180.00 1.15149 11.514
 -7 -6 1 108.007 4.980 115.344 0.00 1.26529 14.950
 -6 -6 1 3.557 6.253 5.276 0.00 1.40027 6.766
 -5 -6 1 135.697 10.887 142.795 180.00 1.56111 19.437
 -4 -6 1 -1.134 5.012 1.582 180.00 1.75252 5.159
 -3 -6 1 706.040 27.088 790.020 0.00 1.97721 60.218
 -2 -6 1 238.644 12.385 248.719 180.00 2.23084 26.214
 -1 -6 1 18.621 2.904 37.298 180.00 2.49204 7.426
 0 -6 1 2510.606 30.348 2792.032 0.00 2.71114 165.970
 1 -6 1 2171.333 25.985 2394.103 180.00 2.81701 144.270
 2 -6 1 184.752 7.367 184.585 0.00 2.76371 20.513
 3 -6 1 2854.373 37.263 3013.767 0.00 2.57538 181.767
 4 -6 1 3074.357 48.078 3181.688 180.00 2.32144 194.347
 5 -6 1 317.232 12.030 352.380 180.00 2.06157 31.427
 6 -6 1 2004.225 35.002 2068.639 0.00 1.82586 131.324
 7 -6 1 1010.370 22.115 1082.410 0.00 1.62313 74.096
 8 -6 1 3176.027 49.571 3381.523 180.00 1.45229 203.805
 9 -6 1 209.558 7.181 195.170 180.00 1.30899 21.404
 10 -6 1 430.389 8.231 423.944 0.00 1.18841 35.159
 11 -6 1 676.086 12.030 608.701 0.00 1.08630 47.764
 12 -6 1 80.570 6.725 88.172 0.00 0.99913 13.734
 13 -6 1 9.212 3.753 5.626 0.00 0.92411 4.881
 14 -6 1 82.289 6.130 105.933 0.00 0.85901 14.338
 -12 -5 1 355.594 9.365 358.470 0.00 0.86410 31.483
 -11 -5 1 86.378 5.133 71.391 0.00 0.93119 12.331
 -10 -5 1 92.160 5.853 84.310 180.00 1.00904 13.423
 -9 -5 1 326.475 11.829 329.118 180.00 1.10029 30.648
 -8 -5 1 550.688 13.211 552.063 180.00 1.20842 43.638
 -7 -5 1 861.945 58.602 882.912 0.00 1.33806 84.094
 -6 -5 1 0.542 5.468 1.077 180.00 1.49536 5.583
 -5 -5 1 4.814 5.602 0.914 0.00 1.68833 5.874
 -4 -5 1 60.186 8.212 82.515 0.00 1.92673 13.808
 -3 -5 1 490.104 16.000 547.490 180.00 2.22019 43.294
 -2 -5 1 493.674 16.366 561.585 0.00 2.57081 44.006
 -1 -5 1 204.532 9.568 204.586 180.00 2.95289 22.592
 0 -5 1 1722.482 24.803 1928.155 180.00 3.27909 118.636
 1 -5 1 1903.036 23.841 2093.336 0.00 3.40481 127.845
 2 -5 1 609.687 13.361 649.666 0.00 3.25368 48.405
 3 -5 1 282.823 6.920 299.133 180.00 2.91605 27.043
 4 -5 1 2045.908 28.166 2247.983 180.00 2.53443 137.009
 5 -5 1 32.182 3.693 57.065 0.00 2.18894 9.470
 6 -5 1 107.822 6.468 70.435 180.00 1.90117 13.414
 7 -5 1 697.951 16.550 777.824 180.00 1.66766 55.675
 8 -5 1 1703.940 35.212 1801.707 0.00 1.47858 116.371
 9 -5 1 509.163 18.415 518.279 180.00 1.32430 43.544
 10 -5 1 132.020 5.009 135.643 180.00 1.19700 16.455
 11 -5 1 439.156 9.550 446.115 180.00 1.09070 36.508
 12 -5 1 533.866 12.498 547.649 0.00 1.00090 42.948
 13 -5 1 265.170 8.839 250.367 0.00 0.92420 25.328
 14 -5 1 37.261 4.242 38.800 0.00 0.85805 8.742
 -13 -4 1 36.550 2.984 33.008 180.00 0.82681 7.787
 -12 -4 1 481.696 13.973 511.740 180.00 0.88906 41.111
 -11 -4 1 211.209 8.943 219.798 0.00 0.96119 23.077
 -10 -4 1 53.146 5.930 64.984 180.00 1.04565 11.518
 -9 -4 1 622.447 14.288 620.124 180.00 1.14577 47.813
 -8 -4 1 5.761 2.856 3.748 180.00 1.26611 3.799
 -7 -4 1 152.081 20.966 131.014 0.00 1.41302 26.333
 -6 -4 1 30.412 7.683 28.188 0.00 1.59555 10.115
 -5 -4 1 94.719 8.733 106.264 180.00 1.82662 15.911
 -4 -4 1 964.905 24.023 1007.090 0.00 2.12449 71.174
 -3 -4 1 392.654 13.588 446.660 0.00 2.51302 36.927
 -2 -4 1 1585.582 27.773 1765.509 180.00 3.01409 110.867
 -1 -4 1 63.318 7.168 62.208 0.00 3.60975 12.314
 0 -4 1 0.033 2.763 3.777 0.00 4.13966 3.348
 1 -4 1 31.083 4.128 33.465 180.00 4.26770 8.144
 2 -4 1 24.351 3.024 24.042 180.00 3.88085 6.702
 3 -4 1 77.230 3.672 104.789 180.00 3.28214 13.288
 4 -4 1 1445.839 24.424 1610.509 0.00 2.72973 101.846
 5 -4 1 117.534 6.578 147.716 180.00 2.29104 17.211
 6 -4 1 1007.483 20.045 1040.911 180.00 1.95451 71.939
 7 -4 1 211.943 10.374 179.913 180.00 1.69524 22.125
 8 -4 1 6.675 4.556 6.726 0.00 1.49220 5.507
 9 -4 1 3415.764 51.793 3332.687 0.00 1.33017 206.929
 10 -4 1 555.538 10.732 566.448 180.00 1.19849 43.587
 11 -4 1 3.302 3.610 2.032 0.00 1.08969 4.062
 12 -4 1 54.381 4.216 58.922 180.00 0.99847 10.432
 13 -4 1 19.797 4.304 24.325 0.00 0.92100 7.228
 14 -4 1 318.839 9.870 325.966 0.00 0.85446 29.678
 -13 -3 1 257.063 7.517 305.060 180.00 0.84704 26.925
 -12 -3 1 7.828 4.038 1.135 0.00 0.91311 4.590
 -11 -3 1 616.304 15.758 611.940 180.00 0.99018 47.861
 -10 -3 1 108.467 6.871 95.817 180.00 1.08121 14.807
 -9 -3 1 31.421 3.788 22.754 0.00 1.19026 7.243
 -8 -3 1 712.788 14.247 717.635 0.00 1.32310 53.080
 -7 -3 1 234.594 20.211 234.984 180.00 1.48816 30.194
 -6 -3 1 2156.055 44.022 2164.434 180.00 1.69808 140.110
 -5 -3 1 4337.543 59.543 4690.988 0.00 1.97256 274.884
 -4 -3 1 379.588 12.712 412.081 180.00 2.34313 35.081
 -3 -3 1 700.530 16.701 791.413 180.00 2.86040 56.265
 -2 -3 1 822.098 17.113 911.247 0.00 3.59811 63.002
 -1 -3 1 65.594 4.370 65.228 0.00 4.60274 11.152
 0 -3 1 65.185 3.982 78.254 0.00 5.58102 11.700
 1 -3 1 359.870 10.576 450.527 180.00 5.59471 35.452
 2 -3 1 125.039 3.884 133.167 180.00 4.62586 15.871
 3 -3 1 629.797 14.976 581.627 180.00 3.61653 46.743
 4 -3 1 498.437 12.140 541.294 180.00 2.87334 41.944
 5 -3 1 1319.882 22.653 1464.614 0.00 2.35226 93.785
 6 -3 1 553.592 12.509 611.364 180.00 1.97922 45.699
 7 -3 1 692.131 18.096 687.807 180.00 1.70309 52.786
 8 -3 1 305.873 13.661 334.765 0.00 1.49205 31.230
 9 -3 1 22.701 3.664 22.602 180.00 1.32620 6.845
 10 -3 1 1120.417 15.485 1153.688 0.00 1.19278 77.074
 11 -3 1 1025.421 14.119 1014.270 0.00 1.08330 69.860
 12 -3 1 476.517 11.449 474.855 180.00 0.99194 38.837
 13 -3 1 481.415 15.253 507.054 180.00 0.91461 41.387
 14 -3 1 6.957 3.952 7.768 0.00 0.84833 5.132
 -13 -2 1 434.926 10.715 441.173 0.00 0.86610 36.562
 -12 -2 1 172.165 9.028 167.994 180.00 0.93576 20.239
 -11 -2 1 895.251 17.640 854.114 180.00 1.01752 62.395
 -10 -2 1 85.328 5.602 72.998 0.00 1.11480 12.587
 -9 -2 1 1130.275 17.790 1204.600 0.00 1.23243 79.628
 -8 -2 1 308.069 23.542 370.776 180.00 1.37745 37.816
 -7 -2 1 14.864 7.772 3.639 0.00 1.56050 8.423
 -6 -2 1 4614.517 61.089 4727.395 0.00 1.79837 281.600
 -5 -2 1 2618.405 35.020 2768.140 180.00 2.11909 167.986
 -4 -2 1 6.236 2.844 3.928 0.00 2.57238 3.842
 -3 -2 1 42.404 3.807 59.501 0.00 3.25310 9.961
 -2 -2 1 16.459 4.373 14.062 180.00 4.35166 6.381
 -1 -2 1 121.417 10.086 128.488 180.00 6.19454 18.137
 0 -2 1 8.450 1.567 18.652 180.00 8.37566 4.963
 1 -2 1 702.609 14.304 876.754 0.00 7.58313 58.802
 2 -2 1 636.939 9.851 735.489 180.00 5.30997 51.315
 3 -2 1 288.544 9.517 264.897 180.00 3.82127 26.598
 4 -2 1 983.429 32.316 1036.362 180.00 2.93053 75.704
 5 -2 1 998.071 16.155 1111.943 180.00 2.36136 73.405
 6 -2 1 644.038 13.842 737.912 0.00 1.97189 52.450
 7 -2 1 51.819 6.540 74.438 0.00 1.69041 12.282
 8 -2 1 2174.689 39.377 2035.677 180.00 1.47815 134.431
 9 -2 1 2395.279 26.905 2382.272 180.00 1.31268 148.128
 10 -2 1 868.672 12.337 912.805 0.00 1.18020 62.804
 11 -2 1 137.164 8.203 114.149 0.00 1.07181 16.885
 12 -2 1 476.578 11.241 470.283 180.00 0.98154 38.605
 13 -2 1 46.903 5.012 34.555 180.00 0.90521 9.175
 14 -2 1 53.166 5.676 73.720 180.00 0.83984 11.843
 -14 -1 1 28.171 5.650 29.999 180.00 0.82099 8.715
 -13 -1 1 66.384 4.824 73.478 180.00 0.88359 11.795
 -12 -1 1 122.906 7.758 115.008 180.00 0.95648 16.401
 -11 -1 1 241.119 8.730 208.511 0.00 1.04246 23.143
 -10 -1 1 207.867 7.179 228.759 0.00 1.14537 22.752
 -9 -1 1 2268.495 25.779 2356.405 180.00 1.27072 144.635
 -8 -1 1 611.186 51.275 626.440 0.00 1.42675 68.655
 -7 -1 1 1568.303 32.734 1587.565 0.00 1.62617 105.521
 -6 -1 1 401.515 11.283 390.316 180.00 1.88983 34.180
 -5 -1 1 205.913 6.321 194.776 0.00 2.25429 21.038
 -4 -1 1 434.947 11.063 439.754 180.00 2.78962 36.612
 -3 -1 1 116.369 5.589 107.213 180.00 3.64744 14.980
 -2 -1 1 585.573 22.991 761.218 180.00 5.21490 55.362
 -1 -1 1 254.201 13.011 360.145 0.00 8.66557 30.934
 0 -1 1 -1.539 1.646 0.145 180.00 14.42832 1.687
 1 -1 1 404.501 10.758 529.720 180.00 9.43601 39.352
 2 -1 1 2497.515 33.993 2852.488 0.00 5.53853 168.652
 3 -1 1 3413.193 47.389 3706.607 180.00 3.80946 219.457
 4 -1 1 4243.634 55.557 4524.216 180.00 2.88484 266.231
 5 -1 1 37.595 6.251 54.132 0.00 2.31652 10.717
 6 -1 1 2527.702 37.924 2434.592 0.00 1.93354 154.821
 7 -1 1 7.985 4.423 11.823 180.00 1.65850 5.893
 8 -1 1 122.172 10.526 136.997 180.00 1.45161 18.739
 9 -1 1 1112.581 15.138 1178.914 0.00 1.29043 77.796
 10 -1 1 896.163 12.126 983.934 180.00 1.16136 65.935
 11 -1 1 733.290 15.305 685.400 180.00 1.05570 52.564
 12 -1 1 1318.372 37.511 1296.008 0.00 0.96763 92.563
 13 -1 1 16.020 3.613 7.713 0.00 0.89309 5.304
 14 -1 1 279.534 10.837 261.724 180.00 0.82920 26.804
 -14 0 1 1254.274 27.935 1178.346 180.00 0.83436 83.762
 -13 0 1 487.423 13.099 485.499 180.00 0.89911 39.953
 -12 0 1 72.556 5.868 68.401 0.00 0.97474 12.158
 -11 0 1 462.668 11.688 460.568 0.00 1.06423 38.110
 -10 0 1 102.604 4.653 114.325 180.00 1.17178 14.667
 -9 0 1 369.876 9.867 372.994 0.00 1.30342 32.468
 -8 0 1 50.517 7.983 47.675 180.00 1.46826 11.811
 -7 0 1 772.633 18.353 712.757 180.00 1.68060 55.233
 -6 0 1 513.250 12.605 535.947 180.00 1.96422 42.158
 -5 0 1 498.872 10.295 568.867 0.00 2.36185 42.501
 -4 0 1 24.384 4.802 28.475 180.00 2.95810 7.968
 -3 0 1 1251.435 48.263 1443.290 180.00 3.94554 101.169
 -2 0 1 200.644 15.422 270.074 0.00 5.85863 27.861
 -1 0 1 362.504 14.773 507.444 180.00 10.55707 39.049
 0 0 1 90.049 5.086 109.656 0.00 16.32696 14.290
 1 0 1 237.263 6.534 275.109 0.00 8.61586 25.057
 2 0 1 283.720 12.076 347.992 180.00 5.12103 30.650
 3 0 1 96.041 8.021 113.658 180.00 3.58672 15.884
 4 0 1 117.106 6.717 114.461 180.00 2.74954 15.780
 5 0 1 1953.205 26.137 2111.399 0.00 2.22630 129.878
 6 0 1 2672.118 40.842 2794.644 180.00 1.86930 171.235
 7 0 1 56.293 6.424 61.490 0.00 1.61050 11.683
 8 0 1 3417.475 54.176 3476.030 0.00 1.41442 212.749
 9 0 1 488.392 8.873 529.659 180.00 1.26078 40.482
 10 0 1 129.515 5.401 123.539 180.00 1.13718 15.971
 11 0 1 52.145 4.465 50.940 180.00 1.03561 10.019
 12 0 1 3.771 3.487 5.431 0.00 0.95066 4.369
 13 0 1 40.898 4.309 27.534 0.00 0.87858 8.170
 14 0 1 26.522 3.973 27.611 0.00 0.81665 7.511
 -14 1 1 439.656 17.770 419.040 0.00 0.84584 38.516
 -13 1 1 6.488 3.527 7.192 0.00 0.91228 4.730
 -12 1 1 301.786 8.933 281.576 180.00 0.98998 27.310
 -11 1 1 54.557 5.375 52.135 0.00 1.08207 10.589
 -10 1 1 79.645 4.795 83.664 0.00 1.19291 12.649
 -9 1 1 1520.854 22.227 1522.505 0.00 1.32882 99.489
 -8 1 1 61.816 6.320 67.837 180.00 1.49928 12.087
 -7 1 1 6821.941 94.378 6664.662 180.00 1.71914 399.807
 -6 1 1 825.071 16.222 729.974 180.00 2.01299 56.155
 -5 1 1 143.920 8.776 169.371 180.00 2.42428 19.606
 -4 1 1 205.593 9.957 244.480 0.00 3.03646 24.347
 -3 1 1 8.823 2.528 3.945 0.00 4.02561 3.784
 -2 1 1 572.507 15.557 598.822 180.00 5.78346 46.513
 0 1 1 49.931 7.247 69.345 180.00 9.49240 12.382
 1 1 1 3.313 2.018 1.121 180.00 6.44023 2.586
 2 1 1 867.448 25.189 892.512 180.00 4.38264 65.796
 3 1 1 1303.389 25.499 1390.946 0.00 3.24517 91.543
 4 1 1 2632.769 46.784 3074.090 0.00 2.55830 182.129
 5 1 1 2631.300 37.506 2771.948 180.00 2.10554 168.897
 6 1 1 324.014 10.912 346.854 0.00 1.78662 30.935
 7 1 1 71.112 6.682 69.813 0.00 1.55055 12.605
 8 1 1 1500.248 32.086 1502.599 180.00 1.36904 101.065
 9 1 1 4.096 2.792 1.458 0.00 1.22529 3.332
 10 1 1 13.335 3.139 14.528 180.00 1.10868 5.509
 11 1 1 22.644 3.957 30.470 0.00 1.01223 7.567
 12 1 1 794.193 20.392 822.984 180.00 0.93115 60.285
 13 1 1 5.294 2.749 0.291 180.00 0.86206 3.213
 -14 2 1 313.514 10.006 332.205 0.00 0.85518 29.861
 -13 2 1 765.540 18.261 728.625 0.00 0.92272 55.649
 -12 2 1 178.279 8.170 186.757 0.00 1.00171 20.771
 -11 2 1 3856.396 46.297 3864.617 180.00 1.09527 233.118
 -10 2 1 5.453 3.449 15.102 0.00 1.20776 5.390
 -9 2 1 115.307 9.286 127.246 0.00 1.34541 17.527
 -8 2 1 246.548 11.148 227.681 180.00 1.51745 24.998
 -7 2 1 2664.093 45.520 2681.811 180.00 1.73799 168.195
 -6 2 1 369.259 11.457 368.933 180.00 2.02953 32.821
 -5 2 1 222.318 11.919 265.080 0.00 2.42939 26.306
 -4 2 1 972.045 17.184 1139.616 180.00 3.00102 74.178
 -3 2 1 1809.123 25.133 1979.766 0.00 3.84683 122.191
 -2 2 1 568.458 20.304 589.836 0.00 5.05994 47.920
 -1 2 1 84.598 3.095 99.589 180.00 6.26465 13.063
 0 2 1 6.275 1.891 9.864 0.00 6.10349 4.000
 1 2 1 1001.587 16.407 1132.911 180.00 4.81416 74.300
 2 2 1 2998.037 44.280 3191.853 0.00 3.66635 192.423
 3 2 1 144.380 6.003 165.657 180.00 2.87981 18.380
 4 2 1 150.428 5.521 181.466 180.00 2.34593 19.050
 5 2 1 1093.492 20.607 1134.919 0.00 1.96961 77.088
 6 2 1 47.811 5.089 52.390 180.00 1.69326 10.273
 7 2 1 61.321 6.395 44.858 180.00 1.48294 10.937
 8 2 1 1689.225 33.861 1660.927 180.00 1.31805 110.657
 9 2 1 325.102 8.373 317.413 180.00 1.18557 29.001
 10 2 1 137.839 6.218 136.443 0.00 1.07694 17.028
 11 2 1 70.821 5.993 80.801 180.00 0.98632 12.793
 12 2 1 433.993 11.681 490.167 0.00 0.90962 38.682
 13 2 1 31.302 3.295 25.358 180.00 0.84389 7.186
 -14 3 1 21.099 3.357 23.831 0.00 0.86212 6.719
 -13 3 1 77.479 6.543 78.285 0.00 0.93014 13.099
 -12 3 1 53.927 5.433 53.817 180.00 1.00952 10.693
 -11 3 1 125.658 8.649 133.998 180.00 1.10329 17.700
 -10 3 1 3289.139 37.824 3206.016 180.00 1.21557 196.902
 -9 3 1 1753.780 48.796 1686.525 180.00 1.35214 118.078
 -8 3 1 377.287 14.320 400.822 180.00 1.52130 35.240
 -7 3 1 501.533 24.988 628.098 0.00 1.73511 50.247
 -6 3 1 104.512 6.785 90.308 180.00 2.01142 14.422
 -5 3 1 836.415 17.759 970.404 180.00 2.37611 65.609
 -4 3 1 990.524 14.562 1098.646 0.00 2.86286 72.436
 -3 3 1 4.507 2.785 1.306 180.00 3.49547 3.333
 -2 3 1 32.782 3.522 0.285 0.00 4.20264 5.331
 -1 3 1 58.214 3.533 79.389 180.00 4.64575 11.427
 0 3 1 103.277 4.951 122.052 0.00 4.42858 15.145
 1 3 1 700.878 15.359 736.514 0.00 3.76396 53.865
 2 3 1 743.981 20.813 652.656 180.00 3.08428 53.450
 3 3 1 155.706 7.071 180.146 0.00 2.54329 19.611
 4 3 1 510.434 11.508 584.729 180.00 2.13678 43.624
 5 3 1 504.594 13.201 510.824 180.00 1.83070 41.246
 6 3 1 438.184 14.214 466.269 0.00 1.59581 38.719
 7 3 1 1025.441 42.020 1066.453 180.00 1.41150 81.986
 8 3 1 48.221 3.607 49.853 180.00 1.26380 9.485
 9 3 1 33.730 3.362 42.103 0.00 1.14315 8.451
 10 3 1 71.534 5.585 70.239 180.00 1.04297 12.092
 11 3 1 145.216 7.543 139.073 180.00 0.95858 17.826
 12 3 1 685.508 14.136 667.636 0.00 0.88657 50.693
 13 3 1 946.217 18.929 973.390 0.00 0.82447 68.047
 -15 4 1 320.631 14.956 308.659 0.00 0.80763 31.142
 -14 4 1 1293.187 26.475 1330.838 180.00 0.86650 89.468
 -13 4 1 808.054 17.475 793.128 180.00 0.93429 58.524
 -12 4 1 267.231 15.943 250.421 0.00 1.01313 28.631
 -11 4 1 211.609 10.760 219.838 0.00 1.10576 23.850
 -10 4 1 3230.356 33.602 3175.917 180.00 1.21591 193.942
 -9 4 1 600.868 20.279 610.466 180.00 1.34856 49.209
 -8 4 1 858.143 22.626 943.642 0.00 1.51049 66.520
 -7 4 1 1556.391 33.381 1690.436 180.00 1.71083 109.188
 -6 4 1 46.157 5.292 32.511 0.00 1.96132 9.188
 -5 4 1 511.466 12.710 567.743 0.00 2.27507 43.342
 -4 4 1 719.783 12.713 769.990 0.00 2.65948 54.773
 -3 4 1 1557.108 26.785 1749.498 180.00 3.09327 109.521
 -2 4 1 729.370 12.921 752.159 180.00 3.47992 54.335
 -1 4 1 2030.183 23.356 2200.460 0.00 3.63735 134.055
 0 4 1 713.024 13.575 827.328 180.00 3.45998 56.985
 1 4 1 331.095 9.163 347.358 0.00 3.06540 30.519
 2 4 1 70.985 6.816 94.742 0.00 2.63295 13.863
 3 4 1 348.190 15.123 438.123 180.00 2.25291 36.400
 4 4 1 66.765 6.139 77.061 0.00 1.94356 12.578
 5 4 1 11.563 4.862 11.875 180.00 1.69666 6.373
 6 4 1 1003.717 30.093 1024.465 180.00 1.49910 74.721
 7 4 1 103.408 12.322 111.497 180.00 1.33929 18.492
 8 4 1 663.852 12.550 699.481 0.00 1.20826 51.058
 9 4 1 452.508 10.270 461.192 0.00 1.09937 37.530
 10 4 1 558.739 15.225 506.357 180.00 1.00771 42.764
 11 4 1 0.648 3.552 1.557 0.00 0.92966 3.793
 12 4 1 188.318 6.708 179.728 0.00 0.86249 20.156
 -15 5 1 27.452 5.199 25.238 0.00 0.80987 8.104
 -14 5 1 58.107 4.178 64.646 180.00 0.86818 10.841
 -13 5 1 21.422 3.657 28.645 180.00 0.93505 7.240
 -12 5 1 2.117 5.970 0.534 180.00 1.01238 6.094
 -11 5 1 534.402 14.126 520.121 180.00 1.10258 42.444
 -10 5 1 426.191 9.183 439.756 0.00 1.20876 35.921
 -9 5 1 2420.578 40.145 2465.593 0.00 1.33489 154.564
 -8 5 1 1283.967 28.867 1341.106 180.00 1.48593 90.407
 -7 5 1 93.618 7.199 116.982 180.00 1.66770 15.580
 -6 5 1 83.977 5.554 69.810 180.00 1.88596 12.372
 -5 5 1 2638.777 37.256 2687.859 0.00 2.14332 165.908
 -4 5 1 826.369 14.413 908.189 180.00 2.43137 62.289
 -3 5 1 300.290 8.506 350.032 0.00 2.71586 29.831
 -2 5 1 29.069 2.867 30.112 0.00 2.92433 7.270
 -1 5 1 2698.157 32.095 2926.728 180.00 2.97174 174.699
 0 5 1 1958.352 31.719 2166.805 0.00 2.83439 133.227
 1 5 1 458.216 10.728 485.311 180.00 2.57637 38.680
 2 5 1 165.821 8.651 176.172 180.00 2.28350 20.279
 3 5 1 165.227 8.968 197.755 0.00 2.00870 21.279
 4 5 1 74.011 7.171 77.242 0.00 1.77097 13.293
 5 5 1 686.793 26.082 657.421 180.00 1.57176 54.904
 6 5 1 1187.059 37.398 1291.937 180.00 1.40626 90.115
 7 5 1 654.803 14.287 688.296 0.00 1.26847 50.932
 8 5 1 128.110 5.651 134.849 180.00 1.15296 16.538
 9 5 1 185.419 8.027 188.504 180.00 1.05528 20.934
 10 5 1 460.522 11.815 462.715 0.00 0.97192 38.190
 11 5 1 -2.657 2.657 0.079 0.00 0.90013 2.671
 12 5 1 1157.658 74.333 1209.053 180.00 0.83778 107.965
 -15 6 1 -2.938 4.086 0.228 180.00 0.80988 4.112
 -14 6 1 622.892 12.953 607.609 0.00 0.86712 46.974
 -13 6 1 61.959 5.359 54.750 180.00 0.93239 10.923
 -12 6 1 295.716 12.259 277.685 180.00 1.00732 28.312
 -11 6 1 1193.990 18.654 1152.250 180.00 1.09389 79.072
 -10 6 1 17.076 3.919 23.833 0.00 1.19452 6.867
 -9 6 1 27.623 4.218 22.402 0.00 1.31205 7.319
 -8 6 1 96.801 12.993 84.784 0.00 1.44958 17.843
 -7 6 1 12.907 5.470 4.932 180.00 1.60987 6.385
 -6 6 1 54.619 6.622 51.946 0.00 1.79393 11.265
 -5 6 1 1603.471 25.882 1690.690 180.00 1.99775 108.002
 -4 6 1 1966.609 32.235 2120.731 0.00 2.20684 131.825
 -3 6 1 97.621 4.862 118.293 180.00 2.39017 14.805
 -2 6 1 60.144 4.126 59.127 0.00 2.50241 10.570
 -1 6 1 484.682 10.151 532.948 0.00 2.50561 40.835
 0 6 1 1380.814 26.889 1490.023 180.00 2.39859 96.919
 1 6 1 58.683 6.333 55.959 0.00 2.21791 11.411
 2 6 1 19.674 4.787 17.666 180.00 2.00925 7.053
 3 6 1 241.948 11.298 256.506 0.00 1.80464 26.078
 4 6 1 546.624 19.915 576.794 180.00 1.61933 46.911
 5 6 1 192.578 16.991 256.165 180.00 1.45774 28.146
 6 6 1 2030.111 31.545 2178.051 0.00 1.31903 134.903
 7 6 1 723.243 15.964 761.638 180.00 1.20048 55.374
 8 6 1 613.113 14.731 604.128 180.00 1.09900 47.186
 9 6 1 805.235 16.833 775.847 0.00 1.01173 57.651
 10 6 1 42.067 3.782 45.508 0.00 0.93622 9.102
 11 6 1 66.376 5.027 61.248 180.00 0.87047 11.235
 12 6 1 -3.646 3.951 4.542 180.00 0.81282 4.461
 -14 7 1 58.665 4.180 52.149 180.00 0.86334 10.154
 -13 7 1 398.709 17.215 405.018 0.00 0.92639 37.040
 -12 7 1 4.328 4.990 4.284 180.00 0.99813 5.568
 -11 7 1 14.888 5.348 18.058 180.00 1.08007 7.308
 -10 7 1 602.799 14.790 607.417 180.00 1.17391 47.136
 -9 7 1 735.724 13.900 806.819 180.00 1.28141 56.723
 -8 7 1 906.560 37.740 898.993 0.00 1.40399 72.392
 -7 7 1 1357.393 30.920 1357.477 0.00 1.54204 92.969
 -6 7 1 -0.284 4.183 0.192 0.00 1.69340 4.204
 -5 7 1 10.381 4.921 10.702 180.00 1.85108 6.282
 -4 7 1 1511.592 31.806 1527.010 180.00 2.00038 102.052
 -3 7 1 670.580 14.772 732.532 0.00 2.11807 52.994
 -2 7 1 16.711 3.578 5.286 180.00 2.17778 5.084
 -1 7 1 12.816 3.207 10.668 0.00 2.16304 5.167
 0 7 1 13.514 3.788 16.467 0.00 2.07812 6.072
 1 7 1 390.270 16.442 384.349 180.00 1.94506 35.798
 2 7 1 160.773 17.365 207.466 0.00 1.79021 26.208
 3 7 1 1289.180 41.671 1397.787 180.00 1.63370 97.287
 4 7 1 11.392 8.797 24.644 0.00 1.48698 10.349
 5 7 1 807.826 70.846 861.780 0.00 1.35483 91.860
 6 7 1 34.826 4.147 38.505 180.00 1.23820 8.600
 7 7 1 67.794 5.644 58.708 180.00 1.13616 11.428
 8 7 1 511.266 12.830 495.485 0.00 1.04712 40.682
 9 7 1 6.129 3.174 0.176 180.00 0.96932 3.623
 10 7 1 115.198 5.388 113.066 180.00 0.90110 15.152
 11 7 1 170.316 6.626 171.282 0.00 0.84104 19.389
 -14 8 1 71.992 3.879 69.708 180.00 0.85696 11.388
 -13 8 1 271.994 11.241 266.264 180.00 0.91725 26.999
 -12 8 1 373.438 11.898 344.757 0.00 0.98514 32.147
 -11 8 1 754.775 17.370 756.904 0.00 1.06169 56.198
 -10 8 1 22.803 6.835 17.552 0.00 1.14793 8.661
 -9 8 1 4.611 3.593 1.569 180.00 1.24465 4.070
 -8 8 1 9.978 8.828 0.003 0.00 1.35196 9.091
 -7 8 1 649.441 21.205 700.109 0.00 1.46862 53.611
 -6 8 1 31.401 6.765 22.116 0.00 1.59090 9.122
 -5 8 1 69.024 8.061 73.325 0.00 1.71116 13.501
 -4 8 1 76.067 7.980 63.747 0.00 1.81706 13.173
 -3 8 1 3210.877 43.705 3274.314 180.00 1.89263 199.180
 -2 8 1 172.745 9.810 148.741 0.00 1.92306 19.841
 -1 8 1 29.128 5.209 25.810 0.00 1.90147 8.201
 0 8 1 436.271 15.491 448.658 0.00 1.83279 38.531
 1 8 1 86.041 8.754 78.056 0.00 1.73096 14.510
 2 8 1 885.045 30.075 900.484 180.00 1.61217 68.390
 3 8 1 252.824 19.154 218.977 0.00 1.48957 29.273
 4 8 1 0.545 7.427 0.631 0.00 1.37157 7.484
 5 8 1 25.194 4.064 17.144 180.00 1.26250 6.755
 6 8 1 16.746 3.921 21.381 180.00 1.16393 6.671
 7 8 1 64.746 5.425 60.709 0.00 1.07592 11.347
 8 8 1 631.204 16.141 625.707 0.00 0.99776 48.763
 9 8 1 6.750 2.856 9.071 180.00 0.92844 4.476
 10 8 1 -1.381 3.034 1.136 0.00 0.86691 3.205
 -14 9 1 297.244 8.941 298.613 180.00 0.84815 27.891
 -13 9 1 48.413 6.776 62.580 0.00 0.90524 11.737
 -12 9 1 66.303 4.563 62.765 180.00 0.96881 11.115
 -11 9 1 20.139 4.462 19.223 180.00 1.03948 6.969
 -10 9 1 1122.502 20.250 1079.664 0.00 1.11770 75.505
 -9 9 1 2858.897 44.337 2874.197 0.00 1.20349 178.366
 -8 9 1 378.843 13.325 418.957 180.00 1.29607 35.548
 -7 9 1 1929.140 40.522 2021.933 180.00 1.39329 129.895
 -6 9 1 1042.001 27.326 1134.293 0.00 1.49089 78.213
 -5 9 1 727.578 23.566 671.747 0.00 1.58193 54.960
 -4 9 1 149.587 12.281 155.160 180.00 1.65693 20.977
 -3 9 1 36.575 5.831 39.376 180.00 1.70541 9.627
 -2 9 1 197.722 12.225 198.153 180.00 1.71914 23.469
 -1 9 1 3.591 4.530 9.988 0.00 1.69558 5.635
 0 9 1 237.738 11.995 270.424 180.00 1.63905 26.833
 1 9 1 22.868 5.790 19.094 0.00 1.55873 7.965
 2 9 1 57.160 7.088 57.713 0.00 1.46509 11.895
 3 9 1 5.319 7.392 0.476 180.00 1.36704 7.589
 4 9 1 137.209 6.441 152.236 0.00 1.27074 17.790
 5 9 1 34.163 6.050 24.627 0.00 1.17983 8.839
 6 9 1 23.993 4.334 20.922 0.00 1.09603 7.152
 7 9 1 166.206 8.458 165.620 0.00 1.01986 19.771
 8 9 1 29.645 3.807 24.849 0.00 0.95114 7.340
 9 9 1 169.224 6.278 178.821 0.00 0.88937 19.572
 10 9 1 19.236 2.933 25.130 180.00 0.83389 6.546
 -14 10 1 316.748 8.198 326.686 0.00 0.83713 29.151
 -13 10 1 320.452 11.240 301.361 0.00 0.89071 29.257
 -12 10 1 681.405 13.138 618.338 180.00 0.94965 48.513
 -11 10 1 505.065 13.659 493.033 180.00 1.01419 40.745
 -10 10 1 1720.101 26.877 1731.873 0.00 1.08433 111.872
 -9 10 1 7.630 4.784 15.823 180.00 1.15956 6.468
 -8 10 1 20.919 4.659 32.806 0.00 1.23853 8.054
 -7 10 1 36.200 4.379 51.336 0.00 1.31874 9.538
 -6 10 1 1348.653 36.081 1476.496 180.00 1.39607 98.821
 -5 10 1 21.723 7.142 21.931 180.00 1.46478 9.124
 -4 10 1 18.262 6.486 13.737 180.00 1.51792 8.014
 -3 10 1 1061.110 26.992 1133.091 0.00 1.54878 78.394
 -2 10 1 13.864 5.582 21.008 180.00 1.55284 7.644
 -1 10 1 113.819 10.120 130.237 180.00 1.52949 18.073
 0 10 1 133.413 11.122 146.182 0.00 1.48222 19.657
 1 10 1 255.444 15.311 300.041 180.00 1.41732 29.840
 2 10 1 73.825 17.151 98.152 0.00 1.34183 21.123
 3 10 1 12.948 3.825 13.485 0.00 1.26197 5.822
 4 10 1 174.024 9.346 192.887 180.00 1.18231 21.422
 5 10 1 21.028 4.996 14.434 0.00 1.10581 7.015
 6 10 1 636.361 19.469 603.790 0.00 1.03410 49.275
 7 10 1 38.619 4.452 36.893 0.00 0.96790 8.769
 8 10 1 111.430 4.944 111.392 180.00 0.90735 14.832
 9 10 1 190.197 9.377 192.809 0.00 0.85224 21.756
 -14 11 1 156.087 5.290 137.212 0.00 0.82416 17.156
 -13 11 1 12.871 3.922 1.503 180.00 0.87404 4.787
 -12 11 1 777.801 15.087 706.273 0.00 0.92820 54.091
 -11 11 1 155.851 10.895 146.716 0.00 0.98661 19.990
 -10 11 1 1284.388 22.630 1351.109 180.00 1.04891 88.985
 -9 11 1 20.735 5.183 14.782 180.00 1.11425 7.163
 -8 11 1 373.647 12.796 379.210 0.00 1.18105 33.776
 -7 11 1 315.318 11.207 315.181 0.00 1.24678 29.672
 -6 11 1 92.737 7.696 89.783 180.00 1.30782 14.584
 -5 11 1 1529.011 47.464 1580.593 180.00 1.35963 110.073
 -4 11 1 120.811 12.481 152.477 0.00 1.39730 20.457
 -3 11 1 45.259 8.698 67.064 180.00 1.41655 13.074
 -2 11 1 676.042 24.789 678.259 0.00 1.41497 54.833
 -1 11 1 12.831 5.829 12.453 0.00 1.39277 7.222
 0 11 1 466.311 21.253 493.276 180.00 1.35270 43.221
 1 11 1 42.983 5.087 44.324 0.00 1.29920 9.675
 2 11 1 58.942 6.023 58.506 0.00 1.23719 11.381
 3 11 1 182.744 9.161 189.549 0.00 1.17111 21.383
 4 11 1 29.478 5.141 21.581 0.00 1.10439 7.894
 5 11 1 1449.314 26.461 1445.087 0.00 1.03942 96.414
 6 11 1 138.885 6.858 142.644 0.00 0.97766 17.565
 7 11 1 537.268 13.819 527.122 180.00 0.91987 42.655
 8 11 1 352.208 11.377 312.651 0.00 0.86635 30.340
 9 11 1 8.372 6.005 3.173 0.00 0.81710 6.560
 -14 12 1 436.491 29.470 423.152 180.00 0.80955 45.200
 -13 12 1 806.215 14.908 802.555 0.00 0.85563 58.124
 -12 12 1 62.980 4.239 73.749 0.00 0.90502 11.491
 -11 12 1 959.297 19.089 933.803 0.00 0.95745 66.887
 -10 12 1 89.553 7.977 72.933 0.00 1.01236 13.902
 -9 12 1 518.885 21.263 465.745 180.00 1.06871 43.184
 -8 12 1 109.173 8.695 110.186 180.00 1.12487 16.367
 -7 12 1 -1.806 4.077 0.285 180.00 1.17851 4.110
 -6 12 1 899.678 19.854 945.514 0.00 1.22661 66.451
 -5 12 1 59.202 5.155 60.655 0.00 1.26570 11.069
 -4 12 1 1643.559 27.316 1712.264 180.00 1.29235 109.870
 -3 12 1 43.502 5.934 48.018 0.00 1.30387 10.363
 -2 12 1 13.622 5.708 13.251 180.00 1.29902 7.207
 -1 12 1 296.985 11.204 329.721 0.00 1.27832 29.875
 0 12 1 4.608 3.874 1.541 180.00 1.24395 4.316
 1 12 1 7.169 4.651 0.189 180.00 1.19912 5.019
 2 12 1 133.709 7.034 147.897 180.00 1.14735 17.749
 3 12 1 38.678 5.219 33.260 180.00 1.09191 8.967
 4 12 1 626.293 16.388 643.959 0.00 1.03540 49.421
 5 12 1 11.242 4.861 6.577 180.00 0.97974 5.939
 6 12 1 213.767 8.862 221.576 180.00 0.92620 23.169
 7 12 1 425.359 12.569 412.596 0.00 0.87552 35.902
 8 12 1 15.883 2.403 13.672 180.00 0.82806 5.165
 -13 13 1 464.504 14.413 517.774 180.00 0.83588 41.168
 -12 13 1 22.216 4.749 16.396 0.00 0.88061 7.028
 -11 13 1 11.839 4.636 16.371 180.00 0.92737 6.564
 -10 13 1 593.394 15.475 571.830 0.00 0.97546 45.880
 -9 13 1 25.538 5.608 17.628 0.00 1.02380 7.825
 -8 13 1 1917.725 36.180 1936.600 180.00 1.07082 125.332
 -7 13 1 322.495 11.688 291.130 180.00 1.11449 29.084
 -6 13 1 1119.152 31.628 1128.325 0.00 1.15238 80.953
 -5 13 1 2306.643 42.296 2305.633 0.00 1.18188 147.332
 -4 13 1 99.517 6.698 95.349 0.00 1.20063 14.499
 -3 13 1 341.715 14.291 355.996 180.00 1.20695 32.938
 -2 13 1 241.491 12.723 240.033 0.00 1.20024 26.105
 -1 13 1 59.968 9.137 72.682 180.00 1.18114 13.943
 0 13 1 433.513 15.668 461.918 0.00 1.15135 39.033
 1 13 1 29.427 5.085 36.568 180.00 1.11325 8.809
 2 13 1 230.512 9.616 242.834 0.00 1.06944 24.634
 3 13 1 229.124 8.651 229.730 0.00 1.02235 23.723
 4 13 1 178.926 7.395 176.466 180.00 0.97400 20.063
 5 13 1 55.972 5.916 59.685 180.00 0.92593 11.309
 6 13 1 0.785 3.668 3.288 180.00 0.87922 4.114
 7 13 1 2.104 2.295 4.472 0.00 0.83456 3.239
 -13 14 1 6.477 2.902 3.096 180.00 0.81514 3.797
 -12 14 1 2037.864 58.083 2072.181 180.00 0.85543 139.959
 -11 14 1 159.241 8.263 165.302 180.00 0.89691 19.531
 -10 14 1 339.191 13.509 300.312 0.00 0.93883 30.508
 -9 14 1 267.307 11.500 222.038 0.00 0.98013 25.338
 -8 14 1 274.963 11.568 227.492 180.00 1.01940 25.721
 -7 14 1 105.775 7.569 113.617 180.00 1.05493 15.875
 -6 14 1 75.245 5.770 69.078 0.00 1.08478 12.214
 -5 14 1 23.427 5.906 25.624 180.00 1.10704 8.475
 -4 14 1 59.096 6.175 66.713 0.00 1.12008 11.886
 -3 14 1 388.955 13.182 367.600 0.00 1.12287 33.778
 -2 14 1 178.042 11.258 187.603 180.00 1.11517 22.197
 -1 14 1 -0.413 4.881 6.595 0.00 1.09762 5.483
 0 14 1 181.140 12.243 192.906 180.00 1.07155 22.970
 1 14 1 225.724 10.255 233.179 0.00 1.03878 24.422
 2 14 1 19.282 4.646 22.213 180.00 1.00127 7.270
 3 14 1 6.072 3.492 2.625 180.00 0.96084 4.188
 4 14 1 91.481 5.545 104.414 180.00 0.91910 14.245
 5 14 1 21.190 4.994 16.997 180.00 0.87727 7.202
 6 14 1 97.061 4.703 95.843 0.00 0.83627 13.656
 -12 15 1 80.942 4.111 73.502 180.00 0.82988 11.910
 -11 15 1 5.218 2.944 2.770 0.00 0.86652 3.708
 -10 15 1 11.763 3.902 3.149 180.00 0.90293 4.879
 -9 15 1 11.305 4.150 12.610 0.00 0.93813 5.899
 -8 15 1 1732.052 32.624 1719.164 0.00 0.97088 113.148
 -7 15 1 313.431 10.432 294.467 0.00 0.99977 28.556
 -6 15 1 82.187 7.507 73.881 0.00 1.02330 13.511
 -5 15 1 1.817 5.733 2.797 180.00 1.04007 6.029
 -4 15 1 14.546 4.824 17.073 0.00 1.04895 6.850
 -3 15 1 3.100 4.372 1.904 0.00 1.04934 4.729
 -2 15 1 25.511 4.264 26.973 0.00 1.04118 7.591
 -1 15 1 15.652 4.962 14.697 180.00 1.02507 6.815
 0 15 1 2.560 4.724 4.879 180.00 1.00209 5.305
 1 15 1 228.595 9.598 247.420 180.00 0.97361 24.769
 2 15 1 203.468 9.388 233.065 0.00 0.94114 23.626
 3 15 1 182.607 8.254 205.107 180.00 0.90611 21.643
 4 15 1 37.352 5.855 44.460 0.00 0.86976 9.951
 5 15 1 3.177 1.946 1.026 180.00 0.83311 2.500
 -11 16 1 166.585 9.945 171.836 180.00 0.83656 20.707
 -10 16 1 14.256 2.786 17.787 0.00 0.86810 5.655
 -9 16 1 883.385 29.037 885.952 0.00 0.89804 67.412
 -8 16 1 157.296 8.465 175.355 180.00 0.92534 19.992
 -7 16 1 89.874 7.510 89.619 0.00 0.94884 14.414
 -6 16 1 270.211 13.224 292.001 0.00 0.96739 28.800
 -5 16 1 186.594 11.391 170.398 0.00 0.97996 21.768
 -4 16 1 400.892 13.439 437.484 180.00 0.98581 36.685
 -3 16 1 186.908 9.209 174.152 180.00 0.98455 20.868
 -2 16 1 472.390 14.454 478.869 0.00 0.97627 39.898
 -1 16 1 7.938 4.307 14.889 0.00 0.96149 6.060
 0 16 1 8.248 3.898 7.858 0.00 0.94107 5.160
 1 16 1 22.444 4.362 11.803 0.00 0.91609 6.430
 2 16 1 430.030 10.789 447.684 180.00 0.88774 36.738
 3 16 1 36.738 2.988 39.587 0.00 0.85712 8.242
 4 16 1 48.858 3.985 46.757 0.00 0.82524 9.469
 -11 17 1 147.976 9.549 151.380 0.00 0.80728 19.319
 -10 17 1 117.390 5.803 128.037 0.00 0.83456 16.041
 -9 17 1 19.494 2.727 23.436 180.00 0.86001 6.330
 -8 17 1 173.567 9.954 176.753 180.00 0.88275 21.045
 -7 17 1 362.850 11.927 325.524 180.00 0.90188 31.235
 -6 17 1 315.603 11.523 303.897 0.00 0.91649 29.371
 -5 17 1 76.264 8.081 66.133 0.00 0.92585 13.348
 -4 17 1 21.353 4.408 21.562 0.00 0.92945 7.148
 -3 17 1 99.173 6.891 103.287 180.00 0.92708 14.945
 -2 17 1 547.803 19.384 495.195 180.00 0.91888 43.830
 -1 17 1 88.245 6.394 90.346 0.00 0.90530 13.861
 0 17 1 51.847 5.140 50.453 0.00 0.88704 10.302
 1 17 1 10.468 3.809 7.006 0.00 0.86497 5.118
 2 17 1 19.031 3.436 8.774 180.00 0.84000 5.424
 3 17 1 21.351 2.777 21.838 180.00 0.81304 6.297
 -9 18 1 236.269 7.804 239.901 0.00 0.82407 23.983
 -8 18 1 17.489 14.255 0.236 0.00 0.84303 14.551
 -7 18 1 25.299 11.592 20.033 180.00 0.85859 12.904
 -6 18 1 272.545 11.740 295.515 180.00 0.87009 28.327
 -5 18 1 3.347 5.301 1.715 0.00 0.87697 5.594
 -4 18 1 74.246 7.648 73.813 0.00 0.87891 13.402
 -3 18 1 310.772 12.731 311.075 0.00 0.87580 30.043
 -2 18 1 8.865 4.317 15.269 180.00 0.86780 6.136
 -1 18 1 344.934 15.000 356.380 180.00 0.85530 33.324
 0 18 1 13.313 2.986 15.017 0.00 0.83888 5.467
 1 18 1 17.384 3.554 18.891 0.00 0.81923 6.289
 -8 19 1 77.701 7.151 109.069 0.00 0.80602 14.842
 -7 19 1 719.018 18.317 677.181 0.00 0.81868 52.964
 -6 19 1 256.888 12.821 248.277 180.00 0.82769 26.745
 -5 19 1 562.438 15.793 521.676 180.00 0.83266 43.594
 -4 19 1 19.889 3.575 12.060 0.00 0.83337 5.838
 -3 19 1 27.608 3.756 23.150 0.00 0.82977 7.117
 -2 19 1 100.000 4.319 96.037 0.00 0.82204 13.611
 -1 19 1 69.232 5.009 57.888 180.00 0.81051 11.123
 1 -20 2 1283.344 27.346 1266.313 180.00 0.81244 87.236
 2 -20 2 1.324 2.938 2.749 0.00 0.82308 3.442
 3 -20 2 261.968 10.626 212.013 180.00 0.82985 24.462
 4 -20 2 62.861 4.451 52.618 0.00 0.83245 10.414
 5 -20 2 51.479 4.240 50.639 180.00 0.83076 9.884
 6 -20 2 184.507 7.200 157.295 180.00 0.82485 19.301
 7 -20 2 1034.343 80.156 1188.406 180.00 0.81499 109.901
 -1 -19 2 105.477 4.447 97.291 180.00 0.82284 13.848
 0 -19 2 46.143 6.188 40.929 0.00 0.84173 10.198
 1 -19 2 101.064 6.111 77.427 180.00 0.85723 13.421
 2 -19 2 1699.855 28.144 1673.116 180.00 0.86868 109.679
 3 -19 2 30.584 3.259 38.978 180.00 0.87555 8.099
 4 -19 2 58.998 4.575 57.744 0.00 0.87748 10.645
 5 -19 2 10.028 3.423 5.467 180.00 0.87440 4.658
 6 -19 2 131.606 8.379 124.580 0.00 0.86645 17.297
 7 -19 2 380.986 12.744 396.742 0.00 0.85402 34.547
 8 -19 2 163.688 5.013 182.380 0.00 0.83768 19.238
 9 -19 2 313.573 10.572 329.714 180.00 0.81812 29.961
 -3 -18 2 263.826 8.164 246.648 180.00 0.81817 24.924
 -2 -18 2 1193.620 19.850 1197.633 180.00 0.84463 81.018
 -1 -18 2 29.256 3.650 22.842 180.00 0.86889 7.099
 0 -18 2 247.765 9.188 208.415 180.00 0.89005 23.448
 1 -18 2 181.879 6.654 184.972 180.00 0.90720 20.224
 2 -18 2 212.471 8.056 218.295 0.00 0.91952 22.713
 3 -18 2 192.783 7.681 192.619 0.00 0.92637 21.126
 4 -18 2 670.488 14.606 591.063 180.00 0.92735 47.723
 5 -18 2 382.532 11.360 390.542 180.00 0.92242 33.855
 6 -18 2 447.704 12.131 423.418 0.00 0.91184 36.576
 7 -18 2 793.246 18.491 792.059 180.00 0.89620 58.527
 8 -18 2 107.014 5.120 88.876 180.00 0.87627 13.709
 9 -18 2 63.590 4.120 48.952 0.00 0.85293 10.087
 10 -18 2 2006.987 53.925 2113.584 180.00 0.82711 139.183
 -4 -17 2 212.384 7.081 208.488 180.00 0.83130 21.980
 -3 -17 2 647.837 15.544 641.473 180.00 0.86281 49.452
 -2 -17 2 268.221 10.392 258.696 0.00 0.89283 26.291
 -1 -17 2 69.812 6.560 62.302 180.00 0.92035 12.138
 0 -17 2 440.473 14.663 430.059 180.00 0.94422 37.602
 1 -17 2 45.307 4.447 30.009 0.00 0.96330 8.544
 2 -17 2 2198.724 30.641 2124.932 0.00 0.97655 135.834
 3 -17 2 59.245 4.712 71.208 0.00 0.98320 11.441
 4 -17 2 105.294 8.269 101.467 0.00 0.98280 15.682
 5 -17 2 3663.331 53.548 3410.889 0.00 0.97541 214.682
 6 -17 2 70.994 6.488 72.318 0.00 0.96146 12.624
 7 -17 2 1195.744 20.258 1168.811 0.00 0.94180 80.103
 8 -17 2 2066.842 29.086 2033.613 0.00 0.91747 129.737
 9 -17 2 67.246 5.089 60.594 180.00 0.88962 11.251
 10 -17 2 21.373 4.112 20.409 180.00 0.85939 6.885
 11 -17 2 490.301 11.895 498.402 180.00 0.82777 40.113
 -5 -16 2 25.355 3.504 29.443 180.00 0.84007 7.364
 -4 -16 2 367.304 7.904 383.936 180.00 0.87652 32.303
 -3 -16 2 1186.620 17.544 1209.716 0.00 0.91244 80.801
 -2 -16 2 308.215 10.486 292.663 0.00 0.94677 28.407
 -1 -16 2 34.239 4.949 33.205 180.00 0.97823 8.672
 0 -16 2 216.841 8.846 200.021 0.00 1.00536 22.360
 1 -16 2 779.209 17.522 718.939 0.00 1.02671 55.307
 2 -16 2 44.797 4.468 43.349 180.00 1.04094 9.360
 3 -16 2 420.784 11.055 393.029 0.00 1.04710 34.574
 4 -16 2 397.069 13.758 414.319 180.00 1.04474 35.878
 5 -16 2 394.406 10.597 419.369 0.00 1.03404 34.930
 6 -16 2 1015.775 18.626 954.759 180.00 1.01575 68.554
 7 -16 2 7074.696 79.006 6929.476 180.00 0.99104 410.789
 8 -16 2 447.099 12.250 462.516 180.00 0.96134 38.068
 9 -16 2 58.736 4.062 58.924 0.00 0.92813 10.494
 10 -16 2 2.874 4.242 0.526 180.00 0.89277 4.455
 11 -16 2 110.468 6.184 112.944 180.00 0.85644 15.339
 12 -16 2 9.952 2.514 11.276 0.00 0.82006 4.682
 -6 -15 2 167.248 5.186 172.623 0.00 0.84404 18.937
 -5 -15 2 268.223 6.881 273.658 180.00 0.88504 25.716
 -4 -15 2 86.975 4.629 76.030 0.00 0.92667 12.384
 -3 -15 2 892.093 18.961 887.682 0.00 0.96793 63.945
 -2 -15 2 194.258 9.326 197.975 180.00 1.00752 22.022
 -1 -15 2 1405.206 25.394 1360.463 0.00 1.04381 92.254
 0 -15 2 45.652 5.081 41.252 180.00 1.07491 9.571
 1 -15 2 190.155 9.919 224.327 0.00 1.09893 23.237
 2 -15 2 3180.392 45.928 3112.457 0.00 1.11415 193.237
 3 -15 2 6574.433 74.611 6453.360 180.00 1.11940 383.324
 4 -15 2 202.103 11.975 191.784 0.00 1.11424 23.182
 5 -15 2 1319.592 21.966 1269.698 0.00 1.09909 86.487
 6 -15 2 1418.613 23.306 1286.270 0.00 1.07515 89.242
 7 -15 2 703.636 15.022 696.557 180.00 1.04409 52.347
 8 -15 2 91.370 6.727 77.943 180.00 1.00784 13.507
 9 -15 2 47.428 5.754 50.224 180.00 0.96827 10.490
 10 -15 2 -1.765 3.923 2.777 0.00 0.92701 4.243
 11 -15 2 797.588 18.961 783.055 0.00 0.88539 58.430
 12 -15 2 436.864 10.438 471.857 180.00 0.84437 37.685
 -7 -14 2 133.985 5.934 125.089 180.00 0.84300 16.330
 -6 -14 2 27.913 5.255 14.874 180.00 0.88789 7.470
 -5 -14 2 360.769 9.660 329.075 0.00 0.93466 30.539
 -4 -14 2 490.429 13.677 475.037 180.00 0.98253 39.815
 -3 -14 2 2273.920 37.181 2225.512 180.00 1.03033 142.452
 -2 -14 2 1.391 4.569 1.454 0.00 1.07642 4.785
 -1 -14 2 850.247 18.227 834.729 180.00 1.11870 61.036
 0 -14 2 2145.669 33.697 2213.816 180.00 1.15472 138.823
 1 -14 2 336.067 12.459 323.492 0.00 1.18192 30.866
 2 -14 2 7236.664 100.781 7041.295 0.00 1.19808 422.517
 3 -14 2 2908.147 38.250 2872.231 0.00 1.20174 177.779
 4 -14 2 13064.058 135.872 13035.945 180.00 1.19256 755.307
 5 -14 2 579.808 16.089 561.134 0.00 1.17139 45.454
 6 -14 2 2768.056 39.365 2650.833 0.00 1.14008 167.399
 7 -14 2 2072.894 30.319 2096.015 0.00 1.10104 132.407
 8 -14 2 860.102 16.819 869.493 180.00 1.05683 62.087
 9 -14 2 58.762 6.914 61.034 0.00 1.00976 11.998
 10 -14 2 981.676 20.586 957.736 0.00 0.96176 68.602
 11 -14 2 15.150 5.931 10.237 180.00 0.91425 7.233
 12 -14 2 77.373 4.173 73.590 0.00 0.86822 11.842
 13 -14 2 68.756 4.929 64.356 0.00 0.82429 11.420
 -8 -13 2 115.699 12.669 96.459 0.00 0.83700 18.393
 -7 -13 2 71.776 4.260 71.737 180.00 0.88491 11.626
 -6 -13 2 45.794 4.817 41.973 0.00 0.93592 9.480
 -5 -13 2 981.252 20.735 927.186 180.00 0.98959 67.533
 -4 -13 2 578.753 28.865 525.484 180.00 1.04506 50.224
 -3 -13 2 824.546 18.499 772.535 180.00 1.10095 58.389
 -2 -13 2 2100.200 32.218 2225.605 0.00 1.15518 138.072
 -1 -13 2 2202.279 30.775 2235.279 0.00 1.20503 139.963
 0 -13 2 11190.236 129.475 11336.026 180.00 1.24719 657.404
 1 -13 2 1706.036 35.714 1676.635 180.00 1.27821 112.097
 2 -13 2 6517.316 84.731 6700.229 0.00 1.29513 393.381
 3 -13 2 124.310 6.238 123.522 0.00 1.29616 16.156
 4 -13 2 7123.247 71.286 6913.087 180.00 1.28119 409.664
 5 -13 2 41.325 6.297 40.082 180.00 1.25181 10.086
 6 -13 2 231.977 8.922 206.258 180.00 1.21088 22.943
 7 -13 2 5.933 3.734 2.386 180.00 1.16182 4.359
 8 -13 2 726.533 16.345 744.133 0.00 1.10797 54.904
 9 -13 2 732.639 15.528 798.684 180.00 1.05217 56.787
 10 -13 2 748.801 15.680 700.743 180.00 0.99655 53.523
 11 -13 2 70.462 5.481 58.670 0.00 0.94260 11.417
 12 -13 2 40.245 3.665 51.029 0.00 0.89121 9.337
 13 -13 2 31.913 5.296 30.759 0.00 0.84290 8.653
 -9 -12 2 1301.547 28.551 1293.888 180.00 0.82637 88.932
 -8 -12 2 10.099 4.026 5.450 180.00 0.87626 5.119
 -7 -12 2 1051.000 28.095 958.507 180.00 0.93036 72.456
 -6 -12 2 3.683 3.640 0.605 0.00 0.98861 3.944
 -5 -12 2 4580.005 55.257 4724.147 180.00 1.05060 279.642
 -4 -12 2 2464.504 32.660 2442.790 180.00 1.11542 152.760
 -3 -12 2 137.655 6.814 97.631 180.00 1.18142 15.527
 -2 -12 2 2344.753 35.125 2423.977 0.00 1.24602 150.438
 -1 -12 2 5544.542 63.016 5471.530 0.00 1.30557 326.220
 0 -12 2 695.403 29.357 609.464 0.00 1.35557 55.099
 1 -12 2 8.294 10.371 1.105 180.00 1.39123 10.607
 2 -12 2 1568.735 82.311 1541.605 0.00 1.40850 128.436
 3 -12 2 13.036 9.448 23.407 180.00 1.40524 10.889
 4 -12 2 6948.066 133.807 6912.549 0.00 1.38185 421.903
 5 -12 2 2659.405 61.463 2653.284 180.00 1.34120 172.111
 6 -12 2 2312.422 31.207 2264.490 180.00 1.28769 143.140
 7 -12 2 435.694 11.297 489.566 0.00 1.22610 38.577
 8 -12 2 55.110 4.750 59.923 180.00 1.16072 10.734
 9 -12 2 702.136 13.843 738.375 0.00 1.09486 53.545
 10 -12 2 122.521 6.496 96.532 0.00 1.03079 14.994
 11 -12 2 342.509 11.272 336.140 180.00 0.96990 31.008
 12 -12 2 4.174 2.996 2.749 180.00 0.91293 3.680
 13 -12 2 663.336 15.517 709.465 0.00 0.86016 52.225
 -10 -11 2 106.906 8.209 108.501 180.00 0.81161 15.992
 -9 -11 2 693.661 13.734 674.642 180.00 0.86244 50.994
 -8 -11 2 12007.295 164.923 11407.902 180.00 0.91834 682.686
 -7 -11 2 41.524 3.960 34.892 0.00 0.97966 8.495
 -6 -11 2 3106.200 42.856 3053.475 180.00 1.04648 189.027
 -5 -11 2 31.693 4.925 40.724 180.00 1.11856 9.041
 -4 -11 2 321.935 9.551 316.367 0.00 1.19498 29.261
 -3 -11 2 2451.203 33.062 2506.297 180.00 1.27382 154.927
 -2 -11 2 21.889 7.830 13.267 180.00 1.35182 9.209
 -1 -11 2 687.850 32.406 738.862 0.00 1.42409 60.821
 0 -11 2 73.467 11.188 103.002 0.00 1.48429 16.833
 1 -11 2 9632.866 192.002 8967.502 180.00 1.52559 560.891
 2 -11 2 6004.138 153.551 5786.072 180.00 1.54238 373.442
 3 -11 2 316.009 15.126 234.157 180.00 1.53215 28.473
 4 -11 2 652.512 22.748 589.060 180.00 1.49643 50.430
 5 -11 2 2309.530 54.502 2198.336 0.00 1.44025 147.594
 6 -11 2 1664.351 46.432 1502.971 0.00 1.37032 109.292
 7 -11 2 279.083 8.248 299.731 180.00 1.29321 27.363
 8 -11 2 1006.878 16.638 977.322 0.00 1.21421 68.708
 9 -11 2 3604.723 42.033 3424.519 0.00 1.13698 211.529
 10 -11 2 466.050 12.133 451.968 0.00 1.06372 37.990
 11 -11 2 3.496 3.425 1.061 180.00 0.99555 3.792
 12 -11 2 230.734 7.077 229.225 0.00 0.93289 23.208
 13 -11 2 5.885 2.967 4.647 180.00 0.87568 4.000
 14 -11 2 1018.474 33.360 1082.187 180.00 0.82364 78.323
 -10 -10 2 82.697 4.974 90.583 180.00 0.84416 13.140
 -9 -10 2 1888.006 29.733 1803.914 180.00 0.90060 118.255
 -8 -10 2 147.105 6.461 158.357 180.00 0.96336 18.278
 -7 -10 2 2572.855 41.895 2482.204 180.00 1.03306 158.376
 -6 -10 2 11.294 4.659 2.916 180.00 1.11009 5.462
 -5 -10 2 2790.796 32.530 2915.763 0.00 1.19447 176.080
 -4 -10 2 3778.930 43.534 3889.307 0.00 1.28540 232.069
 -3 -10 2 5188.608 112.726 5364.630 180.00 1.38077 329.326
 -2 -10 2 207.697 13.679 236.494 180.00 1.47645 25.838
 -1 -10 2 137.436 10.785 162.697 0.00 1.56575 20.196
 0 -10 2 1476.405 31.733 1515.410 180.00 1.63954 100.986
 1 -10 2 15.027 6.481 8.445 0.00 1.68777 7.570
 2 -10 2 1742.573 39.962 1580.539 0.00 1.70241 110.787
 3 -10 2 1144.407 28.427 1084.037 180.00 1.68080 78.638
 4 -10 2 413.379 15.332 292.791 0.00 1.62684 32.418
 5 -10 2 1335.010 33.120 1132.390 0.00 1.54922 85.436
 6 -10 2 8771.336 175.447 8194.541 0.00 1.45803 512.987
 7 -10 2 4170.179 95.632 4032.234 0.00 1.36197 258.915
 8 -10 2 75.957 5.187 95.890 180.00 1.26722 13.318
 9 -10 2 41.303 4.480 49.597 180.00 1.17745 9.633
 10 -10 2 1387.059 23.843 1426.830 0.00 1.09447 93.927
 11 -10 2 115.745 5.776 109.868 180.00 1.01889 15.159
 12 -10 2 73.373 5.010 67.204 180.00 0.95059 11.727
 13 -10 2 284.077 8.860 307.282 0.00 0.88911 27.947
 14 -10 2 190.468 12.204 216.496 0.00 0.83383 24.012
 -11 -9 2 2821.506 53.252 2898.809 180.00 0.82231 181.000
 -10 -9 2 443.267 12.812 425.768 180.00 0.87812 36.813
 -9 -9 2 26.988 4.652 9.874 0.00 0.94080 6.656
 -8 -9 2 -1.447 2.929 0.001 180.00 1.01135 2.929
 -7 -9 2 11.543 2.972 6.013 180.00 1.09078 4.480
 -6 -9 2 97.668 4.433 100.677 180.00 1.17996 13.818
 -5 -9 2 561.249 11.218 538.599 0.00 1.27939 42.768
 -4 -9 2 69.258 9.730 68.591 180.00 1.38867 14.362
 -3 -9 2 2694.189 61.879 2737.235 0.00 1.50561 175.807
 -2 -9 2 14.047 7.737 2.138 180.00 1.62509 8.280
 -1 -9 2 720.456 20.172 973.348 180.00 1.73784 64.309
 0 -9 2 5080.183 62.894 4850.135 180.00 1.83028 294.965
 1 -9 2 2341.732 42.827 1985.030 0.00 1.88695 136.652
 2 -9 2 4450.550 59.497 4075.725 0.00 1.89616 254.524
 3 -9 2 3324.695 53.374 2757.970 0.00 1.85582 185.001
 4 -9 2 471.367 15.553 364.893 0.00 1.77467 36.160
 5 -9 2 279.327 14.070 207.721 0.00 1.66755 26.302
 6 -9 2 2427.606 43.299 2231.173 0.00 1.54921 147.123
 7 -9 2 114.992 7.630 105.786 0.00 1.43055 15.762
 8 -9 2 948.465 18.279 974.708 180.00 1.31811 67.959
 9 -9 2 1216.570 20.081 1055.607 0.00 1.21497 76.299
 10 -9 2 1112.099 22.009 1144.774 180.00 1.12208 78.170
 11 -9 2 3508.988 46.480 3529.816 180.00 1.03919 214.554
 12 -9 2 391.260 10.696 379.028 0.00 0.96553 33.366
 13 -9 2 20.216 3.720 20.274 0.00 0.90009 6.603
 14 -9 2 3.719 2.650 1.920 180.00 0.84189 3.253
 -11 -8 2 4.945 3.842 0.283 0.00 0.85201 4.166
 -10 -8 2 46.361 5.392 45.846 0.00 0.91331 10.021
 -9 -8 2 196.563 6.969 182.289 180.00 0.98291 20.525
 -8 -8 2 37.880 3.813 21.807 180.00 1.06225 7.419
 -7 -8 2 6677.036 64.932 6679.723 0.00 1.15290 391.782
 -6 -8 2 225.394 6.409 257.090 180.00 1.25651 24.047
 -5 -8 2 4515.104 86.689 4621.165 180.00 1.37442 282.686
 -4 -8 2 389.998 20.688 370.671 180.00 1.50704 37.472
 -3 -8 2 149.589 11.102 163.353 0.00 1.65257 20.628
 -2 -8 2 4783.089 72.258 4433.832 0.00 1.80488 276.675
 -1 -8 2 2227.471 36.976 2156.388 180.00 1.95096 139.058
 0 -8 2 6.397 4.149 3.784 180.00 2.06983 4.881
 1 -8 2 4564.043 55.240 3969.485 0.00 2.13664 251.758
 2 -8 2 69.426 6.269 16.554 0.00 2.13385 9.541
 3 -8 2 2623.460 39.387 2435.652 0.00 2.06226 156.960
 4 -8 2 11027.208 134.620 10304.916 0.00 1.94042 617.826
 5 -8 2 2161.993 36.858 1685.630 0.00 1.79322 120.913
 6 -8 2 871.665 28.369 944.861 180.00 1.64107 68.963
 7 -8 2 1356.068 27.357 1370.948 180.00 1.49639 92.307
 8 -8 2 676.258 22.009 761.023 0.00 1.36486 56.556
 9 -8 2 6.231 2.572 1.134 180.00 1.24808 3.260
 10 -8 2 2115.945 24.770 1961.414 0.00 1.14552 127.084
 11 -8 2 390.507 8.994 385.138 0.00 1.05579 33.082
 12 -8 2 10.676 5.833 6.347 180.00 0.97726 6.721
 13 -8 2 249.763 8.706 263.754 0.00 0.90834 25.507
 14 -8 2 536.898 17.737 620.020 0.00 0.84762 47.409
 -12 -7 2 235.092 9.318 236.847 0.00 0.82338 24.373
 -11 -7 2 1381.011 26.595 1311.175 0.00 0.88228 90.377
 -10 -7 2 6.084 4.231 5.467 0.00 0.94949 5.097
 -9 -7 2 768.660 13.396 741.604 180.00 1.02666 54.788
 -8 -7 2 18.479 3.920 24.204 0.00 1.11580 6.948
 -7 -7 2 80.943 5.347 68.504 0.00 1.21933 12.136
 -6 -7 2 113.029 14.062 130.605 0.00 1.33998 20.541
 -5 -7 2 838.968 34.870 839.072 0.00 1.48052 67.848
 -4 -7 2 5279.777 88.282 5167.439 180.00 1.64303 316.336
 -3 -7 2 2822.115 45.019 2701.257 180.00 1.82698 171.615
 -2 -7 2 1194.616 24.328 1209.010 180.00 2.02571 82.659
 -1 -7 2 198.154 7.527 244.129 0.00 2.22093 23.292
 0 -7 2 2553.373 31.754 2328.259 0.00 2.37880 150.001
 1 -7 2 8.610 3.521 23.836 180.00 2.45705 6.315
 2 -7 2 135.127 6.788 146.600 180.00 2.42888 17.628
 3 -7 2 2985.261 35.244 2973.041 0.00 2.30442 182.272
 4 -7 2 3416.773 44.488 3244.514 0.00 2.12211 202.022
 5 -7 2 2465.540 38.930 2290.541 180.00 1.92185 148.728
 6 -7 2 14840.158 222.395 13574.792 0.00 1.72936 826.737
 7 -7 2 135.230 7.858 115.615 180.00 1.55617 16.742
 8 -7 2 5263.302 90.446 5218.819 180.00 1.40518 318.492
 9 -7 2 2748.768 30.359 2844.875 0.00 1.27526 172.304
 10 -7 2 47.007 3.388 47.145 0.00 1.16382 9.201
 11 -7 2 800.866 13.370 773.998 180.00 1.06805 56.586
 12 -7 2 178.920 7.203 183.545 180.00 0.98538 20.289
 13 -7 2 1059.963 20.331 1061.573 180.00 0.91359 73.727
 14 -7 2 148.578 5.928 161.246 180.00 0.85087 18.255
 -12 -6 2 206.998 9.857 209.527 180.00 0.84904 22.960
 -11 -6 2 39.824 3.801 26.176 180.00 0.91282 7.785
 -10 -6 2 565.653 11.994 573.561 0.00 0.98628 44.371
 -9 -6 2 17.785 7.542 1.084 0.00 1.07161 8.147
 -8 -6 2 107.456 5.143 90.883 180.00 1.17156 13.826
 -7 -6 2 10.114 3.805 12.413 180.00 1.28965 5.593
 -6 -6 2 20.464 6.135 8.992 180.00 1.43020 7.495
 -5 -6 2 15299.804 186.801 14583.124 0.00 1.59830 862.954
 -4 -6 2 820.952 34.384 701.126 0.00 1.79906 62.821
 -3 -6 2 600.986 16.399 837.076 180.00 2.03524 56.025
 -2 -6 2 639.145 14.824 631.523 180.00 2.30137 48.703
 -1 -6 2 4176.453 41.646 3929.962 0.00 2.57219 240.533
 0 -6 2 878.041 14.659 878.565 0.00 2.79051 62.206
 1 -6 2 3919.402 51.216 3862.528 0.00 2.87914 235.217
 2 -6 2 2723.929 33.024 2475.691 0.00 2.79736 158.791
 3 -6 2 2683.483 29.070 2445.836 0.00 2.58294 156.173
 4 -6 2 18045.914 212.060 17307.738 180.00 2.31293 1017.823
 5 -6 2 2287.663 48.198 2507.652 0.00 2.04591 155.979
 6 -6 2 62.340 5.426 64.429 0.00 1.80826 11.480
 7 -6 2 82.991 6.846 81.938 180.00 1.60605 13.557
 8 -6 2 92.421 7.069 97.625 0.00 1.43667 14.616
 9 -6 2 997.503 15.505 1011.924 180.00 1.29507 69.550
 10 -6 2 140.811 5.523 131.461 0.00 1.17613 16.629
 11 -6 2 4155.137 41.379 4186.212 0.00 1.07549 249.536
 12 -6 2 973.530 16.165 989.805 0.00 0.98961 68.441
 13 -6 2 335.758 11.657 312.786 180.00 0.91569 30.140
 14 -6 2 726.121 20.369 785.129 0.00 0.85155 57.694
 -13 -5 2 1352.348 28.480 1374.651 180.00 0.81472 92.712
 -12 -5 2 427.316 10.693 415.853 180.00 0.87443 35.450
 -11 -5 2 282.004 9.867 297.810 0.00 0.94322 27.876
 -10 -5 2 3.739 3.542 2.658 180.00 1.02319 4.101
 -9 -5 2 22.005 3.556 17.076 0.00 1.11714 6.329
 -8 -5 2 1991.679 26.757 1825.295 0.00 1.22875 120.221
 -7 -5 2 2221.324 64.350 2285.216 180.00 1.36296 152.961
 -6 -5 2 1233.790 36.295 1065.075 180.00 1.52635 82.686
 -5 -5 2 4912.460 83.410 4273.187 180.00 1.72750 276.373
 -4 -5 2 2581.143 50.764 2315.366 180.00 1.97682 155.177
 -3 -5 2 2227.892 51.084 2112.201 0.00 2.28431 141.916
 -2 -5 2 2013.646 39.266 1906.341 0.00 2.65067 126.889
 -1 -5 2 6269.204 64.876 6172.064 180.00 3.04356 365.586
 0 -5 2 1503.559 20.068 1300.763 0.00 3.36108 90.546
 1 -5 2 33869.148 359.754 32642.012 0.00 3.44975 1897.781
 2 -5 2 1607.938 21.032 1434.095 180.00 3.25340 97.578
 3 -5 2 171.213 4.452 176.760 180.00 2.88836 19.018
 4 -5 2 3719.097 43.217 3668.645 180.00 2.49846 222.811
 5 -5 2 2903.662 37.902 2858.605 180.00 2.15431 177.124
 6 -5 2 2722.689 36.405 2354.660 180.00 1.87094 155.096
 7 -5 2 162.235 8.100 122.680 180.00 1.64214 17.735
 8 -5 2 1346.537 28.350 1346.642 180.00 1.45721 91.563
 9 -5 2 410.130 8.558 422.779 180.00 1.30637 34.802
 10 -5 2 4399.546 43.156 4361.917 180.00 1.18185 260.812
 11 -5 2 2299.296 27.515 2240.084 180.00 1.07779 141.242
 12 -5 2 44.862 4.504 49.579 0.00 0.98980 9.747
 13 -5 2 606.911 16.218 557.556 0.00 0.91458 45.862
 14 -5 2 116.685 5.836 117.893 0.00 0.84964 15.574
 -13 -4 2 156.996 5.509 138.060 0.00 0.83559 17.283
 -12 -4 2 34.674 4.207 25.298 0.00 0.89919 7.758
 -11 -4 2 13.015 4.237 7.094 0.00 0.97298 5.564
 -10 -4 2 489.254 12.722 491.853 0.00 1.05954 40.102
 -9 -4 2 766.744 15.982 634.520 180.00 1.16235 51.513
 -8 -4 2 140.864 5.842 146.771 0.00 1.28619 17.421
 -7 -4 2 1297.202 45.739 1201.108 0.00 1.43775 92.707
 -6 -4 2 1186.509 35.432 1046.932 0.00 1.62655 80.885
 -5 -4 2 13048.407 158.950 13036.468 180.00 1.86621 759.531
 -4 -4 2 465.538 15.945 412.428 180.00 2.17583 37.937
 -3 -4 2 26615.406 324.773 26414.762 0.00 2.57972 1530.333
 -2 -4 2 48.073 5.990 36.077 0.00 3.09727 9.863
 -1 -4 2 8529.528 87.711 8369.643 180.00 3.69712 491.957
 0 -4 2 4537.282 49.428 4416.115 180.00 4.18783 266.442
 1 -4 2 6345.385 81.828 6590.234 180.00 4.23260 385.609
 2 -4 2 1506.019 20.965 1316.843 180.00 3.79157 91.384
 3 -4 2 130.993 4.126 89.984 180.00 3.19044 14.016
 4 -4 2 160.196 7.295 198.061 180.00 2.65499 20.538
 5 -4 2 319.027 10.224 286.277 0.00 2.23368 28.273
 6 -4 2 773.306 16.120 863.208 180.00 1.91064 60.072
 7 -4 2 5458.713 70.518 5120.489 180.00 1.66119 313.393
 8 -4 2 4863.112 73.809 4746.610 0.00 1.46527 289.814
 9 -4 2 10025.490 75.685 9944.420 0.00 1.30846 575.812
 10 -4 2 60.623 4.979 65.758 180.00 1.18068 11.301
 11 -4 2 1010.732 16.332 987.121 0.00 1.07485 69.068
 12 -4 2 294.027 12.209 270.717 0.00 0.98594 27.997
 13 -4 2 383.683 16.274 367.459 180.00 0.91029 35.001
 14 -4 2 20.218 4.559 9.871 0.00 0.84520 6.330
 -13 -3 2 292.696 8.341 270.836 180.00 0.85550 26.518
 -12 -3 2 157.118 8.664 170.583 180.00 0.92285 19.877
 -11 -3 2 1133.823 20.465 1040.759 0.00 1.00150 74.351
 -10 -3 2 287.220 9.528 289.419 180.00 1.09452 27.532
 -9 -3 2 2116.391 30.666 2037.010 180.00 1.20611 131.128
 -8 -3 2 50.030 11.564 23.968 180.00 1.34225 13.527
 -7 -3 2 423.245 21.319 397.941 0.00 1.51166 39.291
 -6 -3 2 846.200 28.289 823.865 180.00 1.72742 64.314
 -5 -3 2 47.234 6.749 54.072 0.00 2.00980 11.259
 -4 -3 2 2571.126 49.031 2544.407 180.00 2.39075 162.600
 -3 -3 2 15585.784 198.572 15763.075 180.00 2.91997 913.726
 -2 -3 2 81.666 8.288 104.568 0.00 3.66236 15.312
 -1 -3 2 10.603 2.701 14.671 180.00 4.62418 5.155
 0 -3 2 25292.152 421.106 24490.262 0.00 5.42986 1460.928
 1 -3 2 49904.238 668.219 48690.398 180.00 5.26975 2841.533
 2 -3 2 895.376 12.825 760.851 180.00 4.34196 57.732
 3 -3 2 28.531 2.464 52.381 0.00 3.42963 8.645
 4 -3 2 2117.328 27.725 1925.069 180.00 2.75312 126.387
 5 -3 2 2561.500 29.056 2531.192 0.00 2.27163 157.067
 6 -3 2 1119.984 20.465 996.608 0.00 1.92242 72.491
 7 -3 2 202.557 9.670 223.241 180.00 1.66132 23.334
 8 -3 2 597.675 19.277 554.903 180.00 1.46020 46.773
 9 -3 2 212.871 6.105 213.658 180.00 1.30121 21.912
 10 -3 2 1122.586 15.266 1136.883 0.00 1.17268 76.447
 11 -3 2 504.911 9.263 510.800 0.00 1.06680 40.164
 12 -3 2 3253.922 40.914 3228.114 180.00 0.97817 197.683
 13 -3 2 209.220 13.287 164.117 0.00 0.90295 23.002
 14 -3 2 1.177 3.627 6.609 180.00 0.83835 4.469
 -14 -2 2 154.820 10.070 143.918 180.00 0.81308 19.420
 -13 -2 2 475.698 11.482 494.909 180.00 0.87409 39.586
 -12 -2 2 1.979 3.359 2.449 180.00 0.94492 3.811
 -11 -2 2 3.292 3.838 0.371 0.00 1.02810 4.077
 -10 -2 2 369.111 10.633 378.701 180.00 1.12715 32.912
 -9 -2 2 225.109 7.251 215.037 0.00 1.24699 22.566
 -8 -2 2 761.063 36.313 768.770 180.00 1.39481 65.092
 -7 -2 2 5953.028 115.279 5651.860 180.00 1.58140 353.754
 -6 -2 2 4323.082 75.167 4257.147 0.00 1.82372 262.849
 -5 -2 2 4411.645 52.596 4126.348 0.00 2.14965 254.140
 -4 -2 2 10594.376 104.786 9648.400 0.00 2.60745 579.929
 -3 -2 2 17.488 3.687 27.204 180.00 3.28433 7.006
 -2 -2 2 12959.710 316.898 12612.242 180.00 4.33279 791.431
 -1 -2 2 25912.771 425.120 26019.971 0.00 5.89555 1527.949
 0 -2 2 42125.113 692.133 41325.699 0.00 7.21416 2441.827
 1 -2 2 1750.532 59.957 1670.532 0.00 6.37589 122.533
 2 -2 2 21352.889 215.572 21503.281 0.00 4.71801 1232.858
 3 -2 2 6275.676 63.783 6765.081 180.00 3.53133 387.344
 4 -2 2 14907.621 141.120 14693.892 180.00 2.76927 851.089
 5 -2 2 40.645 3.965 21.729 180.00 2.26139 7.590
 6 -2 2 813.301 19.662 1029.141 0.00 1.90473 67.865
 7 -2 2 1879.816 36.326 1623.772 180.00 1.64252 113.504
 8 -2 2 3450.275 54.130 3104.243 180.00 1.44242 199.909
 9 -2 2 210.891 6.106 227.217 180.00 1.28507 22.435
 10 -2 2 745.716 11.895 720.935 180.00 1.15826 53.238
 11 -2 2 60.693 4.025 56.193 0.00 1.05398 10.381
 12 -2 2 1123.820 19.470 1120.566 0.00 0.96677 76.821
 13 -2 2 2003.649 52.107 1988.515 180.00 0.89279 134.095
 14 -2 2 149.220 7.739 139.341 180.00 0.82925 18.006
 -14 -1 2 180.542 7.169 201.402 0.00 0.82754 21.056
 -13 -1 2 11.241 3.750 16.884 0.00 0.89097 5.988
 -12 -1 2 2005.495 39.326 1920.083 180.00 0.96486 127.252
 -11 -1 2 218.170 8.044 239.006 0.00 1.05201 23.661
 -10 -1 2 3018.352 38.468 3070.390 0.00 1.15633 187.092
 -9 -1 2 372.755 9.893 360.659 0.00 1.28336 32.058
 -8 -1 2 335.324 28.724 359.212 0.00 1.44132 41.302
 -7 -1 2 207.259 12.652 141.397 180.00 1.64284 21.758
 -6 -1 2 4217.438 57.445 3914.011 180.00 1.90829 243.931
 -5 -1 2 14365.043 129.465 12743.708 180.00 2.27250 767.362
 -4 -1 2 31018.229 282.160 29052.998 0.00 2.79933 1699.742
 -3 -1 2 52669.641 552.235 50727.348 0.00 3.61491 2941.811
 -2 -1 2 145.108 12.921 153.481 0.00 4.97645 21.214
 -1 -1 2 43.551 2.932 32.865 180.00 7.22166 7.998
 0 -1 2 8227.903 80.940 8059.792 0.00 8.80093 473.836
 1 -1 2 20066.297 211.926 19669.713 0.00 6.80614 1141.240
 2 -1 2 17.771 2.430 16.430 0.00 4.70335 5.525
 3 -1 2 8449.174 108.077 8613.273 180.00 3.45520 503.412
 4 -1 2 42.192 5.327 45.396 180.00 2.69913 9.842
 5 -1 2 3061.539 45.062 2913.555 0.00 2.20485 183.647
 6 -1 2 77.885 6.396 26.180 0.00 1.85989 10.386
 7 -1 2 835.624 22.054 795.290 0.00 1.60663 60.618
 8 -1 2 4400.250 69.354 4305.979 0.00 1.41327 264.398
 9 -1 2 2078.620 23.123 2082.127 180.00 1.26101 130.540
 10 -1 2 284.414 7.534 258.171 180.00 1.13812 25.602
 11 -1 2 90.391 5.183 90.389 0.00 1.03689 13.401
 12 -1 2 11.947 3.227 11.266 0.00 0.95211 5.195
 13 -1 2 702.068 47.684 684.447 0.00 0.88008 68.839
 14 -1 2 -3.175 3.175 3.732 180.00 0.81813 3.687
 -14 0 2 945.192 23.235 847.477 0.00 0.84030 64.854
 -13 0 2 17.498 3.207 16.845 0.00 0.90572 5.932
 -12 0 2 1447.370 30.604 1422.776 0.00 0.98211 96.799
 -11 0 2 575.804 12.883 611.581 180.00 1.07246 46.225
 -10 0 2 4883.132 55.636 4890.601 180.00 1.18092 291.373
 -9 0 2 202.819 9.246 166.574 180.00 1.31349 20.899
 -8 0 2 42.998 9.159 21.044 0.00 1.47905 11.238
 -7 0 2 11653.979 121.930 10144.180 0.00 1.69136 620.773
 -6 0 2 377.682 11.161 411.247 180.00 1.97277 34.481
 -5 0 2 5349.679 65.601 5143.417 180.00 2.36180 311.170
 -4 0 2 48108.723 840.200 46325.414 0.00 2.92932 2770.510
 -3 0 2 111415.969 1768.769 111560.859 0.00 3.81403 6502.435
 -2 0 2 27.480 3.387 32.430 180.00 5.27853 7.597
 -1 0 2 10294.002 121.352 10154.593 180.00 7.45826 596.160
 0 0 2 999.177 34.674 1004.345 180.00 8.16348 75.924
 1 0 2 3707.576 44.223 3607.501 180.00 6.08868 220.556
 2 0 2 6483.012 146.706 6213.756 180.00 4.30793 393.690
 3 0 2 30.907 4.153 24.913 0.00 3.23195 7.573
 4 0 2 433.906 14.504 312.010 180.00 2.56051 33.109
 5 0 2 5054.180 75.960 5100.975 180.00 2.11166 306.627
 6 0 2 124.656 7.349 82.283 180.00 1.79336 14.789
 7 0 2 95.225 7.493 90.591 180.00 1.55691 14.571
 8 0 2 1343.988 29.696 1276.233 0.00 1.37477 89.433
 9 0 2 1677.264 24.521 1738.541 0.00 1.23036 110.789
 10 0 2 195.111 6.566 193.750 0.00 1.11315 20.843
 11 0 2 1645.697 23.726 1685.539 180.00 1.01618 108.092
 12 0 2 95.223 5.105 92.352 180.00 0.93465 13.585
 13 0 2 603.537 18.499 539.899 0.00 0.86516 46.027
 -14 1 2 1616.400 29.082 1556.512 180.00 0.85106 104.193
 -13 1 2 1101.066 33.332 1050.540 0.00 0.91796 78.642
 -12 1 2 259.911 10.365 273.449 0.00 0.99615 26.690
 -11 1 2 575.787 11.975 548.538 0.00 1.08868 43.618
 -10 1 2 40.228 4.277 38.272 180.00 1.19984 8.819
 -9 1 2 1256.536 36.811 1254.793 180.00 1.33573 89.791
 -8 1 2 4284.367 73.095 4118.275 0.00 1.50537 256.589
 -7 1 2 54460.547 495.161 50810.492 0.00 1.72256 2967.650
 -6 1 2 11801.206 128.416 10558.589 0.00 2.00930 639.922
 -5 1 2 1350.843 34.615 1181.717 0.00 2.40211 88.012
 -4 1 2 43427.012 457.018 41706.730 0.00 2.96353 2423.688
 -3 1 2 33271.500 510.906 31783.018 0.00 3.79702 1890.490
 -2 1 2 1031.311 19.138 983.711 180.00 5.01258 70.036
 -1 1 2 896.703 24.469 883.419 0.00 6.30203 65.720
 0 1 2 6806.695 118.059 6734.574 0.00 6.26232 408.276
 1 1 2 60251.168 698.468 58975.887 180.00 4.95313 3411.258
 2 1 2 20502.811 246.368 19531.180 0.00 3.75392 1151.042
 3 1 2 37.534 4.628 28.637 0.00 2.93476 8.306
 4 1 2 17069.924 191.669 16510.332 0.00 2.38237 966.687
 5 1 2 5026.929 76.207 4871.459 0.00 1.99516 297.896
 6 1 2 322.040 11.105 257.114 0.00 1.71202 27.549
 7 1 2 142.417 10.254 99.808 0.00 1.49724 17.499
 8 1 2 1315.053 22.695 1196.701 180.00 1.32928 83.935
 9 1 2 714.683 14.355 686.406 180.00 1.19461 51.989
 10 1 2 0.156 3.052 1.831 0.00 1.08437 3.333
 11 1 2 13.684 3.376 12.199 180.00 0.99252 5.455
 12 1 2 1435.482 40.409 1437.828 180.00 0.91488 100.646
 13 1 2 3307.057 59.966 3176.795 180.00 0.84841 201.602
 -14 2 2 33.837 4.021 52.271 180.00 0.85957 9.365
 -13 2 2 3385.828 51.254 3385.794 180.00 0.92735 208.177
 -12 2 2 333.044 9.778 344.281 180.00 1.00649 30.628
 -11 2 2 1738.408 33.958 1627.265 0.00 1.10003 110.362
 -10 2 2 263.168 9.753 281.294 180.00 1.21214 26.828
 -9 2 2 700.710 23.559 759.050 180.00 1.34871 57.536
 -8 2 2 83.613 6.545 65.826 0.00 1.51823 12.644
 -7 2 2 27112.238 277.560 24365.357 0.00 1.73328 1454.954
 -6 2 2 16716.975 190.856 15195.751 0.00 2.01280 912.017
 -5 2 2 2117.164 41.354 2328.363 0.00 2.38543 144.477
 -4 2 2 495.835 11.917 558.036 180.00 2.89173 42.460
 -3 2 2 433.696 15.550 517.818 180.00 3.57195 41.021
 -2 2 2 3472.661 47.302 3198.138 180.00 4.38075 201.990
 -1 2 2 4094.334 63.578 4132.808 0.00 4.95197 251.130
 0 2 2 891.566 14.064 865.660 180.00 4.74620 61.840
 1 2 2 77442.617 730.538 72381.125 0.00 3.98581 4224.011
 2 2 2 2120.369 45.505 2062.000 180.00 3.22011 136.323
 3 2 2 779.543 17.349 706.944 0.00 2.62726 54.821
 4 2 2 469.430 11.620 367.806 180.00 2.19132 34.724
 5 2 2 43.679 6.323 51.228 0.00 1.86804 10.766
 6 2 2 61.519 5.894 33.227 180.00 1.62259 10.021
 7 2 2 303.256 13.541 271.225 180.00 1.43146 28.791
 8 2 2 8211.833 75.108 8277.359 180.00 1.27915 480.602
 9 2 2 6435.842 67.484 6430.352 180.00 1.15528 378.607
 10 2 2 80.152 4.702 67.815 0.00 1.05277 11.810
 11 2 2 541.854 12.706 556.972 180.00 0.96663 43.506
 12 2 2 19.612 3.983 10.041 0.00 0.89331 5.917
 13 2 2 24.504 4.289 19.513 0.00 0.83018 7.041
 -14 3 2 25.169 3.349 33.733 0.00 0.86560 7.591
 -13 3 2 -0.090 3.809 1.464 0.00 0.93360 3.985
 -12 3 2 567.394 14.410 535.635 0.00 1.01278 43.718
 -11 3 2 2297.963 42.974 2271.622 0.00 1.10602 146.154
 -10 3 2 34621.770 379.179 33533.328 0.00 1.21718 1947.957
 -9 3 2 8782.104 119.500 8620.350 0.00 1.35158 512.287
 -8 3 2 1843.331 34.257 1830.545 180.00 1.51656 119.627
 -7 3 2 7861.895 102.788 6994.044 0.00 1.72233 432.621
 -6 3 2 5553.563 81.887 5195.320 0.00 1.98275 320.560
 -5 3 2 22880.668 292.620 22268.605 180.00 2.31516 1304.210
 -4 3 2 3444.079 42.031 3019.202 180.00 2.73475 193.758
 -3 3 2 6131.122 66.658 5816.210 0.00 3.23098 350.311
 -2 3 2 6557.404 70.146 6431.211 180.00 3.70586 381.354
 -1 3 2 13198.721 114.104 12331.201 180.00 3.92900 728.180
 0 3 2 8844.305 74.353 8661.014 180.00 3.73498 506.324
 1 3 2 29859.248 419.346 28454.270 0.00 3.26983 1685.180
 2 3 2 30.259 4.326 51.081 0.00 2.77013 9.321
 3 3 2 56.554 4.813 65.329 180.00 2.34375 11.096
 4 3 2 871.497 15.902 1011.166 180.00 2.00517 67.283
 5 3 2 2677.391 37.752 2657.521 180.00 1.73993 165.618
 6 3 2 524.775 16.036 445.275 180.00 1.53056 40.230
 7 3 2 392.996 27.031 373.456 180.00 1.36290 41.445
 8 3 2 352.430 11.529 382.939 0.00 1.22647 33.057
 9 3 2 1163.819 17.908 1016.351 180.00 1.11375 73.342
 10 3 2 1562.506 21.427 1471.062 180.00 1.01931 98.188
 11 3 2 125.849 6.863 104.240 0.00 0.93917 15.580
 12 3 2 1465.415 23.571 1411.763 0.00 0.87041 94.738
 13 3 2 54.475 6.152 74.124 0.00 0.81082 12.132
 -15 4 2 8.959 4.441 4.734 180.00 0.81025 5.337
 -14 4 2 1641.144 30.958 1705.373 0.00 0.86900 110.539
 -13 4 2 427.798 10.863 409.620 0.00 0.93650 35.275
 -12 4 2 968.105 23.204 948.138 180.00 1.01477 68.846
 -11 4 2 580.731 18.475 575.452 180.00 1.10637 46.880
 -10 4 2 3118.536 42.757 2952.653 0.00 1.21470 185.556
 -9 4 2 1717.998 36.857 1728.503 180.00 1.34416 114.522
 -8 4 2 1287.904 27.105 1453.043 0.00 1.50051 93.964
 -7 4 2 4.072 4.674 6.833 180.00 1.69090 5.501
 -6 4 2 6423.557 88.250 6286.420 180.00 1.92341 377.401
 -5 4 2 10.553 4.833 13.877 180.00 2.20434 6.467
 -4 4 2 1073.281 19.499 898.971 180.00 2.52997 67.811
 -3 4 2 4753.874 56.293 4885.593 0.00 2.86762 288.947
 -2 4 2 2685.870 23.427 2186.822 0.00 3.13232 145.680
 -1 4 2 10.284 2.223 3.753 180.00 3.20787 3.659
 0 4 2 180.560 6.298 187.062 0.00 3.05175 20.170
 1 4 2 7105.659 79.395 6330.919 180.00 2.74708 389.518
 2 4 2 1753.357 28.427 1511.539 180.00 2.40708 104.863
 3 4 2 1222.993 24.265 1245.424 0.00 2.09606 84.471
 4 4 2 311.900 12.556 386.690 0.00 1.83318 32.813
 5 4 2 18504.842 219.135 16927.760 180.00 1.61696 1013.833
 6 4 2 15852.731 230.203 15336.062 180.00 1.43991 910.510
 7 4 2 3964.283 50.503 3809.093 0.00 1.29413 233.931
 8 4 2 41.492 4.165 36.295 180.00 1.17297 8.680
 9 4 2 225.706 7.248 236.575 0.00 1.07120 23.457
 10 4 2 9.756 3.823 2.479 0.00 0.98481 4.646
 11 4 2 509.761 12.316 495.593 180.00 0.91073 40.498
 12 4 2 67.826 6.710 69.560 180.00 0.84663 12.527
 -15 5 2 78.713 7.455 84.035 180.00 0.81166 13.873
 -14 5 2 387.802 9.981 370.409 180.00 0.86965 32.748
 -13 5 2 1586.283 27.536 1631.698 0.00 0.93597 105.954
 -12 5 2 1557.298 27.358 1494.016 0.00 1.01238 100.387
 -11 5 2 408.291 12.102 441.522 180.00 1.10108 36.506
 -10 5 2 4838.236 67.679 4770.669 180.00 1.20481 288.736
 -9 5 2 871.151 25.249 848.781 0.00 1.32694 64.347
 -8 5 2 1241.182 43.792 1220.745 180.00 1.47139 91.484
 -7 5 2 139.335 12.260 66.709 180.00 1.64222 17.438
 -6 5 2 343.049 13.264 275.769 0.00 1.84227 29.564
 -5 5 2 1104.750 19.543 928.331 180.00 2.06978 69.467
 -4 5 2 4015.681 55.337 3418.639 0.00 2.31154 221.790
 -3 5 2 7666.504 85.333 7377.649 180.00 2.53331 439.279
 -2 5 2 1870.991 22.434 1855.654 0.00 2.67810 118.228
 -1 5 2 18752.203 188.737 17555.764 0.00 2.69215 1035.282
 0 5 2 17654.529 195.911 15446.935 0.00 2.56947 939.361
 1 5 2 1230.687 20.851 1506.119 180.00 2.35771 93.253
 2 5 2 15692.422 164.596 14087.380 180.00 2.11636 847.451
 3 5 2 5508.514 70.498 5762.980 0.00 1.88452 337.732
 4 5 2 1231.113 27.428 1011.235 0.00 1.67876 77.238
 5 5 2 206.051 14.927 196.119 180.00 1.50240 25.059
 6 5 2 2980.131 76.170 2681.006 180.00 1.35313 184.283
 7 5 2 836.439 17.166 818.371 180.00 1.22699 59.876
 8 5 2 11.054 4.659 6.073 0.00 1.11996 5.724
 9 5 2 1541.593 27.602 1473.006 0.00 1.02858 99.410
 10 5 2 47.541 4.476 34.528 180.00 0.94997 8.911
 11 5 2 85.516 5.006 100.468 180.00 0.88184 13.708
 12 5 2 131.837 10.000 119.754 180.00 0.82235 17.947
 -15 6 2 151.829 10.090 160.692 180.00 0.81083 20.040
 -14 6 2 10.790 3.638 0.203 180.00 0.86756 4.304
 -13 6 2 118.566 6.703 93.117 0.00 0.93203 14.838
 -12 6 2 234.093 9.547 198.900 180.00 1.00571 22.944
 -11 6 2 66.393 5.608 87.045 0.00 1.09037 12.818
 -10 6 2 1351.903 27.183 1316.411 0.00 1.18806 90.217
 -9 6 2 2917.193 38.802 2964.193 180.00 1.30102 181.425
 -8 6 2 722.621 41.781 647.734 0.00 1.43143 64.114
 -7 6 2 1.614 5.683 2.361 180.00 1.58066 5.940
 -6 6 2 11.064 4.619 4.319 0.00 1.74774 5.541
 -5 6 2 63.865 8.842 58.171 0.00 1.92645 13.189
 -4 6 2 295.193 12.782 259.174 180.00 2.10132 27.844
 -3 6 2 9262.284 112.191 8970.938 180.00 2.24489 532.173
 -2 6 2 473.662 11.000 334.705 180.00 2.32287 33.347
 -1 6 2 2406.038 32.432 1696.287 180.00 2.31142 124.441
 0 6 2 1990.258 34.328 1703.200 0.00 2.21429 117.710
 1 6 2 3094.689 49.781 2863.050 0.00 2.05988 183.639
 2 6 2 8748.062 127.162 7186.169 180.00 1.88198 461.810
 3 6 2 21271.205 245.514 19717.838 180.00 1.70513 1171.691
 4 6 2 6661.304 95.829 6210.779 0.00 1.54214 380.808
 5 6 2 2503.186 67.003 2381.081 0.00 1.39758 162.133
 6 6 2 409.375 13.124 451.595 0.00 1.27164 37.252
 7 6 2 1382.832 24.015 1337.129 180.00 1.16266 90.629
 8 6 2 147.719 7.374 173.324 180.00 1.06839 19.267
 9 6 2 13.285 3.824 17.116 180.00 0.98661 6.138
 10 6 2 73.554 5.284 82.358 0.00 0.91535 12.624
 11 6 2 381.479 15.837 388.481 0.00 0.85291 35.515
 -14 7 2 937.266 17.284 922.867 180.00 0.86277 65.588
 -13 7 2 618.406 17.465 597.559 180.00 0.92479 47.968
 -12 7 2 203.706 9.243 202.539 0.00 0.99501 22.358
 -11 7 2 44.161 8.340 52.276 0.00 1.07472 12.123
 -10 7 2 793.276 17.304 806.742 0.00 1.16528 58.701
 -9 7 2 1087.804 19.834 1137.941 0.00 1.26791 76.891
 -8 7 2 630.688 39.311 612.620 180.00 1.38330 60.128
 -7 7 2 1646.647 38.533 1759.475 180.00 1.51085 114.906
 -6 7 2 29.212 6.380 28.414 180.00 1.64731 9.144
 -5 7 2 1872.807 38.306 1811.426 0.00 1.78491 120.693
 -4 7 2 1175.294 27.841 1002.693 180.00 1.90973 76.098
 -3 7 2 21753.436 243.786 19742.010 0.00 2.00223 1181.020
 -2 7 2 138.973 7.416 124.286 0.00 2.04280 16.999
 -1 7 2 11428.830 125.071 10544.180 180.00 2.02127 631.915
 0 7 2 6148.660 94.281 5824.361 0.00 1.94315 357.209
 1 7 2 16939.648 198.920 14963.265 0.00 1.82618 909.324
 2 7 2 2834.190 50.696 2412.434 180.00 1.69077 163.094
 3 7 2 3099.177 73.035 3079.089 180.00 1.55285 198.831
 4 7 2 3006.002 92.874 3230.327 180.00 1.42199 210.449
 5 7 2 947.044 22.348 821.143 0.00 1.30264 63.633
 6 7 2 743.713 17.844 798.112 0.00 1.19605 57.645
 7 7 2 1458.211 24.927 1436.300 0.00 1.10183 95.846
 8 7 2 71.872 5.601 57.543 180.00 1.01887 11.453
 9 7 2 467.073 11.379 488.305 0.00 0.94582 39.145
 10 7 2 61.186 3.976 61.094 180.00 0.88137 10.652
 11 7 2 8.720 3.014 4.357 180.00 0.82430 4.167
 -14 8 2 317.067 7.663 292.454 0.00 0.85541 27.657
 -13 8 2 849.335 20.750 834.524 0.00 0.91449 61.812
 -12 8 2 418.861 13.771 393.131 180.00 0.98066 35.504
 -11 8 2 83.725 6.003 102.993 180.00 1.05477 14.180
 -10 8 2 73.034 8.073 72.097 180.00 1.13753 13.543
 -9 8 2 33.243 4.556 31.413 180.00 1.22933 8.306
 -8 8 2 12.484 4.669 1.974 180.00 1.32974 5.440
 -7 8 2 16.867 5.490 8.366 0.00 1.43692 6.803
 -6 8 2 3108.599 48.055 3055.688 180.00 1.54664 190.397
 -5 8 2 2535.420 47.990 2338.196 180.00 1.65136 154.291
 -4 8 2 15032.021 201.068 14660.676 0.00 1.73996 864.108
 -3 8 2 785.306 20.028 759.386 0.00 1.79939 57.713
 -2 8 2 13.280 4.405 10.830 180.00 1.81867 6.017
 -1 8 2 7165.025 90.964 5947.119 180.00 1.79385 379.185
 0 8 2 1741.831 37.231 1567.134 180.00 1.72999 109.344
 1 8 2 1288.511 35.635 1278.971 180.00 1.63861 90.707
 2 8 2 1429.206 56.616 1390.155 0.00 1.53270 106.549
 3 8 2 3777.632 193.583 3737.138 0.00 1.42296 294.725
 4 8 2 131.765 10.098 131.442 0.00 1.31647 18.471
 5 8 2 2523.903 44.131 2555.899 180.00 1.21710 160.754
 6 8 2 100.264 6.572 94.723 0.00 1.12646 14.430
 7 8 2 112.976 6.831 105.144 180.00 1.04483 15.316
 8 8 2 2843.978 43.438 2746.219 0.00 0.97178 173.232
 9 8 2 55.991 3.844 49.951 180.00 0.90656 9.814
 10 8 2 260.912 8.628 275.026 180.00 0.84833 26.147
 -14 9 2 19.459 2.650 11.760 180.00 0.84569 5.274
 -13 9 2 127.116 7.708 119.863 0.00 0.90143 16.680
 -12 9 2 499.529 15.196 477.260 0.00 0.96314 40.609
 -11 9 2 271.388 9.882 261.786 0.00 1.03125 26.276
 -10 9 2 3423.109 42.588 3396.477 180.00 1.10595 207.287
 -9 9 2 138.404 9.044 138.241 180.00 1.18698 18.336
 -8 9 2 5755.447 109.943 5981.312 0.00 1.27320 360.248
 -7 9 2 91.472 9.127 114.293 180.00 1.36213 16.401
 -6 9 2 203.322 11.597 173.517 0.00 1.44946 22.315
 -5 9 2 724.763 24.077 742.880 0.00 1.52867 57.605
 -4 9 2 2054.609 55.677 1885.456 180.00 1.59147 132.873
 -3 9 2 415.665 17.354 324.039 0.00 1.62939 34.554
 -2 9 2 6115.899 80.653 5558.428 0.00 1.63640 343.596
 -1 9 2 5105.202 72.831 4976.320 0.00 1.61132 302.270
 0 9 2 1371.121 31.119 1094.600 0.00 1.55830 83.987
 1 9 2 3521.973 62.631 3754.802 180.00 1.48509 226.929
 2 9 2 90.127 12.576 51.960 0.00 1.40035 16.193
 3 9 2 222.441 13.548 248.239 0.00 1.31145 26.468
 4 9 2 1589.026 28.752 1567.142 0.00 1.22366 103.990
 5 9 2 514.564 16.848 509.135 180.00 1.14019 42.672
 6 9 2 398.973 16.984 407.657 180.00 1.06268 37.031
 7 9 2 69.290 5.743 71.209 180.00 0.99172 12.158
 8 9 2 879.645 14.822 827.053 180.00 0.92730 60.367
 9 9 2 1294.415 23.520 1291.727 0.00 0.86905 87.238
 10 9 2 12.536 4.359 11.958 180.00 0.81646 6.045
 -14 10 2 6.897 2.653 11.983 180.00 0.83385 4.673
 -13 10 2 617.240 17.169 616.032 0.00 0.88599 48.509
 -12 10 2 282.603 9.615 285.027 0.00 0.94298 27.302
 -11 10 2 31.729 5.176 30.424 0.00 1.00494 8.554
 -10 10 2 227.630 9.734 189.126 0.00 1.07166 22.508
 -9 10 2 337.007 12.865 353.428 0.00 1.14242 32.162
 -8 10 2 3788.039 60.227 4013.305 180.00 1.21569 240.421
 -7 10 2 1869.388 32.115 1891.139 0.00 1.28884 121.696
 -6 10 2 2600.874 54.317 2641.698 0.00 1.35793 168.242
 -5 10 2 924.077 32.917 920.413 0.00 1.41768 71.015
 -4 10 2 2548.282 72.012 2424.074 180.00 1.46217 166.477
 -3 10 2 1333.537 31.350 1335.544 180.00 1.48598 91.911
 -2 10 2 712.541 24.651 604.509 180.00 1.48587 52.866
 -1 10 2 605.661 22.951 527.445 180.00 1.46185 47.601
 0 10 2 10.860 5.222 0.859 0.00 1.41720 5.764
 1 10 2 1285.716 41.576 1215.005 180.00 1.35733 90.999
 2 10 2 3547.891 47.410 3474.596 180.00 1.28818 213.453
 3 10 2 1334.116 29.402 1385.448 180.00 1.21501 93.059
 4 10 2 611.256 21.016 622.665 180.00 1.14175 50.128
 5 10 2 3276.564 54.287 3350.243 0.00 1.07103 205.688
 6 10 2 649.518 19.116 692.440 0.00 1.00435 52.545
 7 10 2 3173.407 41.907 3044.171 180.00 0.94243 189.701
 8 10 2 85.982 6.868 62.934 0.00 0.88549 12.732
 9 10 2 642.440 14.494 684.232 0.00 0.83339 50.611
 -14 11 2 434.469 9.109 471.843 0.00 0.82017 37.292
 -13 11 2 252.288 12.291 246.781 180.00 0.86854 26.352
 -12 11 2 20.832 4.085 9.174 180.00 0.92074 5.965
 -11 11 2 747.560 21.011 716.263 0.00 0.97662 55.851
 -10 11 2 248.803 9.936 273.478 0.00 1.03568 26.312
 -9 11 2 14.773 8.036 5.520 0.00 1.09694 8.770
 -8 11 2 22.395 5.682 5.560 180.00 1.15874 6.956
 -7 11 2 3558.789 63.042 3516.662 180.00 1.21857 219.161
 -6 11 2 6.402 3.389 0.558 180.00 1.27305 3.877
 -5 11 2 697.803 19.317 698.096 0.00 1.31810 53.688
 -4 11 2 305.379 19.582 309.767 0.00 1.34956 33.392
 -3 11 2 104.027 10.873 142.698 180.00 1.36402 18.804
 -2 11 2 3548.681 77.739 3451.497 180.00 1.35977 221.370
 -1 11 2 3521.078 66.436 3402.231 180.00 1.33733 215.413
 0 11 2 917.269 22.481 958.390 180.00 1.29927 68.061
 1 11 2 44.537 5.001 34.403 0.00 1.24945 9.089
 2 11 2 5525.062 71.733 5629.794 180.00 1.19209 333.433
 3 11 2 2774.865 49.322 2914.123 180.00 1.13101 179.595
 4 11 2 647.872 24.390 677.893 180.00 1.06919 54.156
 5 11 2 11.060 6.252 3.308 0.00 1.00876 6.891
 6 11 2 1412.864 23.038 1453.730 0.00 0.95105 95.180
 7 11 2 50.778 4.698 65.493 0.00 0.89679 10.898
 8 11 2 450.255 11.619 430.034 180.00 0.84631 36.706
 -13 12 2 7.633 2.367 5.770 0.00 0.84950 3.836
 -12 12 2 1.336 3.301 1.360 180.00 0.89696 3.578
 -11 12 2 3567.700 59.335 3378.092 180.00 0.94697 213.301
 -10 12 2 362.204 20.234 386.859 180.00 0.99887 37.301
 -9 12 2 667.914 24.321 712.381 0.00 1.05157 55.662
 -8 12 2 415.708 13.172 437.923 0.00 1.10342 36.879
 -7 12 2 27.737 5.526 11.240 0.00 1.15219 7.413
 -6 12 2 14.159 6.035 13.084 180.00 1.19509 7.476
 -5 12 2 281.810 12.206 295.800 0.00 1.22906 28.708
 -4 12 2 162.639 9.839 152.384 0.00 1.25120 19.799
 -3 12 2 2128.313 39.081 2050.859 0.00 1.25940 134.058
 -2 12 2 22648.385 205.101 22599.363 180.00 1.25281 1295.312
 -1 12 2 2540.130 41.916 2631.824 180.00 1.23210 163.200
 0 12 2 120.385 9.142 111.560 180.00 1.19929 16.902
 1 12 2 1601.518 29.548 1585.956 180.00 1.15722 105.118
 2 12 2 2470.138 39.759 2457.455 0.00 1.10895 155.067
 3 12 2 2769.414 41.767 3028.759 0.00 1.05732 181.743
 4 12 2 163.362 9.929 177.199 180.00 1.00463 20.848
 5 12 2 651.838 15.991 703.494 180.00 0.95258 51.938
 6 12 2 4.282 3.636 0.722 180.00 0.90232 3.989
 7 12 2 1408.019 26.091 1369.325 0.00 0.85456 92.820
 8 12 2 71.228 7.496 81.391 180.00 0.80967 13.599
 -13 13 2 13.160 2.931 15.605 0.00 0.82926 5.484
 -12 13 2 6.979 3.477 0.375 180.00 0.87214 3.966
 -11 13 2 11.762 4.985 9.038 0.00 0.91662 6.257
 -10 13 2 168.073 9.514 157.976 180.00 0.96198 19.975
 -9 13 2 205.838 13.067 205.751 0.00 1.00709 24.349
 -8 13 2 261.755 11.601 213.737 0.00 1.05044 24.963
 -7 13 2 48.214 6.653 30.236 180.00 1.09011 9.966
 -6 13 2 5991.036 79.902 5948.530 180.00 1.12388 355.337
 -5 13 2 11859.276 162.800 11511.434 180.00 1.14949 683.247
 -4 13 2 2639.311 46.362 2496.098 180.00 1.16493 161.305
 -3 13 2 16761.713 210.345 16288.804 180.00 1.16890 956.875
 -2 13 2 11.802 3.888 12.631 180.00 1.16104 5.742
 -1 13 2 980.110 24.365 969.354 180.00 1.14204 70.215
 0 13 2 2668.027 47.129 2745.431 180.00 1.11349 170.997
 1 13 2 194.014 8.737 183.642 180.00 1.07751 21.194
 2 13 2 22.500 4.464 24.758 0.00 1.03638 7.449
 3 13 2 1261.669 20.929 1305.704 0.00 0.99226 86.488
 4 13 2 119.032 7.035 116.277 0.00 0.94692 16.042
 5 13 2 11.034 3.877 12.605 180.00 0.90175 5.699
 6 13 2 1008.581 20.563 1018.408 180.00 0.85772 71.286
 7 13 2 447.022 9.134 453.516 180.00 0.81550 36.836
 -13 14 2 162.216 10.019 150.824 0.00 0.80817 19.818
 -12 14 2 708.232 13.497 770.423 0.00 0.84670 54.761
 -11 14 2 108.610 6.221 109.975 180.00 0.88608 15.176
 -10 14 2 18.420 4.789 20.119 0.00 0.92554 7.185
 -9 14 2 1803.829 35.215 1678.303 0.00 0.96403 113.744
 -8 14 2 14.408 4.664 6.065 180.00 1.00019 5.869
 -7 14 2 837.683 34.131 759.563 180.00 1.03244 64.845
 -6 14 2 3082.058 60.924 3120.951 0.00 1.05903 195.893
 -5 14 2 777.411 22.828 785.413 180.00 1.07830 59.524
 -4 14 2 9857.120 194.278 9646.311 180.00 1.08889 589.476
 -3 14 2 351.589 14.460 305.104 180.00 1.08999 31.340
 -2 14 2 13.117 5.495 2.120 180.00 1.08152 6.200
 -1 14 2 81.794 12.527 61.674 0.00 1.06413 16.363
 0 14 2 418.435 17.414 451.747 0.00 1.03906 39.137
 1 14 2 -4.019 4.392 0.246 180.00 1.00795 4.418
 2 14 2 1270.069 40.775 1301.830 180.00 0.97253 93.310
 3 14 2 1171.505 25.128 1194.237 180.00 0.93445 81.950
 4 14 2 352.013 11.409 330.961 180.00 0.89510 31.042
 5 14 2 117.788 6.014 118.212 0.00 0.85563 15.681
 6 14 2 6.507 2.289 4.731 180.00 0.81685 3.580
 -12 15 2 48.371 3.747 58.267 0.00 0.82103 10.040
 -11 15 2 728.414 27.206 731.317 180.00 0.85576 58.650
 -10 15 2 257.352 7.696 266.998 0.00 0.88998 25.462
 -9 15 2 1607.114 41.072 1674.301 180.00 0.92274 112.103
 -8 15 2 5502.423 102.342 5040.966 180.00 0.95287 320.008
 -7 15 2 6310.676 154.905 6083.756 180.00 0.97908 389.397
 -6 15 2 6026.479 101.132 5777.475 180.00 1.00003 355.210
 -5 15 2 62.299 8.261 62.990 180.00 1.01448 12.994
 -4 15 2 52.824 5.866 62.829 0.00 1.02152 11.365
 -3 15 2 209.736 11.797 205.464 0.00 1.02068 23.755
 -2 15 2 626.599 20.340 632.491 180.00 1.01200 50.468
 -1 15 2 900.707 20.984 915.628 0.00 0.99608 65.737
 0 15 2 884.931 24.577 919.499 0.00 0.97391 66.829
 1 15 2 456.994 26.237 469.814 0.00 0.94675 44.973
 2 15 2 30.281 4.452 26.508 0.00 0.91595 7.828
 3 15 2 1381.021 32.643 1312.123 180.00 0.88279 92.371
 4 15 2 20.331 2.984 19.003 180.00 0.84838 6.118
 5 15 2 71.161 4.022 83.402 0.00 0.81366 12.142
 -11 16 2 433.444 15.086 457.677 180.00 0.82597 38.648
 -10 16 2 3652.426 56.928 3655.334 180.00 0.85558 224.183
 -9 16 2 1272.717 21.661 1332.786 0.00 0.88343 87.860
 -8 16 2 387.362 15.460 417.697 0.00 0.90853 36.511
 -7 16 2 406.962 16.940 442.355 180.00 0.92983 38.389
 -6 16 2 47.760 6.609 57.019 180.00 0.94632 11.341
 -5 16 2 43.465 9.194 66.002 0.00 0.95709 13.323
 -4 16 2 3045.417 57.868 2920.284 0.00 0.96153 187.154
 -3 16 2 11.565 4.289 2.081 180.00 0.95937 5.084
 -2 16 2 13.629 6.146 14.391 0.00 0.95074 7.634
 -1 16 2 1605.627 31.582 1633.444 180.00 0.93614 107.488
 0 16 2 54.139 7.509 53.036 180.00 0.91640 11.850
 1 16 2 199.821 13.897 176.326 0.00 0.89249 23.631
 2 16 2 27.526 3.583 30.551 0.00 0.86548 7.557
 3 16 2 357.453 9.860 354.617 0.00 0.83638 31.521
 -10 17 2 1.491 2.467 3.212 180.00 0.82254 3.133
 -9 17 2 4.870 2.545 2.463 180.00 0.84619 3.332
 -8 17 2 534.394 17.164 502.066 0.00 0.86710 42.900
 -7 17 2 249.182 13.528 253.378 0.00 0.88442 27.137
 -6 17 2 6.640 4.058 6.232 0.00 0.89738 5.055
 -5 17 2 173.765 10.255 193.087 180.00 0.90532 21.837
 -4 17 2 24.336 8.141 12.046 180.00 0.90785 9.476
 -3 17 2 166.954 10.046 179.166 0.00 0.90480 21.053
 -2 17 2 1010.583 27.133 988.791 0.00 0.89636 72.443
 -1 17 2 8.401 3.374 6.927 0.00 0.88296 4.689
 0 17 2 1628.348 29.635 1552.257 180.00 0.86527 104.410
 1 17 2 1069.020 17.864 1036.660 180.00 0.84407 72.336
 2 17 2 614.156 13.301 665.708 0.00 0.82020 49.068
 -9 18 2 3.745 2.146 3.529 180.00 0.81105 3.116
 -8 18 2 12.053 3.087 12.014 0.00 0.82846 5.186
 -7 18 2 21.720 6.337 14.910 0.00 0.84255 8.077
 -6 18 2 294.505 9.391 289.828 0.00 0.85270 27.643
 -5 18 2 297.481 9.886 261.447 0.00 0.85847 26.772
 -4 18 2 2864.588 56.771 2801.755 180.00 0.85957 179.383
 -3 18 2 289.661 11.502 234.900 180.00 0.85595 26.253
 -2 18 2 2916.909 68.488 2709.610 0.00 0.84779 181.139
 -1 18 2 210.726 9.209 216.810 0.00 0.83547 23.053
 0 18 2 96.355 5.999 77.638 180.00 0.81952 13.266
 -6 19 2 478.864 13.602 430.919 0.00 0.81184 37.943
 -5 19 2 296.030 12.114 315.792 0.00 0.81592 29.687
 -4 19 2 52.343 8.134 75.865 0.00 0.81597 13.278
 -3 19 2 45.240 4.945 36.439 180.00 0.81199 9.202
 1 -20 3 6.194 2.372 4.987 180.00 0.82392 3.646
 2 -20 3 61.693 4.796 58.517 0.00 0.83437 10.858
 3 -20 3 7.044 3.018 4.277 180.00 0.84076 4.062
 4 -20 3 356.259 8.935 361.419 180.00 0.84279 31.485
 5 -20 3 164.954 6.922 148.541 0.00 0.84037 18.408
 6 -20 3 136.342 5.233 147.355 0.00 0.83360 17.151
 7 -20 3 45.687 3.168 58.932 0.00 0.82280 9.798
 -2 -19 3 57.499 4.501 62.909 0.00 0.81328 10.857
 -1 -19 3 126.253 5.711 125.656 180.00 0.83517 16.101
 0 -19 3 145.623 5.315 158.556 180.00 0.85424 17.881
 1 -19 3 34.456 3.759 27.220 0.00 0.86971 7.651
 2 -19 3 42.534 3.548 42.322 0.00 0.88091 8.822
 3 -19 3 5.591 2.621 0.354 180.00 0.88729 3.136
 4 -19 3 6.974 3.352 4.356 0.00 0.88851 4.322
 5 -19 3 45.397 6.711 36.996 180.00 0.88453 10.294
 6 -19 3 190.385 7.305 167.024 180.00 0.87555 19.874
 7 -19 3 84.250 4.900 100.628 180.00 0.86200 13.646
 8 -19 3 1229.281 27.176 1224.325 0.00 0.84453 84.710
 9 -19 3 42.174 4.259 32.591 180.00 0.82388 8.513
 -3 -18 3 55.107 4.082 68.130 0.00 0.83068 10.914
 -2 -18 3 13.647 3.703 14.854 180.00 0.85770 5.890
 -1 -18 3 220.000 9.313 197.788 0.00 0.88236 22.522
 0 -18 3 37.397 4.074 36.765 0.00 0.90371 8.537
 1 -18 3 92.833 5.319 88.834 180.00 0.92081 13.437
 2 -18 3 167.026 6.700 179.524 180.00 0.93279 19.695
 3 -18 3 102.651 5.201 74.150 0.00 0.93900 12.908
 4 -18 3 435.761 11.091 430.168 0.00 0.93909 36.274
 5 -18 3 194.381 8.866 180.152 180.00 0.93306 21.113
 6 -18 3 118.613 5.765 131.354 180.00 0.92124 16.205
 7 -18 3 277.223 7.889 256.911 0.00 0.90428 25.515
 8 -18 3 396.319 8.501 338.402 180.00 0.88304 31.248
 9 -18 3 26.853 3.759 32.088 180.00 0.85846 7.725
 10 -18 3 39.811 3.933 27.160 0.00 0.83150 7.917
 -4 -17 3 4.984 3.111 3.293 180.00 0.84416 3.892
 -3 -17 3 80.044 5.741 83.100 180.00 0.87645 13.019
 -2 -17 3 2.702 4.342 0.056 0.00 0.90713 4.491
 -1 -17 3 195.279 9.912 186.416 180.00 0.93511 21.840
 0 -17 3 184.741 9.062 192.033 0.00 0.95919 21.481
 1 -17 3 109.989 6.770 122.666 180.00 0.97816 16.011
 2 -17 3 12.616 3.748 8.285 0.00 0.99095 5.294
 3 -17 3 47.829 4.415 44.029 180.00 0.99678 9.466
 4 -17 3 58.217 5.452 53.913 180.00 0.99526 10.824
 5 -17 3 65.197 4.508 72.235 180.00 0.98650 11.572
 6 -17 3 20.481 3.809 29.512 180.00 0.97105 7.347
 7 -17 3 211.775 8.255 200.931 180.00 0.94984 22.067
 8 -17 3 60.739 4.312 59.953 180.00 0.92401 10.707
 9 -17 3 190.383 6.577 216.151 180.00 0.89477 21.684
 10 -17 3 9.396 3.939 13.142 0.00 0.86331 5.717
 11 -17 3 85.242 4.873 84.424 0.00 0.83062 12.858
 -6 -16 3 12.556 4.116 9.800 180.00 0.81588 5.689
 -5 -16 3 90.520 5.952 86.907 180.00 0.85306 13.552
 -4 -16 3 51.789 3.870 47.376 0.00 0.89052 9.547
 -3 -16 3 64.650 4.780 59.844 0.00 0.92737 11.004
 -2 -16 3 1.920 3.523 0.360 0.00 0.96247 3.695
 -1 -16 3 146.479 6.737 139.306 0.00 0.99447 17.538
 0 -16 3 167.067 8.541 185.203 180.00 1.02181 20.628
 1 -16 3 216.062 9.481 233.292 0.00 1.04297 23.921
 2 -16 3 27.074 4.220 24.267 180.00 1.05657 7.432
 3 -16 3 159.550 9.528 170.774 0.00 1.06166 20.325
 4 -16 3 221.620 8.098 238.280 180.00 1.05787 23.720
 5 -16 3 21.258 3.609 13.752 0.00 1.04548 6.059
 6 -16 3 321.462 9.848 338.767 0.00 1.02537 30.215
 7 -16 3 113.666 7.804 120.337 0.00 0.99884 16.453
 8 -16 3 44.139 4.438 46.677 0.00 0.96744 9.525
 9 -16 3 29.487 3.433 29.457 180.00 0.93270 7.479
 10 -16 3 35.324 4.674 19.840 180.00 0.89603 7.678
 11 -16 3 16.047 2.937 21.926 180.00 0.85860 6.160
 12 -16 3 27.245 8.030 29.853 180.00 0.82134 10.386
 -7 -15 3 1.792 3.899 0.639 180.00 0.81608 4.079
 -6 -15 3 93.414 5.375 86.217 180.00 0.85694 13.346
 -5 -15 3 122.015 4.929 111.524 0.00 0.89913 15.083
 -4 -15 3 257.124 7.623 262.971 180.00 0.94194 25.274
 -3 -15 3 12.455 3.269 15.052 180.00 0.98430 5.591
 -2 -15 3 133.355 9.408 128.848 180.00 1.02481 18.030
 -1 -15 3 -2.700 3.389 1.389 0.00 1.06171 3.577
 0 -15 3 2.883 3.326 0.116 180.00 1.09303 3.539
 1 -15 3 414.922 12.597 440.731 180.00 1.11674 36.767
 2 -15 3 477.033 13.922 491.123 0.00 1.13110 40.246
 3 -15 3 107.544 6.116 116.179 180.00 1.13494 15.394
 4 -15 3 124.559 5.717 125.663 0.00 1.12794 16.065
 5 -15 3 310.500 10.594 295.423 180.00 1.11070 28.596
 6 -15 3 797.048 16.659 779.838 180.00 1.08456 57.597
 7 -15 3 282.509 9.950 263.590 0.00 1.05140 26.588
 8 -15 3 335.442 9.980 321.385 0.00 1.01324 29.858
 9 -15 3 130.428 5.787 145.604 0.00 0.97202 17.119
 10 -15 3 741.845 21.147 770.010 180.00 0.92940 57.714
 11 -15 3 355.733 10.841 326.999 180.00 0.88668 30.757
 12 -15 3 720.194 19.243 692.079 0.00 0.84481 53.848
 -8 -14 3 60.010 4.596 49.408 180.00 0.81177 10.215
 -7 -14 3 57.507 3.858 57.704 180.00 0.85557 10.312
 -6 -14 3 11.449 3.128 14.983 180.00 0.90179 5.458
 -5 -14 3 14.303 3.430 11.753 180.00 0.94995 5.476
 -4 -14 3 40.290 4.491 38.386 0.00 0.99921 8.933
 -3 -14 3 78.162 6.446 75.778 180.00 1.04832 12.946
 -2 -14 3 29.044 4.427 40.724 0.00 1.09550 8.697
 -1 -14 3 97.780 5.685 97.441 0.00 1.13850 14.118
 0 -14 3 76.261 5.227 84.124 0.00 1.17470 12.757
 1 -14 3 140.216 8.307 124.893 180.00 1.20142 17.458
 2 -14 3 1639.460 28.104 1668.141 180.00 1.21638 108.391
 3 -14 3 983.099 17.968 976.131 0.00 1.21817 68.563
 4 -14 3 775.256 14.130 769.843 0.00 1.20663 56.142
 5 -14 3 166.575 7.024 168.668 180.00 1.18286 19.339
 6 -14 3 1098.680 19.816 1131.314 180.00 1.14893 76.843
 7 -14 3 3.803 3.762 1.518 0.00 1.10748 4.168
 8 -14 3 56.100 4.803 67.853 0.00 1.06117 11.215
 9 -14 3 800.042 14.709 789.341 180.00 1.01238 57.470
 10 -14 3 60.054 5.862 47.057 0.00 0.96301 10.719
 11 -14 3 26.118 4.833 18.927 0.00 0.91446 7.401
 12 -14 3 1185.420 36.688 1155.846 180.00 0.86766 85.126
 13 -14 3 49.710 6.610 42.704 0.00 0.82319 10.648
 -8 -13 3 2.022 2.688 0.840 0.00 0.84903 2.995
 -7 -13 3 78.035 4.549 80.014 180.00 0.89834 12.329
 -6 -13 3 92.951 6.183 98.563 0.00 0.95088 14.265
 -5 -13 3 347.776 11.847 359.256 180.00 1.00618 32.191
 -4 -13 3 185.162 8.393 185.106 180.00 1.06331 20.933
 -3 -13 3 45.808 6.976 34.764 180.00 1.12076 10.361
 -2 -13 3 293.830 9.190 315.592 180.00 1.17629 28.568
 -1 -13 3 405.454 10.401 408.437 0.00 1.22697 34.665
 0 -13 3 76.929 5.185 87.276 0.00 1.26925 12.914
 1 -13 3 2.512 3.784 5.748 0.00 1.29952 4.578
 2 -13 3 60.181 4.973 53.352 180.00 1.31475 10.614
 3 -13 3 7.438 3.962 4.879 0.00 1.31328 4.885
 4 -13 3 29.417 3.614 23.950 0.00 1.29526 7.168
 5 -13 3 3.090 2.992 0.872 180.00 1.26265 3.350
 6 -13 3 1304.444 21.127 1344.152 0.00 1.21864 88.727
 7 -13 3 715.650 16.089 712.746 180.00 1.16688 53.477
 8 -13 3 903.749 17.555 887.176 180.00 1.11081 63.737
 9 -13 3 705.830 12.718 708.946 0.00 1.05329 52.236
 10 -13 3 37.511 4.366 44.349 0.00 0.99639 9.152
 11 -13 3 20.807 4.434 21.693 180.00 0.94152 7.154
 12 -13 3 32.510 3.796 17.547 0.00 0.88951 6.905
 13 -13 3 115.267 5.619 108.537 180.00 0.84079 15.027
 -9 -12 3 268.555 10.780 292.257 180.00 0.83767 27.741
 -8 -12 3 234.056 7.066 228.958 180.00 0.88898 23.261
 -7 -12 3 158.288 6.674 166.121 0.00 0.94468 18.928
 -6 -12 3 363.907 12.051 363.380 180.00 1.00470 32.724
 -5 -12 3 482.518 12.212 503.835 180.00 1.06859 40.266
 -4 -12 3 89.955 7.482 93.988 0.00 1.13538 14.600
 -3 -12 3 82.589 5.579 71.948 0.00 1.20325 12.456
 -2 -12 3 156.454 6.483 166.855 180.00 1.26940 18.854
 -1 -12 3 100.770 10.586 76.314 180.00 1.32989 15.912
 0 -12 3 23.307 12.880 23.700 0.00 1.37989 14.170
 1 -12 3 116.924 14.621 106.180 180.00 1.41436 20.146
 2 -12 3 367.115 29.402 369.429 0.00 1.42923 42.532
 3 -12 3 476.771 26.197 456.283 180.00 1.42257 44.833
 4 -12 3 442.038 24.645 465.080 180.00 1.39526 43.665
 5 -12 3 1330.100 40.823 1446.040 0.00 1.35067 99.282
 6 -12 3 93.566 5.203 108.284 180.00 1.29362 14.350
 7 -12 3 117.052 5.897 128.378 0.00 1.22912 16.083
 8 -12 3 2.423 2.909 0.398 0.00 1.16152 3.158
 9 -12 3 117.011 5.252 115.231 180.00 1.09405 15.248
 10 -12 3 5.552 4.108 0.213 0.00 1.02888 4.438
 11 -12 3 4.560 3.589 6.957 180.00 0.96730 4.654
 12 -12 3 53.969 4.737 57.876 0.00 0.90991 10.584
 13 -12 3 70.159 5.260 79.993 180.00 0.85692 12.409
 -10 -11 3 360.702 11.581 358.368 180.00 0.82206 32.305
 -9 -11 3 208.942 7.281 195.629 180.00 0.87426 21.443
 -8 -11 3 62.745 4.715 54.719 180.00 0.93174 10.642
 -7 -11 3 58.407 5.588 53.606 180.00 0.99486 10.881
 -6 -11 3 775.997 17.671 797.730 180.00 1.06372 58.166
 -5 -11 3 9.264 3.922 3.949 180.00 1.13803 4.851
 -4 -11 3 241.198 10.117 248.929 0.00 1.21677 25.279
 -3 -11 3 150.486 6.951 165.402 180.00 1.29785 18.831
 -2 -11 3 193.760 14.048 207.918 0.00 1.37770 24.749
 -1 -11 3 18.717 6.357 18.522 180.00 1.45099 8.224
 0 -11 3 17.751 10.195 14.350 0.00 1.51092 11.245
 1 -11 3 366.162 25.257 375.106 0.00 1.55035 39.943
 2 -11 3 427.335 23.002 460.253 180.00 1.56367 42.353
 3 -11 3 344.803 17.882 378.353 0.00 1.54881 35.479
 4 -11 3 13.382 6.004 15.132 0.00 1.50807 7.561
 5 -11 3 614.357 26.007 617.105 180.00 1.44720 52.282
 6 -11 3 236.728 20.152 202.336 180.00 1.37338 29.156
 7 -11 3 64.646 4.562 66.331 180.00 1.29334 11.263
 8 -11 3 23.302 4.031 15.942 180.00 1.21231 6.571
 9 -11 3 239.932 7.688 232.084 180.00 1.13377 23.703
 10 -11 3 1181.552 22.196 1177.209 180.00 1.05975 80.663
 11 -11 3 6.378 3.176 1.158 0.00 0.99120 3.767
 12 -11 3 27.221 5.550 24.558 180.00 0.92840 8.283
 13 -11 3 75.281 5.530 70.978 0.00 0.87122 12.200
 14 -11 3 9.572 4.685 9.762 180.00 0.81931 5.990
 -10 -10 3 24.720 3.725 11.057 0.00 0.85496 6.049
 -9 -10 3 81.357 4.749 73.656 180.00 0.91288 12.163
 -8 -10 3 894.859 17.173 929.315 180.00 0.97739 65.017
 -7 -10 3 545.344 12.317 549.598 180.00 1.04911 43.184
 -6 -10 3 875.148 13.565 904.461 0.00 1.12847 62.867
 -5 -10 3 71.969 4.032 68.150 180.00 1.21543 11.357
 -4 -10 3 63.842 4.258 65.275 180.00 1.30910 11.064
 -3 -10 3 466.849 23.990 490.233 0.00 1.40712 44.539
 -2 -10 3 273.644 13.828 303.218 180.00 1.50495 29.556
 -1 -10 3 82.780 9.252 90.518 0.00 1.59528 15.281
 0 -10 3 10.617 5.263 2.779 180.00 1.66830 5.948
 1 -10 3 146.761 17.381 158.591 180.00 1.71350 24.383
 2 -10 3 37.054 7.280 43.406 0.00 1.72305 10.789
 3 -10 3 52.710 6.967 62.841 180.00 1.69515 11.968
 4 -10 3 1414.327 34.784 1517.659 0.00 1.63491 100.967
 5 -10 3 966.550 31.702 1030.852 180.00 1.55196 74.964
 6 -10 3 183.961 17.617 227.048 180.00 1.45682 27.409
 7 -10 3 108.169 8.151 80.152 180.00 1.35816 14.744
 8 -10 3 7.591 2.363 3.955 180.00 1.26188 3.596
 9 -10 3 92.830 5.680 95.294 180.00 1.17135 13.895
 10 -10 3 2.425 3.364 0.154 0.00 1.08812 3.550
 11 -10 3 376.345 9.589 396.972 0.00 1.01258 33.431
 12 -10 3 118.423 5.950 116.350 180.00 0.94451 15.586
 13 -10 3 588.996 15.186 590.603 180.00 0.88336 46.391
 14 -10 3 456.254 13.690 431.860 0.00 0.82844 37.592
 -11 -9 3 309.487 9.040 320.922 180.00 0.83201 29.033
 -10 -9 3 199.754 8.709 210.799 0.00 0.88918 22.396
 -9 -9 3 284.025 8.710 283.947 180.00 0.95347 26.982
 -8 -9 3 132.615 6.790 125.492 180.00 1.02592 16.648
 -7 -9 3 786.463 14.011 790.211 0.00 1.10758 57.076
 -6 -9 3 54.276 3.732 43.333 0.00 1.19937 9.322
 -5 -9 3 19.165 2.743 18.804 0.00 1.30176 5.937
 -4 -9 3 13.602 7.074 26.179 0.00 1.41421 9.081
 -3 -9 3 93.650 11.149 113.198 180.00 1.53425 17.606
 -2 -9 3 345.261 14.589 370.791 0.00 1.65614 33.672
 -1 -9 3 483.101 16.883 502.168 180.00 1.76971 41.870
 0 -9 3 196.443 11.813 221.954 0.00 1.86034 24.136
 1 -9 3 406.790 23.985 438.657 180.00 1.91203 41.853
 2 -9 3 11.805 4.132 7.541 0.00 1.91368 5.471
 3 -9 3 714.658 20.475 794.173 0.00 1.86490 57.850
 4 -9 3 3354.534 51.966 3459.952 180.00 1.77627 210.473
 5 -9 3 434.494 17.390 441.220 0.00 1.66368 39.037
 6 -9 3 476.716 25.568 468.417 0.00 1.54195 44.860
 7 -9 3 53.466 6.625 47.434 180.00 1.42159 11.003
 8 -9 3 1114.505 15.532 1107.625 180.00 1.30856 75.267
 9 -9 3 97.073 5.433 116.210 0.00 1.20551 14.892
 10 -9 3 2114.799 24.815 2206.838 0.00 1.11306 136.112
 11 -9 3 10.497 3.194 3.108 0.00 1.03078 4.258
 12 -9 3 369.073 11.427 317.276 180.00 0.95778 30.853
 13 -9 3 1.640 3.188 1.170 180.00 0.89301 3.469
 14 -9 3 602.799 20.228 602.553 180.00 0.83542 48.942
 -11 -8 3 12.030 3.261 14.637 0.00 0.86181 5.531
 -10 -8 3 133.653 7.929 125.715 180.00 0.92453 17.176
 -9 -8 3 16.715 3.317 16.057 0.00 0.99582 5.892
 -8 -8 3 8.349 3.080 6.094 0.00 1.07719 4.388
 -7 -8 3 156.660 6.385 150.733 0.00 1.17027 18.127
 -6 -8 3 14.399 2.952 15.840 0.00 1.27674 5.572
 -5 -8 3 221.734 16.652 233.133 180.00 1.39794 27.653
 -4 -8 3 26.627 6.855 25.509 0.00 1.53414 9.245
 -3 -8 3 132.268 12.169 137.191 180.00 1.68311 19.907
 -2 -8 3 223.813 12.575 222.771 180.00 1.83786 25.059
 -1 -8 3 311.094 11.085 317.391 0.00 1.98397 29.630
 0 -8 3 1026.122 25.257 1109.617 180.00 2.09890 76.347
 1 -8 3 546.316 18.008 676.218 0.00 2.15728 49.703
 2 -8 3 341.027 11.025 356.670 0.00 2.14325 31.671
 3 -8 3 1703.545 26.964 1932.880 180.00 2.06083 118.933
 4 -8 3 532.145 15.345 464.955 180.00 1.93108 40.811
 5 -8 3 94.826 8.273 66.122 180.00 1.77946 13.886
 6 -8 3 771.497 26.340 782.337 0.00 1.62566 60.749
 7 -8 3 113.013 8.085 155.869 180.00 1.48101 18.091
 8 -8 3 550.726 19.025 589.299 0.00 1.35039 47.058
 9 -8 3 43.290 3.667 41.272 180.00 1.23486 8.828
 10 -8 3 770.028 12.184 772.412 180.00 1.13363 55.682
 11 -8 3 13.982 3.351 23.313 0.00 1.04517 6.397
 12 -8 3 649.429 12.776 632.246 0.00 0.96780 48.339
 13 -8 3 203.818 7.754 192.708 180.00 0.89990 21.384
 14 -8 3 108.720 5.366 117.146 180.00 0.84009 15.184
 -12 -7 3 47.901 5.256 44.540 0.00 0.83196 9.918
 -11 -7 3 151.850 6.401 162.495 0.00 0.89206 18.538
 -10 -7 3 7.214 2.979 7.215 0.00 0.96071 4.380
 -9 -7 3 19.860 3.493 20.125 180.00 1.03962 6.452
 -8 -7 3 263.571 7.330 285.148 0.00 1.13088 26.207
 -7 -7 3 64.770 3.874 60.034 0.00 1.23695 10.656
 -6 -7 3 409.678 21.925 491.486 180.00 1.36062 42.535
 -5 -7 3 506.964 23.332 535.444 0.00 1.50466 46.383
 -4 -7 3 105.732 10.501 132.736 180.00 1.67094 18.228
 -3 -7 3 31.946 7.618 17.475 180.00 1.85833 9.536
 -2 -7 3 320.137 13.486 346.579 180.00 2.05881 31.852
 -1 -7 3 529.712 11.590 524.486 180.00 2.25181 41.745
 0 -7 3 543.321 13.560 618.384 0.00 2.40115 46.068
 1 -7 3 106.243 7.676 113.664 180.00 2.46469 15.938
 2 -7 3 4.830 2.891 0.104 180.00 2.42016 3.275
 3 -7 3 278.407 9.409 266.556 0.00 2.28345 26.426
 4 -7 3 716.203 16.635 790.734 0.00 2.09527 56.507
 5 -7 3 496.617 19.007 507.299 180.00 1.89417 43.189
 6 -7 3 2643.972 67.428 2677.954 180.00 1.70351 174.916
 7 -7 3 3368.702 67.292 3435.695 0.00 1.53319 214.161
 8 -7 3 196.548 12.083 172.830 0.00 1.38519 22.417
 9 -7 3 620.306 14.233 635.321 180.00 1.25802 48.319
 10 -7 3 749.490 11.953 750.928 180.00 1.14896 54.444
 11 -7 3 105.885 5.038 108.431 0.00 1.05521 14.592
 12 -7 3 10.560 2.968 15.551 180.00 0.97422 5.379
 13 -7 3 153.043 8.034 132.314 0.00 0.90385 17.919
 14 -7 3 385.183 8.846 434.927 0.00 0.84231 34.861
 -12 -6 3 41.325 3.562 44.885 0.00 0.85746 8.951
 -11 -6 3 190.018 7.906 190.834 180.00 0.92242 21.079
 -10 -6 3 7.601 2.989 6.537 180.00 0.99732 4.333
 -9 -6 3 257.201 7.228 275.976 0.00 1.08437 25.683
 -8 -6 3 23.432 3.281 32.489 180.00 1.18641 7.411
 -7 -6 3 259.208 8.941 266.260 180.00 1.30701 25.873
 -6 -6 3 -2.744 6.932 0.393 0.00 1.45055 6.958
 -5 -6 3 50.310 8.896 68.567 0.00 1.62204 13.388
 -4 -6 3 433.824 19.271 408.721 180.00 1.82622 38.773
 -3 -6 3 225.383 9.011 275.545 180.00 2.06485 25.597
 -2 -6 3 476.721 9.445 547.079 0.00 2.33008 41.052
 -1 -6 3 7.380 2.412 0.467 180.00 2.59265 3.121
 0 -6 3 8.671 2.378 3.244 0.00 2.79189 3.583
 1 -6 3 206.557 7.868 218.913 180.00 2.85413 22.552
 2 -6 3 1081.081 16.892 1114.160 180.00 2.75070 75.184
 3 -6 3 1051.221 15.626 1197.515 0.00 2.52771 77.445
 4 -6 3 20.333 3.256 7.108 0.00 2.25993 5.216
 5 -6 3 176.798 9.926 199.218 180.00 1.99989 21.987
 6 -6 3 550.969 30.033 526.162 0.00 1.76999 50.489
 7 -6 3 150.569 9.224 153.673 180.00 1.57464 19.307
 8 -6 3 383.579 13.602 388.228 0.00 1.41089 34.606
 9 -6 3 5.091 2.667 1.986 0.00 1.27376 3.375
 10 -6 3 699.751 12.678 701.671 0.00 1.15835 51.842
 11 -6 3 6.280 3.183 10.687 180.00 1.06050 4.833
 12 -6 3 88.829 4.661 83.117 180.00 0.97684 12.803
 13 -6 3 324.459 11.355 331.593 0.00 0.90472 30.524
 14 -6 3 9.159 3.310 10.607 180.00 0.84203 5.051
 -13 -5 3 1.934 4.630 2.059 0.00 0.82191 4.928
 -12 -5 3 985.067 19.707 961.450 180.00 0.88256 68.540
 -11 -5 3 91.636 6.092 87.662 0.00 0.95246 13.677
 -10 -5 3 523.703 10.154 530.467 0.00 1.03378 41.482
 -9 -5 3 51.591 4.146 51.625 180.00 1.12934 9.905
 -8 -5 3 31.553 5.070 31.859 180.00 1.24288 8.574
 -7 -5 3 87.143 14.137 70.133 0.00 1.37936 18.012
 -6 -5 3 366.828 23.175 418.808 0.00 1.54532 40.088
 -5 -5 3 3059.061 59.874 3148.955 180.00 1.74910 196.157
 -4 -5 3 3.348 5.062 0.182 0.00 2.00032 5.231
 -3 -5 3 259.124 9.948 317.950 0.00 2.30685 28.241
 -2 -5 3 891.115 13.716 1033.672 180.00 2.66454 68.003
 -1 -5 3 503.411 8.626 574.737 0.00 3.03275 42.439
 0 -5 3 538.241 13.857 590.379 180.00 3.30516 45.025
 1 -5 3 -1.461 2.801 0.009 180.00 3.34641 2.803
 2 -5 3 1168.777 17.512 1223.576 0.00 3.13118 80.977
 3 -5 3 37.835 2.950 41.943 180.00 2.77740 8.421
 4 -5 3 6.229 3.000 16.371 0.00 2.40971 5.272
 5 -5 3 479.276 14.029 436.227 0.00 2.08634 38.301
 6 -5 3 1135.122 21.014 1156.011 0.00 1.81909 78.725
 7 -5 3 60.119 5.827 47.414 0.00 1.60210 10.721
 8 -5 3 180.308 9.638 218.849 180.00 1.42575 22.707
 9 -5 3 270.066 6.616 304.173 0.00 1.28118 26.913
 10 -5 3 1544.151 19.233 1475.265 0.00 1.16134 97.549
 11 -5 3 386.796 9.111 390.043 0.00 1.06082 33.232
 12 -5 3 246.523 7.744 238.626 180.00 0.97556 24.119
 13 -5 3 130.263 7.224 122.512 180.00 0.90249 16.648
 14 -5 3 85.256 4.846 66.527 0.00 0.83925 11.933
 -13 -4 3 409.243 9.513 432.386 180.00 0.84240 35.400
 -12 -4 3 130.057 6.591 126.302 0.00 0.90685 16.547
 -11 -4 3 502.688 12.516 457.056 0.00 0.98165 38.988
 -10 -4 3 4.058 3.716 10.299 0.00 1.06939 5.057
 -9 -4 3 878.659 17.364 927.460 180.00 1.17357 64.702
 -8 -4 3 834.373 15.870 862.024 0.00 1.29896 61.087
 -7 -4 3 331.373 19.804 346.300 0.00 1.45220 35.177
 -6 -4 3 4673.883 84.045 4806.118 180.00 1.64255 291.332
 -5 -4 3 660.434 20.716 701.608 0.00 1.88293 53.668
 -4 -4 3 485.718 14.553 527.301 180.00 2.19055 41.957
 -3 -4 3 -1.249 3.618 1.697 0.00 2.58471 3.832
 -2 -4 3 616.571 11.998 679.462 0.00 3.07277 49.291
 -1 -4 3 167.472 6.217 237.007 180.00 3.60191 21.970
 0 -4 3 114.128 5.617 140.008 0.00 3.97819 16.444
 1 -4 3 16.324 5.920 13.056 0.00 3.94556 7.454
 2 -4 3 2.279 2.366 5.359 0.00 3.53053 3.427
 3 -4 3 409.006 10.300 492.605 180.00 2.99937 37.905
 4 -4 3 452.060 12.180 510.148 180.00 2.52353 39.922
 5 -4 3 911.826 21.441 1108.429 0.00 2.14254 73.054
 6 -4 3 33.735 4.378 54.521 180.00 1.84554 9.653
 7 -4 3 259.833 10.397 255.223 0.00 1.61313 25.997
 8 -4 3 62.353 7.455 66.343 180.00 1.42868 12.658
 9 -4 3 233.118 6.537 229.988 180.00 1.27984 23.129
 10 -4 3 259.870 8.864 288.218 180.00 1.15778 26.725
 11 -4 3 185.029 5.981 189.960 180.00 1.05616 20.292
 12 -4 3 2376.641 33.335 2330.704 0.00 0.97043 147.206
 13 -4 3 50.517 5.115 59.589 180.00 0.89722 10.758
 14 -4 3 701.149 31.634 687.738 180.00 0.83406 58.962
 -13 -3 3 108.308 5.295 111.209 0.00 0.86181 14.871
 -12 -3 3 244.952 10.048 209.320 0.00 0.92987 23.778
 -11 -3 3 66.477 5.524 67.457 0.00 1.00934 11.791
 -10 -3 3 1224.832 21.410 1269.776 180.00 1.10326 84.618
 -9 -3 3 454.728 11.435 505.892 0.00 1.21581 39.591
 -8 -3 3 264.093 18.375 287.832 180.00 1.35287 31.256
 -7 -3 3 977.449 38.297 981.253 180.00 1.52289 76.526
 -6 -3 3 633.371 34.744 667.423 0.00 1.73830 58.987
 -5 -3 3 72.670 6.713 74.194 180.00 2.01768 12.872
 -4 -3 3 289.663 10.686 328.619 0.00 2.38858 29.502
 -3 -3 3 106.184 8.368 129.760 180.00 2.88852 16.971
 -2 -3 3 102.298 5.550 105.778 180.00 3.54950 14.568
 -1 -3 3 31.710 4.627 33.186 180.00 4.31003 8.410
 0 -3 3 0.596 3.588 3.133 0.00 4.80944 4.013
 1 -3 3 1269.512 30.627 1472.323 0.00 4.58473 95.400
 2 -3 3 673.971 15.760 815.066 180.00 3.86747 56.375
 3 -3 3 296.041 6.520 306.133 0.00 3.14534 27.490
 4 -3 3 1244.724 19.191 1393.936 0.00 2.57989 89.020
 5 -3 3 283.095 8.213 345.472 180.00 2.15993 29.232
 6 -3 3 1321.002 23.354 1300.765 180.00 1.84618 88.006
 7 -3 3 787.419 21.302 773.761 0.00 1.60668 58.718
 8 -3 3 2717.419 49.564 2676.909 0.00 1.41946 170.114
 9 -3 3 1329.128 17.092 1423.705 180.00 1.26982 91.256
 10 -3 3 2058.375 25.379 1930.038 180.00 1.14784 124.993
 11 -3 3 1278.276 18.424 1212.837 0.00 1.04671 82.799
 12 -3 3 52.075 4.653 39.400 0.00 0.96161 9.432
 13 -3 3 47.528 4.798 51.936 0.00 0.88909 10.098
 14 -3 3 12.228 14.979 15.312 0.00 0.82658 15.655
 -14 -2 3 4.123 3.771 2.289 180.00 0.81825 4.281
 -13 -2 3 -0.233 3.970 0.957 180.00 0.87975 4.082
 -12 -2 3 141.993 6.501 121.204 180.00 0.95111 16.550
 -11 -2 3 22.011 4.716 29.419 180.00 1.03484 7.900
 -10 -2 3 440.839 21.340 461.420 0.00 1.13440 41.743
 -9 -2 3 50.687 4.376 48.065 180.00 1.25460 9.771
 -8 -2 3 12.102 7.410 27.738 0.00 1.40238 9.390
 -7 -2 3 359.939 22.268 383.010 180.00 1.58793 38.279
 -6 -2 3 9.624 4.381 13.275 0.00 1.82686 6.050
 -5 -2 3 609.887 16.810 621.271 0.00 2.14363 48.440
 -4 -2 3 178.884 9.096 156.387 0.00 2.57727 19.935
 -3 -2 3 1062.718 21.859 1185.242 0.00 3.18755 78.701
 -2 -2 3 105.170 9.120 138.529 180.00 4.04121 17.698
 -1 -2 3 532.722 11.822 635.036 0.00 5.06474 46.012
 0 -2 3 9.774 1.990 9.281 0.00 5.61861 4.186
 1 -2 3 1595.707 25.744 1844.647 180.00 5.04364 113.456
 2 -2 3 82.813 3.335 109.325 0.00 4.01981 13.567
 3 -2 3 785.159 11.259 862.301 0.00 3.17179 59.142
 4 -2 3 732.971 13.961 773.128 0.00 2.56615 55.437
 5 -2 3 2724.628 37.783 2936.097 180.00 2.13563 176.659
 6 -2 3 249.437 10.635 267.133 0.00 1.82091 26.352
 7 -2 3 221.180 10.912 234.245 0.00 1.58337 24.658
 8 -2 3 708.797 25.756 783.398 180.00 1.39878 59.449
 9 -2 3 1042.421 14.991 1101.088 0.00 1.25171 73.577
 10 -2 3 739.378 13.302 713.943 0.00 1.13202 53.191
 11 -2 3 299.414 9.805 298.513 180.00 1.03285 28.218
 12 -2 3 52.451 5.183 64.382 180.00 0.94942 11.101
 13 -2 3 726.147 16.948 789.057 0.00 0.87831 56.721
 14 -2 3 25.995 3.881 20.813 0.00 0.81700 6.953
 -14 -1 3 463.211 11.679 438.423 0.00 0.83208 37.285
 -13 -1 3 119.047 5.374 106.174 180.00 0.89583 14.915
 -12 -1 3 23.284 4.085 23.588 0.00 0.97001 7.172
 -11 -1 3 133.234 7.539 123.857 180.00 1.05737 16.910
 -10 -1 3 100.102 4.850 111.334 0.00 1.16169 14.529
 -9 -1 3 35.641 4.342 32.441 0.00 1.28829 8.336
 -8 -1 3 3.869 5.745 2.135 0.00 1.44491 6.070
 -7 -1 3 89.609 9.259 129.797 0.00 1.64314 17.085
 -6 -1 3 159.176 10.815 155.356 180.00 1.90098 20.350
 -5 -1 3 711.253 17.677 656.979 180.00 2.24732 51.873
 -4 -1 3 1207.932 24.100 1198.949 0.00 2.72951 82.469
 -3 -1 3 874.209 31.390 893.805 0.00 3.42219 68.569
 -2 -1 3 256.475 7.937 312.479 0.00 4.40693 27.328
 -1 -1 3 269.031 5.924 342.850 180.00 5.54403 28.287
 0 -1 3 42.556 2.459 50.265 0.00 5.92140 8.958
 1 -1 3 634.443 10.095 679.929 180.00 5.03498 49.218
 2 -1 3 1137.472 15.124 1231.038 0.00 3.91291 80.190
 3 -1 3 5.889 3.302 0.309 180.00 3.06972 3.737
 4 -1 3 2394.971 39.016 2573.293 180.00 2.48552 157.717
 5 -1 3 3292.812 59.199 3584.792 0.00 2.07364 215.753
 6 -1 3 126.729 7.954 105.663 180.00 1.77279 16.172
 7 -1 3 1312.901 27.634 1378.658 180.00 1.54531 91.890
 8 -1 3 12.132 5.391 24.064 0.00 1.36810 7.653
 9 -1 3 314.546 8.958 292.591 0.00 1.22653 28.000
 10 -1 3 333.861 9.927 364.559 0.00 1.11103 31.471
 11 -1 3 142.535 6.209 145.090 180.00 1.01511 17.510
 12 -1 3 137.663 6.175 170.382 0.00 0.93424 18.496
 13 -1 3 436.283 15.157 462.581 180.00 0.86518 38.906
 -14 0 3 144.881 6.727 128.059 0.00 0.84410 17.006
 -13 0 3 363.099 9.374 367.261 0.00 0.90964 31.970
 -12 0 3 72.284 4.645 69.587 0.00 0.98603 11.673
 -11 0 3 417.089 10.949 439.008 0.00 1.07617 36.212
 -10 0 3 1282.013 23.848 1219.534 180.00 1.18401 84.483
 -9 0 3 268.678 11.188 275.757 180.00 1.31518 27.276
 -8 0 3 564.369 22.330 586.138 0.00 1.47782 48.615
 -7 0 3 897.607 26.516 926.811 0.00 1.68412 68.044
 -6 0 3 410.500 11.454 417.166 180.00 1.95288 35.420
 -5 0 3 1085.603 23.223 1220.222 180.00 2.31383 80.772
 -4 0 3 3817.283 66.246 4210.202 0.00 2.81386 249.614
 -3 0 3 1135.718 17.921 1176.959 0.00 3.51902 78.739
 -2 0 3 37.567 2.375 52.055 180.00 4.46552 8.890
 -1 0 3 52.965 3.061 66.813 0.00 5.38500 10.438
 0 0 3 459.089 10.124 535.502 180.00 5.44232 40.440
 1 0 3 3220.732 55.589 3551.218 0.00 4.56528 212.276
 2 0 3 1116.126 20.189 1179.869 180.00 3.60048 79.034
 3 0 3 771.160 15.165 863.438 180.00 2.87195 59.792
 4 0 3 1665.553 27.906 1833.765 0.00 2.35519 114.841
 5 0 3 953.022 29.438 1005.121 180.00 1.98317 72.905
 6 0 3 87.744 7.133 99.023 0.00 1.70701 14.604
 7 0 3 194.221 10.121 192.532 180.00 1.49562 22.155
 8 0 3 0.947 3.574 3.258 180.00 1.32938 4.036
 9 0 3 62.886 4.339 55.479 180.00 1.19557 10.528
 10 0 3 699.638 12.696 742.367 180.00 1.08575 53.362
 11 0 3 444.695 10.583 493.534 0.00 0.99410 38.695
 12 0 3 169.493 7.435 143.381 0.00 0.91651 18.484
 13 0 3 3.193 4.011 0.106 0.00 0.85003 4.206
 -14 1 3 1443.391 26.893 1370.613 180.00 0.85403 93.734
 -13 1 3 62.072 4.631 46.358 0.00 0.92081 10.116
 -12 1 3 865.209 16.713 850.033 0.00 0.99867 61.438
 -11 1 3 755.673 20.004 747.748 180.00 1.09052 56.754
 -10 1 3 3235.796 49.886 3240.644 180.00 1.20034 199.858
 -9 1 3 281.933 19.456 269.687 180.00 1.33375 31.599
 -8 1 3 664.077 24.175 711.497 0.00 1.49874 55.501
 -7 1 3 52.661 5.367 24.888 0.00 1.70704 8.971
 -6 1 3 1092.770 23.359 1037.922 0.00 1.97604 74.358
 -5 1 3 3830.624 96.905 4111.700 0.00 2.33149 256.259
 -4 1 3 13.207 3.800 17.219 180.00 2.80861 6.129
 -3 1 3 313.356 7.397 353.092 0.00 3.43976 29.912
 -2 1 3 25.246 2.380 28.121 0.00 4.18103 6.795
 -1 1 3 27.490 2.509 28.684 180.00 4.72278 6.969
 0 1 3 587.143 14.695 656.572 0.00 4.59298 48.629
 1 1 3 443.169 11.369 513.271 180.00 3.92492 39.632
 2 1 3 2.914 3.591 2.457 0.00 3.20478 4.073
 3 1 3 52.164 6.419 43.272 0.00 2.62833 10.626
 4 1 3 416.595 12.444 397.729 180.00 2.19745 35.140
 5 1 3 90.514 9.156 95.596 0.00 1.87526 15.605
 6 1 3 1228.842 23.598 1319.667 180.00 1.62956 87.083
 7 1 3 613.216 18.332 656.517 0.00 1.43779 50.316
 8 1 3 680.427 13.209 682.363 0.00 1.28477 50.896
 9 1 3 10.395 3.216 6.585 180.00 1.16023 4.645
 10 1 3 118.209 5.464 105.799 180.00 1.05712 14.911
 11 1 3 198.838 6.568 179.068 0.00 0.97048 20.305
 12 1 3 1494.464 31.469 1499.968 0.00 0.89672 100.673
 13 1 3 9.564 3.107 9.362 0.00 0.83321 4.815
 -14 2 3 474.646 12.050 543.403 180.00 0.86162 41.552
 -13 2 3 593.416 12.822 576.239 180.00 0.92903 45.219
 -12 2 3 185.378 7.545 170.349 180.00 1.00748 19.998
 -11 2 3 520.185 16.413 540.141 180.00 1.09982 43.727
 -10 2 3 13.423 5.940 4.357 180.00 1.20987 6.769
 -9 2 3 316.241 24.089 370.085 0.00 1.34285 38.265
 -8 2 3 1878.444 34.602 2094.556 180.00 1.50603 129.881
 -7 2 3 2415.647 51.996 2491.750 0.00 1.70954 158.895
 -6 2 3 2406.984 39.466 2399.383 0.00 1.96728 151.746
 -5 2 3 47.492 4.631 55.758 180.00 2.29692 10.236
 -4 2 3 22.173 3.930 33.455 0.00 2.71522 7.743
 -3 2 3 1.538 2.363 0.105 0.00 3.21611 2.531
 -2 2 3 31.009 5.705 21.534 180.00 3.70980 8.317
 -1 2 3 397.354 15.873 446.730 180.00 3.96583 37.914
 0 2 3 397.984 12.883 467.708 0.00 3.79476 37.556
 1 2 3 251.815 5.994 278.182 180.00 3.32878 25.343
 2 2 3 277.936 9.737 336.547 180.00 2.81729 29.252
 3 2 3 780.668 19.967 933.813 0.00 2.37910 63.904
 4 2 3 226.308 10.176 256.849 180.00 2.03153 25.322
 5 2 3 1187.285 24.560 1243.237 180.00 1.75990 83.832
 6 2 3 127.526 7.623 141.366 0.00 1.54603 17.579
 7 2 3 213.999 11.177 212.185 0.00 1.37514 23.793
 8 2 3 10.876 3.164 9.520 0.00 1.23635 4.934
 9 2 3 493.240 11.270 498.354 0.00 1.12187 39.985
 10 2 3 1021.969 16.227 1034.492 0.00 1.02608 71.000
 11 2 3 9.752 2.850 8.995 0.00 0.94490 4.625
 12 2 3 803.312 18.618 793.067 180.00 0.87532 58.787
 13 2 3 429.305 18.044 450.976 0.00 0.81507 39.586
 -14 3 3 132.557 5.928 169.830 180.00 0.86667 18.280
 -13 3 3 1153.225 19.572 1139.970 180.00 0.93402 78.097
 -12 3 3 377.751 14.710 372.606 180.00 1.01215 34.382
 -11 3 3 175.360 9.353 186.726 0.00 1.10369 21.204
 -10 3 3 2223.758 44.428 2178.212 0.00 1.21207 141.933
 -9 3 3 73.655 12.191 99.073 180.00 1.34187 17.371
 -8 3 3 2567.831 46.038 2652.964 0.00 1.49907 165.565
 -7 3 3 158.029 9.114 124.970 0.00 1.69137 18.228
 -6 3 3 156.757 13.689 175.554 180.00 1.92782 22.700
 -5 3 3 1468.858 30.964 1475.926 180.00 2.21664 99.197
 -4 3 3 407.189 11.624 465.075 0.00 2.55729 37.216
 -3 3 3 210.391 6.504 237.631 180.00 2.92050 22.966
 -2 3 3 804.833 17.808 784.060 180.00 3.21886 58.235
 -1 3 3 1155.738 20.921 1296.962 0.00 3.31992 84.227
 0 3 3 2218.635 27.619 2498.072 180.00 3.16413 149.271
 1 3 3 7.234 2.027 0.364 0.00 2.84007 2.804
 2 3 3 1107.895 23.444 1262.913 0.00 2.47678 82.786
 3 3 3 1225.642 25.849 1366.799 180.00 2.14674 89.363
 4 3 3 132.296 7.627 129.173 180.00 1.87020 17.159
 5 3 3 179.536 8.966 191.632 0.00 1.64451 21.319
 6 3 3 1406.832 51.053 1491.481 0.00 1.46088 106.670
 7 3 3 1595.079 28.314 1646.277 180.00 1.31046 106.847
 8 3 3 68.291 5.222 73.433 180.00 1.18596 12.010
 9 3 3 2501.302 30.531 2403.173 0.00 1.08172 151.540
 10 3 3 10.620 3.249 11.259 180.00 0.99348 5.145
 11 3 3 576.417 14.371 514.250 180.00 0.91798 43.084
 12 3 3 -2.302 2.734 0.475 180.00 0.85277 2.814
 -15 4 3 73.973 7.389 72.174 180.00 0.81089 13.173
 -14 4 3 912.949 19.934 954.774 180.00 0.86904 67.053
 -13 4 3 38.560 3.807 43.883 180.00 0.93564 8.903
 -12 4 3 112.380 7.121 107.326 0.00 1.01250 15.532
 -11 4 3 59.523 6.483 54.215 180.00 1.10193 11.427
 -10 4 3 769.474 22.650 734.913 180.00 1.20684 57.531
 -9 4 3 348.883 19.552 348.360 0.00 1.33088 35.401
 -8 4 3 552.043 29.424 568.680 0.00 1.47845 51.498
 -7 4 3 25.943 8.970 28.802 180.00 1.65441 11.047
 -6 4 3 1722.202 40.624 1664.934 180.00 1.86289 113.629
 -5 4 3 231.811 11.805 224.612 0.00 2.10399 24.903
 -4 4 3 2288.771 33.663 2390.912 180.00 2.36637 147.874
 -3 4 3 697.225 12.269 775.936 0.00 2.61529 54.472
 -2 4 3 905.576 13.194 883.907 0.00 2.78673 62.589
 -1 4 3 1643.337 25.007 1870.375 180.00 2.81412 115.107
 0 4 3 728.900 14.025 822.592 0.00 2.68491 57.213
 1 4 3 10.238 2.932 6.803 180.00 2.45361 4.469
 2 4 3 462.997 12.884 445.975 180.00 2.19035 37.957
 3 4 3 358.999 10.720 375.343 180.00 1.93999 32.620
 4 4 3 52.465 8.754 60.380 0.00 1.72027 12.972
 5 4 3 2243.551 52.284 2370.035 0.00 1.53381 151.659
 6 4 3 435.538 22.794 446.660 180.00 1.37731 41.924
 7 4 3 90.388 5.695 98.688 0.00 1.24593 14.005
 8 4 3 364.049 13.488 371.483 0.00 1.13507 33.582
 9 4 3 1141.534 17.608 1149.151 180.00 1.04083 77.751
 10 4 3 39.186 4.318 41.015 180.00 0.96006 8.976
 11 4 3 387.374 9.389 411.050 0.00 0.89026 34.128
 12 4 3 8.455 5.218 9.836 0.00 0.82946 6.379
 -15 5 3 544.057 21.331 516.489 180.00 0.81146 45.395
 -14 5 3 404.447 10.260 462.929 180.00 0.86867 36.679
 -13 5 3 77.418 4.954 73.358 0.00 0.93383 12.128
 -12 5 3 720.356 16.842 686.147 0.00 1.00851 52.823
 -11 5 3 3.509 4.137 1.010 0.00 1.09463 4.440
 -10 5 3 1505.618 28.986 1544.878 180.00 1.19445 101.745
 -9 5 3 -4.445 4.445 0.800 180.00 1.31060 4.529
 -8 5 3 155.780 21.047 173.341 180.00 1.44580 27.684
 -7 5 3 14.298 6.622 3.566 180.00 1.60221 7.353
 -6 5 3 121.767 11.230 104.810 0.00 1.77994 17.880
 -5 5 3 726.229 18.591 710.896 180.00 1.97383 54.407
 -4 5 3 1524.011 22.100 1562.368 0.00 2.16855 100.982
 -3 5 3 2577.497 41.246 2729.594 180.00 2.33403 167.252
 -2 5 3 132.419 5.475 111.539 0.00 2.42949 15.512
 -1 5 3 2092.238 41.017 2079.732 0.00 2.42379 135.022
 0 5 3 4.809 5.046 9.804 180.00 2.31896 6.092
 1 5 3 0.573 3.801 2.857 0.00 2.14849 4.172
 2 5 3 1106.455 30.520 1141.291 180.00 1.95270 80.758
 3 5 3 1224.698 29.660 1268.087 0.00 1.76003 87.010
 4 5 3 15.218 6.586 7.771 180.00 1.58447 7.624
 5 5 3 1011.602 34.239 1130.888 180.00 1.43038 80.250
 6 5 3 756.854 17.356 741.524 0.00 1.29734 55.670
 7 5 3 193.024 7.632 189.139 0.00 1.18306 20.970
 8 5 3 248.071 9.268 228.500 180.00 1.08482 24.281
 9 5 3 480.472 12.509 483.352 180.00 1.00003 39.553
 10 5 3 5.112 3.355 1.587 0.00 0.92645 3.894
 11 5 3 25.042 3.455 26.312 0.00 0.86220 7.102
 -15 6 3 69.610 4.855 77.226 0.00 0.80980 12.086
 -14 6 3 312.301 9.177 292.496 180.00 0.86556 28.023
 -13 6 3 17.657 5.180 12.944 180.00 0.92864 6.921
 -12 6 3 7.615 5.007 4.160 0.00 1.00034 5.712
 -11 6 3 213.806 12.518 206.183 0.00 1.08211 24.223
 -10 6 3 618.385 17.032 632.330 0.00 1.17556 49.073
 -9 6 3 122.765 8.276 128.770 180.00 1.28228 17.237
 -8 6 3 166.294 17.509 168.497 180.00 1.40346 25.113
 -7 6 3 388.577 21.822 465.432 180.00 1.53912 41.246
 -6 6 3 293.385 13.432 367.952 0.00 1.68665 32.124
 -5 6 3 2116.070 40.831 2016.961 0.00 1.83851 133.148
 -4 6 3 2445.524 39.136 2563.114 180.00 1.97985 158.294
 -3 6 3 240.218 10.934 272.423 0.00 2.08822 26.500
 -2 6 3 330.482 10.578 299.939 180.00 2.13945 29.147
 -1 6 3 17.128 4.654 20.979 0.00 2.11970 7.111
 0 6 3 138.466 8.880 125.228 0.00 2.03450 17.716
 1 6 3 710.450 23.446 727.038 180.00 1.90497 56.539
 2 6 3 1392.700 43.622 1345.996 0.00 1.75553 98.137
 3 6 3 145.257 15.002 131.656 180.00 1.60472 21.788
 4 6 3 -2.835 6.387 0.686 180.00 1.46313 6.437
 5 6 3 16.460 4.854 13.937 180.00 1.33528 6.710
 6 6 3 32.949 4.730 35.121 180.00 1.22212 8.628
 7 6 3 61.558 6.803 64.208 0.00 1.12285 12.161
 8 6 3 123.214 6.794 104.133 180.00 1.03600 15.485
 9 6 3 19.477 4.213 31.046 0.00 0.95994 7.635
 10 6 3 26.415 3.559 36.171 180.00 0.89312 7.896
 11 6 3 -1.165 3.020 1.125 0.00 0.83419 3.191
 -14 7 3 416.467 11.100 416.895 0.00 0.85980 35.410
 -13 7 3 347.664 15.506 326.661 180.00 0.92026 32.538
 -12 7 3 190.583 8.680 181.431 180.00 0.98828 21.011
 -11 7 3 39.842 5.953 46.999 0.00 1.06490 10.218
 -10 7 3 2381.263 42.370 2391.777 0.00 1.15107 151.791
 -9 7 3 -1.177 5.097 6.071 180.00 1.24748 5.632
 -8 7 3 325.034 20.784 360.336 180.00 1.35409 36.098
 -7 7 3 18.006 6.335 29.897 0.00 1.46944 8.871
 -6 7 3 881.749 22.617 933.773 180.00 1.58950 66.587
 -5 7 3 18.683 5.792 20.223 180.00 1.70642 7.904
 -4 7 3 2186.147 37.967 2199.507 0.00 1.80781 140.135
 -3 7 3 1.340 4.192 0.632 0.00 1.87818 4.335
 -2 7 3 83.879 6.352 70.270 180.00 1.90373 12.770
 -1 7 3 204.209 9.920 245.720 180.00 1.87877 24.353
 0 7 3 148.597 10.116 142.301 0.00 1.80885 19.255
 1 7 3 61.937 8.393 52.873 0.00 1.70774 12.602
 2 7 3 36.009 10.059 17.003 180.00 1.59092 11.649
 3 7 3 156.195 16.546 156.747 0.00 1.47084 23.891
 4 7 3 192.662 22.224 198.987 180.00 1.35541 29.871
 5 7 3 56.570 6.119 59.891 0.00 1.24868 11.442
 6 7 3 4.322 4.398 7.445 0.00 1.15215 5.336
 7 7 3 388.259 12.655 390.581 180.00 1.06586 34.420
 8 7 3 88.451 6.451 74.664 180.00 0.98914 13.143
 9 7 3 13.772 3.725 14.443 0.00 0.92101 5.874
 10 7 3 36.286 2.776 34.900 0.00 0.86047 7.832
 -14 8 3 227.928 9.267 234.510 0.00 0.85154 24.120
 -13 8 3 46.031 5.597 59.676 0.00 0.90892 10.880
 -12 8 3 4.657 4.461 0.001 180.00 0.97277 4.700
 -11 8 3 2.679 5.015 0.898 180.00 1.04368 5.221
 -10 8 3 3176.299 48.058 3261.628 180.00 1.12207 199.092
 -9 8 3 527.899 17.537 509.673 0.00 1.20789 43.207
 -8 8 3 1686.584 30.479 1739.225 0.00 1.30025 112.451
 -7 8 3 2112.349 48.066 2181.199 180.00 1.39684 141.253
 -6 8 3 685.412 22.226 638.020 180.00 1.49323 52.477
 -5 8 3 126.070 10.456 110.193 0.00 1.58234 17.707
 -4 8 3 728.999 21.044 706.978 0.00 1.65465 55.203
 -3 8 3 48.114 6.530 58.114 180.00 1.69995 11.361
 -2 8 3 122.902 8.881 130.206 0.00 1.71053 17.599
 -1 8 3 25.075 5.217 31.470 0.00 1.68443 8.436
 0 8 3 765.741 26.810 864.785 180.00 1.62637 63.701
 1 8 3 440.254 25.155 513.742 0.00 1.54558 45.511
 2 8 3 -5.698 10.394 1.023 0.00 1.45231 10.440
 3 8 3 402.256 32.235 425.156 180.00 1.35513 46.614
 4 8 3 182.768 14.956 195.909 0.00 1.25995 24.658
 5 8 3 129.635 12.688 135.674 0.00 1.17021 20.123
 6 8 3 175.743 8.299 166.822 180.00 1.08753 19.950
 7 8 3 403.437 12.509 422.539 180.00 1.01237 35.844
 8 8 3 599.940 14.751 602.520 0.00 0.94455 46.891
 9 8 3 156.063 5.313 157.889 180.00 0.88356 18.082
 10 8 3 228.157 14.164 219.878 180.00 0.82875 25.867
 -14 9 3 314.629 12.940 287.228 180.00 0.84102 29.318
 -13 9 3 2237.352 44.934 2007.352 0.00 0.89497 136.269
 -12 9 3 670.648 20.979 676.765 0.00 0.95429 53.070
 -11 9 3 1018.026 25.008 1030.345 180.00 1.01921 73.287
 -10 9 3 331.775 11.017 324.580 180.00 1.08969 30.272
 -9 9 3 16.797 5.003 20.730 180.00 1.16516 7.315
 -8 9 3 9.751 3.854 7.139 0.00 1.24420 5.130
 -7 9 3 177.930 9.889 174.187 0.00 1.32418 20.999
 -6 9 3 112.210 9.890 116.350 0.00 1.40088 17.347
 -5 9 3 9.462 5.383 5.762 0.00 1.46842 6.243
 -4 9 3 1054.290 30.232 1136.307 180.00 1.51985 79.560
 -3 9 3 1175.141 34.596 1233.342 0.00 1.54858 86.747
 -2 9 3 85.657 8.231 85.554 180.00 1.55039 14.528
 -1 9 3 0.921 4.775 3.388 0.00 1.52501 5.141
 0 9 3 905.008 25.596 975.059 0.00 1.47619 69.525
 1 9 3 399.066 21.699 449.701 180.00 1.41035 40.828
 2 9 3 118.388 15.922 137.390 180.00 1.33448 22.173
 3 9 3 348.510 14.106 385.836 0.00 1.25465 34.077
 4 9 3 245.799 13.913 260.046 0.00 1.17531 27.512
 5 9 3 178.016 9.516 184.728 180.00 1.09927 21.250
 6 9 3 29.980 5.786 28.603 180.00 1.02809 8.774
 7 9 3 1627.800 33.307 1590.113 0.00 0.96243 106.854
 8 9 3 526.409 13.545 518.806 180.00 0.90239 42.058
 9 9 3 416.977 13.988 410.850 180.00 0.84776 36.205
 -14 10 3 238.879 15.399 232.513 0.00 0.82847 27.197
 -13 10 3 125.504 6.140 112.173 180.00 0.87878 15.630
 -12 10 3 40.384 6.317 45.273 0.00 0.93339 10.356
 -11 10 3 558.922 14.166 520.718 0.00 0.99225 42.932
 -10 10 3 58.580 5.815 61.758 0.00 1.05499 11.433
 -9 10 3 257.467 11.508 279.381 180.00 1.12070 27.334
 -8 10 3 633.333 19.401 652.459 180.00 1.18772 50.930
 -7 10 3 644.965 21.726 695.265 0.00 1.25344 53.570
 -6 10 3 170.422 9.664 193.801 0.00 1.31415 21.527
 -5 10 3 2.904 7.111 3.575 180.00 1.36521 7.437
 -4 10 3 230.839 19.184 259.950 0.00 1.40169 30.270
 -3 10 3 2788.967 63.774 2793.806 180.00 1.41940 180.118
 -2 10 3 11.910 6.172 20.794 0.00 1.41610 8.010
 -1 10 3 234.472 13.557 217.872 0.00 1.39221 25.582
 0 10 3 24.746 6.501 34.956 180.00 1.35070 9.473
 1 10 3 5.104 3.916 4.909 180.00 1.29612 4.734
 2 10 3 189.138 8.636 205.318 0.00 1.23339 21.932
 3 10 3 48.969 6.624 56.560 0.00 1.16692 11.358
 4 10 3 855.917 23.901 926.346 180.00 1.10007 66.310
 5 10 3 20.535 5.706 23.649 0.00 1.03515 8.121
 6 10 3 214.986 10.664 210.860 0.00 0.97355 23.524
 7 10 3 196.250 11.757 190.241 180.00 0.91598 22.900
 8 10 3 10.457 2.902 14.035 180.00 0.86271 5.196
 9 10 3 478.315 19.150 470.109 0.00 0.81372 41.626
 -14 11 3 15.128 2.601 15.711 180.00 0.81420 5.416
 -13 11 3 182.617 6.563 182.382 180.00 0.86074 20.100
 -12 11 3 381.909 22.917 380.776 180.00 0.91062 38.944
 -11 11 3 55.426 5.124 56.129 0.00 0.96355 10.707
 -10 11 3 343.464 13.518 328.853 0.00 1.01894 31.642
 -9 11 3 20.177 6.170 13.922 0.00 1.07570 7.835
 -8 11 3 25.233 5.968 16.386 180.00 1.13216 7.998
 -7 11 3 1263.888 27.203 1338.574 180.00 1.18589 89.437
 -6 11 3 185.633 8.745 190.726 0.00 1.23380 21.314
 -5 11 3 496.114 15.451 524.895 0.00 1.27236 42.379
 -4 11 3 30.690 4.216 35.807 180.00 1.29812 8.329
 -3 11 3 570.632 15.797 585.914 0.00 1.30844 46.088
 -2 11 3 571.382 15.574 608.235 180.00 1.30220 46.843
 -1 11 3 77.688 5.934 78.264 180.00 1.28009 12.810
 0 11 3 5.759 3.518 11.330 180.00 1.24441 5.097
 1 11 3 606.080 15.868 653.071 0.00 1.19849 49.215
 2 11 3 7.523 4.431 3.847 0.00 1.14590 5.181
 3 11 3 258.944 12.880 279.547 180.00 1.08987 27.972
 4 11 3 315.628 16.780 302.388 0.00 1.03300 31.751
 5 11 3 19.001 7.906 19.126 0.00 0.97714 9.512
 6 11 3 12.138 6.993 2.307 180.00 0.92353 7.540
 7 11 3 87.690 5.220 85.751 180.00 0.87286 13.120
 8 11 3 83.559 4.584 94.355 0.00 0.82547 13.208
 -13 12 3 26.102 3.394 17.865 180.00 0.84126 6.467
 -12 12 3 150.682 20.014 154.797 180.00 0.88649 26.270
 -11 12 3 1493.261 30.080 1455.589 180.00 0.93376 98.633
 -10 12 3 36.366 5.773 52.610 180.00 0.98234 10.328
 -9 12 3 284.059 15.402 353.910 0.00 1.03109 32.325
 -8 12 3 430.598 16.708 411.276 0.00 1.07842 37.599
 -7 12 3 8.672 4.661 0.269 0.00 1.12221 5.106
 -6 12 3 960.727 23.287 989.919 180.00 1.15997 70.238
 -5 12 3 -0.735 4.575 1.545 0.00 1.18907 4.731
 -4 12 3 1205.108 23.594 1271.477 0.00 1.20710 84.901
 -3 12 3 66.854 5.051 64.592 180.00 1.21245 11.436
 -2 12 3 11.580 4.471 16.170 180.00 1.20459 6.422
 -1 12 3 8.866 5.325 14.287 180.00 1.18428 6.811
 0 12 3 143.305 8.080 169.778 0.00 1.15333 19.309
 1 12 3 122.144 7.579 138.613 180.00 1.11420 17.326
 2 12 3 109.133 8.240 123.183 0.00 1.06955 16.690
 3 12 3 -2.340 5.036 0.220 180.00 1.02180 5.057
 4 12 3 124.269 8.294 142.694 180.00 0.97297 17.868
 5 12 3 42.559 5.411 39.611 0.00 0.92457 9.566
 6 12 3 49.408 4.464 38.508 180.00 0.87765 9.206
 7 12 3 41.108 3.865 50.095 0.00 0.83286 9.387
 -13 13 3 516.385 13.902 512.577 0.00 0.82072 41.758
 -12 13 3 74.551 6.633 58.520 0.00 0.86149 12.107
 -11 13 3 242.954 11.310 210.122 180.00 0.90346 24.331
 -10 13 3 520.021 13.824 486.411 180.00 0.94584 40.832
 -9 13 3 1756.213 43.833 1671.819 0.00 0.98754 115.646
 -8 13 3 254.662 11.561 229.026 0.00 1.02709 25.390
 -7 13 3 38.672 6.765 29.999 0.00 1.06272 9.767
 -6 13 3 73.883 8.986 81.671 0.00 1.09247 14.544
 -5 13 3 167.743 10.566 176.409 180.00 1.11439 21.214
 -4 13 3 747.419 18.634 728.975 180.00 1.12683 55.457
 -3 13 3 13.839 5.106 8.232 180.00 1.12880 6.371
 -2 13 3 312.556 14.544 307.327 0.00 1.12013 30.752
 -1 13 3 46.603 6.758 54.763 180.00 1.10154 11.284
 0 13 3 276.427 12.393 328.413 180.00 1.07445 29.907
 1 13 3 123.313 7.617 127.947 0.00 1.04074 16.907
 2 13 3 345.336 11.095 362.712 180.00 1.00241 32.007
 3 13 3 139.854 8.764 139.395 0.00 0.96132 18.278
 4 13 3 172.195 8.427 164.652 0.00 0.91905 19.841
 5 13 3 109.122 7.541 108.330 180.00 0.87682 15.701
 6 13 3 23.195 3.241 23.960 0.00 0.83553 6.752
 -12 14 3 20.233 5.867 36.058 0.00 0.83603 8.982
 -11 14 3 74.888 7.173 78.093 0.00 0.87313 13.355
 -10 14 3 2167.286 35.814 2189.393 0.00 0.90996 138.859
 -9 14 3 23.609 4.734 17.197 180.00 0.94550 7.125
 -8 14 3 8.201 3.782 2.486 0.00 0.97849 4.532
 -7 14 3 511.741 52.641 514.212 0.00 1.00747 65.722
 -6 14 3 602.146 28.015 585.938 0.00 1.03090 52.085
 -5 14 3 350.152 20.969 346.504 180.00 1.04736 36.163
 -4 14 3 186.510 11.434 185.726 180.00 1.05573 22.376
 -3 14 3 -3.713 3.713 1.700 180.00 1.05541 3.922
 -2 14 3 290.626 16.102 273.417 180.00 1.04642 29.935
 -1 14 3 299.331 19.224 297.289 0.00 1.02941 32.664
 0 14 3 234.385 17.770 250.576 0.00 1.00552 29.138
 1 14 3 752.531 23.355 791.949 180.00 0.97620 59.520
 2 14 3 169.384 8.675 173.821 0.00 0.94298 20.266
 3 14 3 2.335 5.169 4.744 180.00 0.90730 5.684
 4 14 3 47.034 5.991 52.759 180.00 0.87041 10.747
 5 14 3 6.787 7.096 4.407 0.00 0.83333 7.599
 -12 15 3 445.624 18.079 453.063 0.00 0.81046 39.963
 -11 15 3 285.671 8.832 294.254 0.00 0.84312 27.459
 -10 15 3 19.801 3.486 14.611 0.00 0.87504 5.997
 -9 15 3 65.710 7.236 59.469 0.00 0.90529 12.279
 -8 15 3 168.216 10.794 159.062 180.00 0.93278 20.660
 -7 15 3 847.654 37.549 847.258 180.00 0.95633 69.665
 -6 15 3 764.845 23.954 726.028 180.00 0.97478 57.665
 -5 15 3 1227.614 41.661 1218.868 0.00 0.98707 90.193
 -4 15 3 66.737 12.212 54.541 0.00 0.99245 15.566
 -3 15 3 368.871 15.129 391.488 180.00 0.99058 35.086
 -2 15 3 103.730 8.267 95.455 0.00 0.98158 15.385
 -1 15 3 53.151 7.726 40.718 180.00 0.96601 11.361
 0 15 3 70.271 10.899 71.070 180.00 0.94480 15.299
 1 15 3 478.423 24.718 476.602 0.00 0.91907 44.678
 2 15 3 3.917 4.921 1.111 0.00 0.89002 5.207
 3 15 3 108.219 7.052 114.468 180.00 0.85879 15.728
 4 15 3 4.990 2.091 6.639 180.00 0.82638 3.612
 -11 16 3 114.136 8.844 119.265 180.00 0.81375 16.936
 -10 16 3 12.324 3.783 17.435 180.00 0.84135 6.099
 -9 16 3 1005.691 26.127 1079.127 0.00 0.86705 75.190
 -8 16 3 34.047 10.017 37.610 0.00 0.88995 12.478
 -7 16 3 402.349 39.817 413.493 180.00 0.90910 51.847
 -6 16 3 48.801 6.415 30.194 180.00 0.92360 9.822
 -5 16 3 279.661 19.869 277.594 180.00 0.93269 32.077
 -4 16 3 347.507 21.906 383.957 0.00 0.93588 37.896
 -3 16 3 418.487 16.552 403.372 0.00 0.93297 37.031
 -2 16 3 139.913 7.615 133.047 180.00 0.92413 17.484
 -1 16 3 152.941 9.322 149.685 180.00 0.90986 19.240
 0 16 3 49.545 4.732 57.594 0.00 0.89091 10.443
 1 16 3 50.377 4.684 49.066 0.00 0.86816 9.961
 2 16 3 5.422 2.387 6.254 180.00 0.84256 3.770
 3 16 3 98.131 7.821 94.805 0.00 0.81503 14.996
 -10 17 3 8.335 3.805 7.473 180.00 0.80903 5.058
 -9 17 3 133.644 6.519 148.575 180.00 0.83086 17.580
 -8 17 3 661.353 18.599 658.809 0.00 0.84993 51.362
 -7 17 3 283.530 11.989 333.821 0.00 0.86550 30.079
 -6 17 3 86.799 7.776 83.062 180.00 0.87687 14.188
 -5 17 3 1.744 4.193 2.714 0.00 0.88350 4.578
 -4 17 3 159.003 13.499 150.349 180.00 0.88507 21.710
 -3 17 3 94.869 9.091 93.772 0.00 0.88147 15.582
 -2 17 3 120.299 10.822 114.465 0.00 0.87291 17.980
 -1 17 3 7.126 8.088 4.564 0.00 0.85981 8.552
 0 17 3 207.931 7.789 246.988 180.00 0.84277 23.692
 1 17 3 185.355 17.073 162.136 180.00 0.82252 24.917
 -8 18 3 455.312 13.152 449.443 180.00 0.81261 38.035
 -7 18 3 244.020 9.556 244.093 0.00 0.82525 24.926
 -6 18 3 705.844 41.612 642.287 0.00 0.83414 63.599
 -5 18 3 86.007 6.875 84.771 180.00 0.83887 13.776
 -4 18 3 394.253 17.775 387.484 180.00 0.83923 36.610
 -3 18 3 13.317 3.518 15.532 180.00 0.83520 5.819
 -2 18 3 314.627 10.723 332.986 0.00 0.82698 30.160
 -1 18 3 16.847 4.468 12.903 0.00 0.81492 6.371
 4 -21 4 227.635 12.239 236.123 0.00 0.80935 25.465
 5 -21 4 126.553 8.902 101.454 0.00 0.80748 16.477
 0 -20 4 228.501 7.088 264.457 0.00 0.81977 24.599
 1 -20 4 3.835 2.569 1.033 0.00 0.83372 3.062
 2 -20 4 111.381 4.196 134.641 0.00 0.84388 15.700
 3 -20 4 55.018 3.864 48.007 180.00 0.84980 9.678
 4 -20 4 1031.881 21.787 1040.169 180.00 0.85120 72.858
 5 -20 4 14.388 3.079 6.558 0.00 0.84802 4.758
 6 -20 4 82.797 4.289 95.278 0.00 0.84040 13.136
 7 -20 4 6.467 3.191 9.629 180.00 0.82870 4.740
 -2 -19 4 164.492 5.435 139.537 180.00 0.82371 17.492
 -1 -19 4 169.572 5.404 177.214 180.00 0.84580 19.247
 0 -19 4 491.643 10.467 462.875 180.00 0.86489 38.391
 1 -19 4 16.008 2.451 8.581 0.00 0.88019 4.684
 2 -19 4 125.698 4.909 124.871 0.00 0.89101 15.785
 3 -19 4 13.509 2.739 10.951 180.00 0.89679 4.953
 4 -19 4 8.271 3.520 17.261 180.00 0.89725 5.752
 5 -19 4 568.080 13.318 520.949 180.00 0.89235 42.838
 6 -19 4 140.930 6.393 132.694 180.00 0.88235 16.995
 7 -19 4 184.420 6.006 186.868 0.00 0.86776 20.155
 8 -19 4 1261.068 20.310 1298.754 0.00 0.84926 86.074
 9 -19 4 395.388 15.828 416.118 180.00 0.82762 36.756
 -4 -18 4 18.518 3.211 19.018 0.00 0.81254 6.158
 -3 -18 4 1233.456 23.076 1270.358 0.00 0.84153 85.233
 -2 -18 4 23.410 4.106 30.947 180.00 0.86892 7.705
 -1 -18 4 3203.297 52.945 3165.033 0.00 0.89379 197.331
 0 -18 4 188.736 6.960 171.599 0.00 0.91514 19.908
 1 -18 4 3539.934 50.961 3490.840 180.00 0.93199 214.715
 2 -18 4 324.696 7.979 353.057 180.00 0.94348 30.282
 3 -18 4 382.492 9.409 374.931 0.00 0.94894 32.650
 4 -18 4 347.691 8.910 367.902 0.00 0.94808 31.563
 5 -18 4 427.838 12.332 425.237 180.00 0.94093 36.340
 6 -18 4 252.261 9.029 268.034 180.00 0.92791 25.837
 7 -18 4 16.718 2.854 17.336 0.00 0.90974 5.758
 8 -18 4 714.078 12.135 686.123 180.00 0.88734 51.398
 9 -18 4 387.154 8.548 439.299 180.00 0.86169 34.993
 10 -18 4 4.310 3.315 7.888 180.00 0.83378 4.532
 -5 -17 4 25.354 2.820 21.642 0.00 0.82164 6.462
 -4 -17 4 193.449 6.455 180.806 180.00 0.85527 20.228
 -3 -17 4 5620.525 72.894 5690.986 180.00 0.88812 337.657
 -2 -17 4 45.420 5.871 56.665 180.00 0.91922 10.847
 -1 -17 4 323.279 10.570 338.387 0.00 0.94741 30.478
 0 -17 4 697.612 16.633 663.137 180.00 0.97144 51.502
 1 -17 4 173.412 7.995 169.989 0.00 0.99007 19.909
 2 -17 4 23.974 3.897 20.701 0.00 1.00221 6.879
 3 -17 4 262.865 7.951 253.819 180.00 1.00708 25.124
 4 -17 4 236.871 7.588 222.064 180.00 1.00438 23.202
 5 -17 4 1076.191 19.456 944.261 0.00 0.99427 69.503
 6 -17 4 1156.701 19.802 1214.690 180.00 0.97740 80.955
 7 -17 4 1785.655 23.865 1767.572 180.00 0.95480 113.701
 8 -17 4 31.735 3.541 37.816 180.00 0.92768 8.178
 9 -17 4 1088.280 17.797 1084.469 180.00 0.89729 74.432
 10 -17 4 528.301 13.859 549.340 180.00 0.86484 43.324
 11 -17 4 105.900 13.633 109.068 0.00 0.83134 19.347
 -6 -16 4 1048.383 20.500 1006.858 0.00 0.82629 71.572
 -5 -16 4 147.904 5.980 155.465 0.00 0.86425 18.004
 -4 -16 4 19.360 3.724 26.995 0.00 0.90244 7.079
 -3 -16 4 2256.499 29.021 2171.184 0.00 0.93992 138.231
 -2 -16 4 1137.818 18.171 1164.887 0.00 0.97548 78.391
 -1 -16 4 246.249 9.761 238.830 180.00 1.00768 24.842
 0 -16 4 29.501 4.976 28.326 0.00 1.03491 8.229
 1 -16 4 3188.082 46.096 3142.813 0.00 1.05558 194.520
 2 -16 4 6.536 3.606 8.343 0.00 1.06832 4.907
 3 -16 4 1230.964 20.954 1173.358 180.00 1.07220 81.091
 4 -16 4 24.973 3.075 31.335 180.00 1.06693 7.294
 5 -16 4 15.935 3.514 10.605 180.00 1.05290 5.499
 6 -16 4 433.474 11.355 415.890 180.00 1.03113 35.773
 7 -16 4 1319.858 21.803 1258.836 0.00 1.00303 86.054
 8 -16 4 157.102 6.545 164.908 180.00 0.97021 18.806
 9 -16 4 1.994 3.129 1.230 180.00 0.93427 3.447
 10 -16 4 550.595 12.903 544.422 0.00 0.89661 43.259
 11 -16 4 20.344 4.006 12.595 180.00 0.85840 6.173
 12 -16 4 3.690 3.085 1.908 0.00 0.82054 3.613
 -7 -15 4 322.934 12.554 313.904 0.00 0.82624 30.301
 -6 -15 4 188.314 6.699 181.493 180.00 0.86798 20.228
 -5 -15 4 262.741 8.045 274.746 180.00 0.91106 25.986
 -4 -15 4 192.526 6.743 201.703 0.00 0.95470 21.178
 -3 -15 4 191.944 7.087 181.946 180.00 0.99778 20.454
 -2 -15 4 0.328 2.957 3.688 180.00 1.03878 3.517
 -1 -15 4 682.069 15.720 738.261 0.00 1.07587 53.688
 0 -15 4 1015.929 18.753 1077.668 180.00 1.10697 73.091
 1 -15 4 1893.197 31.551 1852.386 180.00 1.12999 120.575
 2 -15 4 1422.127 25.771 1301.996 0.00 1.14319 90.550
 3 -15 4 16.949 4.424 13.849 180.00 1.14546 6.418
 4 -15 4 1439.055 21.146 1468.273 180.00 1.13662 95.756
 5 -15 4 139.831 6.201 134.426 180.00 1.11740 16.976
 6 -15 4 2.933 3.675 9.594 180.00 1.08935 4.903
 7 -15 4 299.467 9.522 296.038 0.00 1.05443 28.026
 8 -15 4 79.639 4.566 87.304 0.00 1.01478 12.749
 9 -15 4 6.186 3.348 2.289 0.00 0.97234 4.036
 10 -15 4 525.007 13.308 500.898 180.00 0.92878 41.291
 11 -15 4 384.500 10.286 368.752 180.00 0.88536 32.716
 12 -15 4 21.381 3.253 22.881 0.00 0.84300 6.604
 -8 -14 4 253.685 9.450 250.786 0.00 0.82151 25.338
 -7 -14 4 1.214 2.560 0.478 0.00 0.86627 2.751
 -6 -14 4 356.918 9.497 340.034 0.00 0.91349 30.837
 -5 -14 4 3734.283 48.179 3734.067 0.00 0.96265 226.493
 -4 -14 4 249.767 8.124 248.253 0.00 1.01285 24.694
 -3 -14 4 828.552 16.664 844.359 180.00 1.06275 60.543
 -2 -14 4 7476.072 83.463 7625.165 0.00 1.11046 444.505
 -1 -14 4 2337.289 32.982 2347.245 0.00 1.15359 147.012
 0 -14 4 4071.633 45.855 4142.201 180.00 1.18940 247.166
 1 -14 4 914.573 19.302 923.793 180.00 1.21514 65.769
 2 -14 4 210.381 8.591 236.915 180.00 1.22853 23.614
 3 -14 4 154.050 6.116 146.417 0.00 1.22829 17.789
 4 -14 4 3475.170 40.070 3577.033 0.00 1.21444 214.370
 5 -14 4 2535.035 31.814 2526.405 180.00 1.18832 156.940
 6 -14 4 79.443 5.299 88.014 180.00 1.15221 13.060
 7 -14 4 83.422 6.328 74.855 180.00 1.10888 12.971
 8 -14 4 18.898 3.478 9.538 0.00 1.06105 5.513
 9 -14 4 658.198 15.439 656.812 180.00 1.01112 50.172
 10 -14 4 3.354 3.357 1.675 0.00 0.96093 3.799
 11 -14 4 94.369 5.040 83.125 0.00 0.91182 13.085
 12 -14 4 662.701 18.209 727.987 180.00 0.86468 53.746
 13 -14 4 135.927 9.791 133.716 0.00 0.82001 18.483
 -9 -13 4 8.820 3.045 1.848 0.00 0.81234 3.898
 -8 -13 4 750.177 20.044 770.299 180.00 0.85920 57.479
 -7 -13 4 695.924 13.533 630.837 180.00 0.90956 49.355
 -6 -13 4 130.057 6.462 132.323 0.00 0.96322 16.764
 -5 -13 4 781.504 18.460 748.700 0.00 1.01964 56.731
 -4 -13 4 1558.004 27.799 1538.021 180.00 1.07782 102.114
 -3 -13 4 6925.044 78.219 7090.551 180.00 1.13613 413.801
 -2 -13 4 17.608 4.105 12.511 0.00 1.19220 6.120
 -1 -13 4 2608.311 30.980 2717.028 0.00 1.24288 165.125
 0 -13 4 113.757 5.072 107.008 0.00 1.28450 14.723
 1 -13 4 1789.510 25.482 1710.327 180.00 1.31335 112.027
 2 -13 4 903.472 20.096 929.095 0.00 1.32645 65.997
 3 -13 4 1057.471 32.088 1144.230 0.00 1.32232 80.615
 4 -13 4 317.942 7.849 312.185 180.00 1.30145 28.507
 5 -13 4 2185.035 28.795 2250.427 0.00 1.26610 139.780
 6 -13 4 76.330 5.063 60.533 180.00 1.21969 11.477
 7 -13 4 449.702 11.332 418.279 180.00 1.16601 36.163
 8 -13 4 2684.911 30.375 2617.872 180.00 1.10853 162.773
 9 -13 4 1296.793 19.880 1304.133 0.00 1.05004 86.827
 10 -13 4 13.893 3.718 3.998 180.00 0.99253 4.924
 11 -13 4 16.254 3.577 11.503 180.00 0.93733 5.633
 12 -13 4 591.703 14.611 578.953 0.00 0.88520 45.827
 13 -13 4 370.461 9.926 383.284 180.00 0.83649 32.892
 -9 -12 4 23.123 3.346 37.563 180.00 0.84716 7.785
 -8 -12 4 255.675 11.815 237.164 180.00 0.89953 25.834
 -7 -12 4 5149.636 56.784 5049.242 180.00 0.95638 302.301
 -6 -12 4 121.439 6.570 107.085 180.00 1.01762 15.482
 -5 -12 4 7774.571 90.562 7733.628 0.00 1.08275 455.322
 -4 -12 4 10.594 4.153 6.862 0.00 1.15068 5.371
 -3 -12 4 6057.305 66.376 6132.979 180.00 1.21947 360.528
 -2 -12 4 308.049 8.930 337.254 0.00 1.28609 29.608
 -1 -12 4 165.834 27.822 198.490 180.00 1.34637 33.885
 0 -12 4 934.598 46.584 718.675 180.00 1.39526 72.403
 1 -12 4 2217.685 62.433 2262.821 0.00 1.42764 151.337
 2 -12 4 9.479 9.038 0.338 180.00 1.43957 9.300
 3 -12 4 2658.937 58.940 2703.155 180.00 1.42947 172.973
 4 -12 4 182.445 14.810 175.094 0.00 1.39868 23.829
 5 -12 4 869.992 31.987 857.623 0.00 1.35099 67.554
 6 -12 4 144.189 5.794 115.312 0.00 1.29147 16.068
 7 -12 4 738.528 14.681 688.501 0.00 1.22521 52.597
 8 -12 4 1330.737 17.309 1222.000 0.00 1.15647 83.866
 9 -12 4 72.039 4.804 76.531 180.00 1.08837 12.093
 10 -12 4 50.266 5.433 62.098 0.00 1.02295 11.040
 11 -12 4 63.576 5.020 53.179 180.00 0.96136 10.719
 12 -12 4 3.685 3.238 3.435 0.00 0.90413 3.933
 13 -12 4 3.093 2.939 0.898 0.00 0.85139 3.308
 -10 -11 4 751.525 21.811 746.075 180.00 0.83077 57.283
 -9 -11 4 1045.982 18.997 1070.142 0.00 0.88397 73.428
 -8 -11 4 1391.392 22.275 1369.282 0.00 0.94259 91.515
 -7 -11 4 23.093 4.337 10.498 180.00 1.00695 6.337
 -6 -11 4 116.676 5.881 126.575 180.00 1.07713 15.987
 -5 -11 4 38.231 3.772 27.842 0.00 1.15276 7.830
 -4 -11 4 8499.938 87.440 8762.095 0.00 1.23271 505.795
 -3 -11 4 941.602 15.236 965.199 0.00 1.31469 66.725
 -2 -11 4 3782.672 90.340 3783.443 180.00 1.39482 241.587
 -1 -11 4 184.601 17.115 235.953 0.00 1.46747 27.401
 0 -11 4 3645.866 101.557 3744.639 0.00 1.52555 242.356
 1 -11 4 740.684 38.433 788.537 180.00 1.56186 66.597
 2 -11 4 1174.060 40.481 1174.704 180.00 1.57110 87.269
 3 -11 4 2560.421 54.355 2567.646 0.00 1.55181 164.917
 4 -11 4 156.250 11.426 164.407 0.00 1.50698 20.973
 5 -11 4 10796.919 164.548 10961.567 180.00 1.44284 644.559
 6 -11 4 1894.842 58.125 1815.405 0.00 1.36677 128.869
 7 -11 4 1809.882 23.659 1652.544 180.00 1.28542 109.879
 8 -11 4 1032.922 14.030 1074.793 180.00 1.20381 72.233
 9 -11 4 71.423 4.520 63.828 0.00 1.12521 11.294
 10 -11 4 548.876 13.599 596.108 180.00 1.05144 45.356
 11 -11 4 486.206 12.132 443.064 180.00 0.98332 38.034
 12 -11 4 29.701 4.060 23.093 0.00 0.92104 7.352
 13 -11 4 361.353 10.981 412.087 0.00 0.86440 34.146
 14 -11 4 25.693 5.390 19.265 180.00 0.81302 7.784
 -11 -10 4 86.649 7.500 124.842 180.00 0.81079 15.915
 -10 -10 4 3243.640 49.960 3259.231 180.00 0.86375 200.693
 -9 -10 4 694.885 16.689 659.128 180.00 0.92272 51.324
 -8 -10 4 2506.101 35.235 2422.766 0.00 0.98841 153.360
 -7 -10 4 1445.300 22.155 1295.281 0.00 1.06143 89.765
 -6 -10 4 17626.723 166.384 17628.148 180.00 1.14216 1013.377
 -5 -10 4 2575.880 31.018 2617.602 0.00 1.23048 160.880
 -4 -10 4 237.049 8.438 259.415 180.00 1.32534 24.991
 -3 -10 4 3070.896 67.900 3027.833 180.00 1.42409 194.708
 -2 -10 4 76.176 10.908 74.763 0.00 1.52178 15.573
 -1 -10 4 1872.762 45.679 1892.707 0.00 1.61065 126.071
 0 -10 4 24.054 7.582 26.970 180.00 1.68054 9.806
 1 -10 4 46.033 11.805 14.103 0.00 1.72100 13.269
 2 -10 4 15721.169 208.050 13819.310 0.00 1.72488 847.766
 3 -10 4 1661.591 39.624 1447.057 0.00 1.69142 104.580
 4 -10 4 185.204 12.995 122.629 0.00 1.62670 20.861
 5 -10 4 8861.378 133.888 7863.428 0.00 1.54080 490.013
 6 -10 4 264.889 19.993 123.905 0.00 1.44418 27.048
 7 -10 4 1002.990 51.500 866.084 180.00 1.34516 80.875
 8 -10 4 14.697 2.731 4.616 180.00 1.24923 4.344
 9 -10 4 360.509 8.103 342.211 0.00 1.15946 30.591
 10 -10 4 375.563 8.485 353.032 180.00 1.07716 31.410
 11 -10 4 23.183 3.604 19.625 180.00 1.00260 6.604
 12 -10 4 12.656 4.726 9.564 0.00 0.93547 6.131
 13 -10 4 640.004 15.836 632.707 180.00 0.87519 49.080
 14 -10 4 294.800 16.310 323.874 0.00 0.82107 31.895
 -11 -9 4 463.152 13.978 492.343 0.00 0.83984 40.055
 -10 -9 4 86.730 8.646 102.972 0.00 0.89794 15.549
 -9 -9 4 314.585 10.407 323.285 0.00 0.96329 29.676
 -8 -9 4 36.261 3.944 26.425 0.00 1.03692 7.751
 -7 -9 4 1087.897 17.986 980.771 180.00 1.11988 70.660
 -6 -9 4 3942.812 40.571 4069.490 0.00 1.21302 241.186
 -5 -9 4 953.335 14.196 1040.655 180.00 1.31670 69.517
 -4 -9 4 9923.018 153.058 9780.303 180.00 1.43012 583.217
 -3 -9 4 19.018 7.301 24.445 0.00 1.55041 9.313
 -2 -9 4 2572.478 55.944 2462.066 0.00 1.67125 161.943
 -1 -9 4 1641.254 45.734 1814.997 180.00 1.78179 119.348
 0 -9 4 574.284 24.911 630.947 0.00 1.86703 51.535
 1 -9 4 9431.396 188.969 8412.622 0.00 1.91139 536.877
 2 -9 4 868.089 37.291 460.403 0.00 1.90521 57.828
 3 -9 4 1117.209 26.055 925.903 0.00 1.84990 71.707
 4 -9 4 4276.885 64.885 3751.669 180.00 1.75716 241.010
 5 -9 4 580.263 22.784 595.637 180.00 1.64293 49.426
 6 -9 4 2801.873 72.304 2326.630 0.00 1.52142 167.595
 7 -9 4 1671.276 42.443 1598.352 180.00 1.40234 111.086
 8 -9 4 630.551 10.821 570.687 180.00 1.29108 45.184
 9 -9 4 201.660 6.087 245.413 0.00 1.18990 22.993
 10 -9 4 7737.074 62.886 7848.585 0.00 1.09924 454.192
 11 -9 4 45.068 3.702 37.636 0.00 1.01859 8.669
 12 -9 4 187.154 7.102 181.350 180.00 0.94702 20.334
 13 -9 4 12.565 3.711 15.826 180.00 0.88348 5.931
 14 -9 4 6.243 3.331 1.422 180.00 0.82698 3.922
 -12 -8 4 875.955 20.505 906.460 180.00 0.81328 64.807
 -11 -8 4 616.279 18.691 519.716 0.00 0.86948 45.613
 -10 -8 4 399.544 11.377 354.922 0.00 0.93310 32.836
 -9 -8 4 1657.840 29.423 1746.449 180.00 1.00542 111.911
 -8 -8 4 1081.398 18.136 1041.737 180.00 1.08791 72.817
 -7 -8 4 28.983 3.590 9.842 180.00 1.18220 6.043
 -6 -8 4 9.860 2.599 7.986 0.00 1.28986 4.370
 -5 -8 4 63.358 9.751 55.538 0.00 1.41204 13.691
 -4 -8 4 1744.067 45.271 1730.360 0.00 1.54864 118.017
 -3 -8 4 5195.180 89.058 4474.681 0.00 1.69679 290.298
 -2 -8 4 750.231 25.828 436.806 0.00 1.84856 48.445
 -1 -8 4 34453.031 342.443 30966.467 0.00 1.98855 1843.794
 0 -8 4 79.586 10.748 68.551 180.00 2.09391 15.278
 1 -8 4 631.564 23.867 547.858 0.00 2.14075 49.180
 2 -8 4 2916.114 45.101 2683.695 0.00 2.11630 172.700
 3 -8 4 31.688 4.855 15.440 180.00 2.02740 7.366
 4 -8 4 15355.490 201.295 13840.570 180.00 1.89578 840.275
 5 -8 4 68.855 11.936 125.747 0.00 1.74572 18.121
 6 -8 4 6597.743 122.536 6257.581 0.00 1.59522 388.922
 7 -8 4 913.670 26.260 752.005 0.00 1.45441 62.124
 8 -8 4 250.818 8.324 248.859 180.00 1.32749 24.806
 9 -8 4 246.305 6.321 250.483 0.00 1.21526 24.182
 10 -8 4 2840.923 28.976 2836.484 180.00 1.11684 173.457
 11 -8 4 251.978 7.385 249.338 0.00 1.03073 24.550
 12 -8 4 7.829 2.745 7.489 0.00 0.95532 4.290
 13 -8 4 192.144 8.387 203.749 180.00 0.88906 21.833
 14 -8 4 15.321 3.689 21.452 0.00 0.83059 6.487
 -12 -7 4 174.366 8.611 150.241 0.00 0.83859 19.372
 -11 -7 4 211.533 8.757 174.775 180.00 0.89943 21.198
 -10 -7 4 47.353 4.002 44.794 180.00 0.96891 9.313
 -9 -7 4 252.423 9.162 248.648 0.00 1.04874 25.123
 -8 -7 4 255.379 6.604 244.015 0.00 1.14096 24.178
 -7 -7 4 535.129 9.827 590.788 180.00 1.24799 43.909
 -6 -7 4 334.848 33.945 330.958 180.00 1.37244 44.335
 -5 -7 4 2872.832 54.716 2805.390 0.00 1.51676 179.019
 -4 -7 4 540.171 20.015 454.087 0.00 1.68217 42.548
 -3 -7 4 5865.418 93.751 5445.354 0.00 1.86646 338.341
 -2 -7 4 6688.243 88.485 5730.598 0.00 2.05998 362.097
 -1 -7 4 34.122 5.273 29.043 180.00 2.24059 8.601
 0 -7 4 15778.780 201.441 14625.680 0.00 2.37240 876.486
 1 -7 4 635.035 14.120 496.164 180.00 2.41757 43.415
 2 -7 4 381.370 10.102 312.393 0.00 2.36057 30.436
 3 -7 4 9460.312 95.807 8780.910 0.00 2.22078 525.620
 4 -7 4 44.741 5.536 28.357 0.00 2.03697 9.044
 5 -7 4 4702.947 76.091 4156.627 180.00 1.84367 266.316
 6 -7 4 1415.599 36.114 1353.435 180.00 1.66132 95.697
 7 -7 4 6290.808 88.540 6299.679 0.00 1.49841 375.541
 8 -7 4 1121.044 28.452 1132.327 0.00 1.35657 79.941
 9 -7 4 3461.601 30.290 3589.769 180.00 1.23434 212.980
 10 -7 4 60.688 4.107 44.422 0.00 1.12922 9.733
 11 -7 4 15.286 3.128 12.386 0.00 1.03859 5.396
 12 -7 4 72.733 4.202 64.944 0.00 0.96010 11.266
 13 -7 4 440.654 13.990 418.783 0.00 0.89174 36.934
 14 -7 4 1295.828 31.757 1488.239 0.00 0.83183 96.803
 -12 -6 4 251.488 8.970 290.304 180.00 0.86371 26.677
 -11 -6 4 3.508 3.027 3.314 180.00 0.92931 3.735
 -10 -6 4 26.099 3.416 32.401 0.00 1.00490 7.560
 -9 -6 4 24.038 3.232 21.039 0.00 1.09266 6.554
 -8 -6 4 243.193 6.582 254.692 0.00 1.19538 24.359
 -7 -6 4 479.341 12.264 448.280 0.00 1.31646 38.143
 -6 -6 4 520.196 28.275 454.658 0.00 1.45998 46.707
 -5 -6 4 1057.980 28.749 1164.201 180.00 1.63036 80.059
 -4 -6 4 5782.790 82.311 5914.928 0.00 1.83118 350.883
 -3 -6 4 70.086 7.158 42.143 0.00 2.06209 11.484
 -2 -6 4 720.754 15.600 562.389 180.00 2.31209 47.907
 -1 -6 4 3492.618 45.687 3930.748 0.00 2.54909 228.755
 0 -6 4 8842.836 110.891 8916.914 180.00 2.71493 522.272
 1 -6 4 66206.672 690.244 62667.355 180.00 2.74841 3653.761
 2 -6 4 883.634 16.301 623.964 180.00 2.63487 53.366
 3 -6 4 6700.856 75.375 6627.295 0.00 2.42084 392.162
 4 -6 4 297.514 9.286 337.345 180.00 2.17098 29.516
 5 -6 4 1365.131 32.453 1135.967 0.00 1.92933 85.832
 6 -6 4 4109.704 65.103 3839.200 0.00 1.71481 241.211
 7 -6 4 4468.644 62.107 4407.313 180.00 1.53136 267.515
 8 -6 4 369.272 14.732 328.788 0.00 1.37656 32.645
 9 -6 4 1494.343 20.142 1567.706 0.00 1.24614 100.221
 10 -6 4 316.056 8.326 329.455 180.00 1.13581 29.283
 11 -6 4 1000.230 15.736 958.445 0.00 1.04185 67.675
 12 -6 4 6.546 3.027 10.386 0.00 0.96121 4.714
 13 -6 4 238.247 9.410 238.635 0.00 0.89146 24.541
 14 -6 4 0.064 2.869 4.120 0.00 0.83066 3.485
 -13 -5 4 0.861 2.353 0.796 0.00 0.82715 2.586
 -12 -5 4 480.775 11.745 424.596 0.00 0.88828 37.116
 -11 -5 4 174.430 6.418 168.592 0.00 0.95867 19.292
 -10 -5 4 260.568 12.465 296.092 180.00 1.04046 28.433
 -9 -5 4 1.110 2.826 7.743 0.00 1.13640 3.982
 -8 -5 4 8.821 3.310 2.018 0.00 1.25011 4.128
 -7 -5 4 1300.231 50.660 1424.774 180.00 1.38627 102.527
 -6 -5 4 4993.434 103.753 4782.404 0.00 1.55084 302.387
 -5 -5 4 6021.375 86.106 5832.885 0.00 1.75103 353.142
 -4 -5 4 11838.394 143.236 12244.175 180.00 1.99424 705.238
 -3 -5 4 365.512 12.366 347.898 180.00 2.28402 32.293
 -2 -5 4 5176.397 96.501 5689.491 0.00 2.60932 335.520
 -1 -5 4 7310.204 77.262 7052.608 0.00 2.92354 419.297
 0 -5 4 1436.066 22.431 1434.363 180.00 3.13013 94.751
 1 -5 4 45335.008 534.419 42341.043 0.00 3.13003 2497.358
 2 -5 4 15210.525 154.068 13948.558 0.00 2.92330 831.531
 3 -5 4 6465.538 69.009 6775.936 180.00 2.60903 392.128
 4 -5 4 283.557 19.854 321.591 0.00 2.28375 33.583
 5 -5 4 12058.686 121.497 11606.269 0.00 1.99401 681.746
 6 -5 4 5889.820 68.447 5890.585 180.00 1.75084 348.961
 7 -5 4 2262.418 35.713 2043.743 0.00 1.55068 135.282
 8 -5 4 200.190 11.445 181.222 0.00 1.38614 22.472
 9 -5 4 271.138 6.954 234.951 0.00 1.25001 24.228
 10 -5 4 2567.581 29.422 2510.707 0.00 1.13631 156.494
 11 -5 4 3263.264 36.103 3131.444 0.00 1.04038 193.361
 12 -5 4 198.354 6.843 197.375 180.00 0.95860 21.151
 13 -5 4 403.411 12.603 431.146 180.00 0.88822 36.197
 14 -5 4 454.036 18.650 455.903 0.00 0.82710 40.472
 -13 -4 4 354.531 9.646 321.856 180.00 0.84709 30.135
 -12 -4 4 30.021 5.581 20.003 180.00 0.91186 8.104
 -11 -4 4 676.448 14.393 673.271 180.00 0.98693 50.806
 -10 -4 4 1653.500 26.019 1481.955 0.00 1.07482 101.341
 -9 -4 4 88.786 7.377 102.390 180.00 1.17891 14.901
 -8 -4 4 3411.021 39.861 3449.217 180.00 1.30373 208.459
 -7 -4 4 397.922 21.845 484.231 0.00 1.45539 42.049
 -6 -4 4 9866.690 146.595 9066.730 0.00 1.64216 554.794
 -5 -4 4 5831.634 81.301 5420.319 180.00 1.87489 333.585
 -4 -4 4 13962.235 147.979 13815.044 0.00 2.16639 802.603
 -3 -4 4 2009.722 24.033 1882.805 0.00 2.52694 122.092
 -2 -4 4 6442.397 71.531 6766.032 180.00 2.94777 391.791
 -1 -4 4 48371.988 799.229 47292.750 180.00 3.36146 2797.655
 0 -4 4 2370.879 37.712 2807.672 0.00 3.60708 165.496
 1 -4 4 40765.074 841.232 38790.594 180.00 3.53208 2375.583
 2 -4 4 12246.448 138.974 12103.443 180.00 3.18794 706.702
 3 -4 4 518.336 10.034 479.297 180.00 2.75683 39.407
 4 -4 4 4032.365 44.004 3473.146 180.00 2.35900 221.540
 5 -4 4 987.863 20.272 886.214 180.00 2.02960 66.026
 6 -4 4 2679.057 37.909 2902.661 0.00 1.76566 174.631
 7 -4 4 792.398 19.903 746.282 0.00 1.55473 57.326
 8 -4 4 128.540 11.420 127.460 180.00 1.38463 19.010
 9 -4 4 845.001 13.110 888.831 180.00 1.24571 61.626
 10 -4 4 22.577 3.540 17.179 180.00 1.13070 6.352
 11 -4 4 8.838 3.499 7.182 180.00 1.03424 4.827
 12 -4 4 1097.936 17.403 1140.094 0.00 0.95236 76.567
 13 -4 4 91.652 7.405 108.985 180.00 0.88212 15.276
 14 -4 4 972.087 31.338 1058.140 180.00 0.82126 75.848
 -13 -3 4 139.711 5.979 131.676 180.00 0.86581 16.771
 -12 -3 4 1138.486 19.505 1105.344 180.00 0.93399 76.541
 -11 -3 4 1459.984 24.380 1478.274 0.00 1.01344 97.267
 -10 -3 4 317.758 14.129 324.661 180.00 1.10709 31.285
 -9 -3 4 32.093 4.084 28.139 180.00 1.21890 7.799
 -8 -3 4 2652.534 63.038 2704.128 0.00 1.35433 174.334
 -7 -3 4 1087.509 40.972 1012.291 0.00 1.52100 80.697
 -6 -3 4 6142.275 88.296 5970.743 180.00 1.72964 360.861
 -5 -3 4 2405.564 48.085 1942.746 180.00 1.99518 138.026
 -4 -3 4 5259.227 65.692 5000.336 0.00 2.33701 304.315
 -3 -3 4 6921.915 86.660 7253.497 180.00 2.77432 421.376
 -2 -3 4 51.843 4.371 36.725 180.00 3.30245 9.126
 -1 -3 4 24059.068 216.641 23053.902 0.00 3.82358 1339.905
 0 -3 4 17892.295 244.301 18298.891 180.00 4.08077 1058.211
 1 -3 4 18523.941 257.269 17751.000 0.00 3.87372 1052.876
 2 -3 4 17478.746 234.597 17326.543 0.00 3.36769 1013.136
 3 -3 4 891.296 12.268 1056.674 180.00 2.83244 68.589
 4 -3 4 1172.549 18.524 1075.481 0.00 2.38325 75.826
 5 -3 4 12.886 3.252 12.731 180.00 2.03105 5.391
 6 -3 4 1214.350 25.230 1164.395 180.00 1.75761 81.679
 7 -3 4 14.853 4.575 3.130 0.00 1.54313 5.566
 8 -3 4 6707.702 140.119 6541.909 0.00 1.37215 406.689
 9 -3 4 2173.848 24.960 2167.981 180.00 1.23350 135.795
 10 -3 4 7184.047 68.794 6959.723 180.00 1.11922 412.075
 11 -3 4 1209.948 19.533 1161.360 0.00 1.02367 79.910
 12 -3 4 304.630 13.635 300.191 0.00 0.94271 29.924
 13 -3 4 152.328 7.159 153.454 0.00 0.87333 18.438
 14 -3 4 165.231 10.568 165.861 180.00 0.81327 20.752
 -14 -2 4 132.173 6.917 107.608 180.00 0.82142 15.897
 -13 -2 4 436.107 9.873 389.290 0.00 0.88293 34.364
 -12 -2 4 118.745 6.237 102.880 0.00 0.95414 15.089
 -11 -2 4 1351.341 23.303 1238.148 180.00 1.03750 86.267
 -10 -2 4 47.364 5.383 40.101 0.00 1.13625 9.718
 -9 -2 4 626.048 23.742 688.550 0.00 1.25488 53.858
 -8 -2 4 1554.323 44.891 1493.777 180.00 1.39967 106.451
 -7 -2 4 47.052 7.500 12.600 0.00 1.57955 9.588
 -6 -2 4 10.282 4.625 0.768 0.00 1.80746 5.194
 -5 -2 4 646.941 15.781 699.379 180.00 2.10194 51.633
 -4 -2 4 32070.691 292.438 31351.654 180.00 2.48822 1805.465
 -3 -2 4 159.360 6.470 291.560 0.00 2.99292 24.123
 -2 -2 4 1345.752 20.571 1409.113 0.00 3.61083 91.740
 -1 -2 4 59333.246 521.230 58989.277 180.00 4.19962 3362.989
 0 -2 4 7332.405 56.411 7363.850 180.00 4.40046 427.891
 1 -2 4 66651.695 548.896 66194.117 180.00 4.03156 3768.137
 2 -2 4 12999.631 119.516 12491.854 0.00 3.40307 731.299
 3 -2 4 1176.136 14.674 1337.528 0.00 2.81591 84.784
 4 -2 4 8593.643 83.683 8321.261 0.00 2.35167 490.655
 5 -2 4 558.648 12.663 641.475 180.00 1.99814 46.959
 6 -2 4 270.528 11.167 320.738 180.00 1.72760 29.016
 7 -2 4 91.652 8.534 108.485 0.00 1.51692 15.832
 8 -2 4 8.433 4.834 7.695 180.00 1.34956 5.893
 9 -2 4 1618.240 21.285 1540.399 0.00 1.21405 101.732
 10 -2 4 1456.194 26.053 1506.808 0.00 1.10243 98.667
 11 -2 4 1019.233 15.967 1004.268 180.00 1.00907 69.773
 12 -2 4 73.744 5.547 61.677 0.00 0.92995 11.691
 13 -2 4 134.951 6.547 133.530 0.00 0.86210 16.958
 -14 -1 4 354.974 10.051 367.346 0.00 0.83450 32.023
 -13 -1 4 94.378 4.980 82.863 0.00 0.89804 13.049
 -12 -1 4 184.583 7.487 197.829 180.00 0.97178 21.102
 -11 -1 4 505.233 11.453 446.818 0.00 1.05833 38.323
 -10 -1 4 41.312 6.118 36.333 0.00 1.16120 9.766
 -9 -1 4 845.313 16.596 833.608 180.00 1.28523 60.437
 -8 -1 4 564.594 22.785 535.391 180.00 1.43725 47.091
 -7 -1 4 8199.833 112.749 7826.950 0.00 1.62704 471.335
 -6 -1 4 1856.335 33.862 1476.449 0.00 1.86879 107.050
 -5 -1 4 91.640 6.191 120.429 0.00 2.18286 15.254
 -4 -1 4 475.541 12.510 327.226 0.00 2.59640 33.631
 -3 -1 4 17516.752 214.187 17971.912 180.00 3.13494 1032.859
 -2 -1 4 5708.946 49.650 5691.366 0.00 3.77683 335.060
 -1 -1 4 66682.398 585.035 65077.219 0.00 4.32751 3732.949
 0 -1 4 12735.864 117.364 12774.328 180.00 4.40087 736.501
 1 -1 4 3161.645 32.394 2894.824 0.00 3.92813 182.110
 2 -1 4 686.099 12.530 563.972 0.00 3.28047 46.409
 3 -1 4 6710.995 66.231 6158.937 180.00 2.71182 373.465
 4 -1 4 7249.540 81.809 6816.308 180.00 2.27051 410.395
 5 -1 4 2131.661 30.819 2296.904 0.00 1.93558 140.935
 6 -1 4 1127.189 27.506 939.732 180.00 1.67884 72.908
 7 -1 4 5650.059 78.529 5630.934 180.00 1.47825 337.272
 8 -1 4 405.486 11.083 376.014 0.00 1.31833 33.648
 9 -1 4 726.107 14.478 739.146 0.00 1.18839 54.184
 10 -1 4 154.233 9.095 169.028 0.00 1.08102 19.947
 11 -1 4 8.353 3.281 14.961 0.00 0.99097 5.405
 12 -1 4 196.104 6.878 239.468 0.00 0.91446 22.857
 13 -1 4 825.050 21.646 877.872 180.00 0.84871 63.237
 -14 0 4 1313.912 24.631 1238.686 180.00 0.84568 85.977
 -13 0 4 939.903 16.484 917.958 180.00 0.91076 65.249
 -12 0 4 26.505 3.668 13.507 180.00 0.98638 6.288
 -11 0 4 1057.505 17.100 1013.886 0.00 1.07522 71.100
 -10 0 4 45.294 5.064 55.787 180.00 1.18090 10.380
 -9 0 4 318.954 14.283 277.136 180.00 1.30839 29.647
 -8 0 4 110.851 10.901 126.025 180.00 1.46466 18.298
 -7 0 4 3307.395 58.121 2592.953 0.00 1.65955 180.261
 -6 0 4 9163.770 106.970 9028.992 0.00 1.90701 531.419
 -5 0 4 2584.895 37.346 2434.417 0.00 2.22609 155.714
 -4 0 4 2599.947 43.034 2134.202 0.00 2.63927 146.658
 -3 0 4 10055.284 99.955 9714.892 0.00 3.15811 571.609
 -2 0 4 5816.542 57.476 5668.851 180.00 3.72913 337.460
 -1 0 4 935.363 15.141 948.792 180.00 4.13466 65.981
 0 0 4 3102.399 51.664 3067.521 0.00 4.08174 191.654
 1 0 4 54522.820 481.094 53332.680 0.00 3.61576 3059.436
 2 0 4 43128.898 337.951 41409.449 180.00 3.04434 2387.584
 3 0 4 938.697 18.518 697.372 0.00 2.54619 57.739
 4 0 4 3778.020 58.910 3865.405 0.00 2.15397 234.556
 5 0 4 1986.175 34.930 1859.428 180.00 1.85132 123.429
 6 0 4 11.727 4.124 4.156 0.00 1.61597 5.152
 7 0 4 1071.832 24.942 1167.242 0.00 1.42995 79.130
 8 0 4 578.613 16.623 631.898 180.00 1.28026 48.193
 9 0 4 3649.731 42.854 3827.924 180.00 1.15771 227.314
 10 0 4 357.780 10.469 378.453 180.00 1.05583 32.634
 11 0 4 69.654 5.176 83.353 180.00 0.96995 12.531
 12 0 4 106.711 5.796 117.083 180.00 0.89668 15.292
 13 0 4 67.335 5.670 69.628 180.00 0.83348 11.993
 -14 1 4 839.353 15.648 848.091 0.00 0.85468 60.608
 -13 1 4 356.913 13.421 338.898 180.00 0.92075 32.220
 -12 1 4 133.328 6.592 114.157 180.00 0.99747 16.078
 -11 1 4 1679.464 33.007 1711.996 0.00 1.08750 112.056
 -10 1 4 27804.904 285.544 27228.113 0.00 1.19441 1574.158
 -9 1 4 283.148 12.940 320.323 180.00 1.32301 29.962
 -8 1 4 3596.022 64.840 3600.153 0.00 1.47989 223.336
 -7 1 4 20010.154 235.743 18654.088 0.00 1.67404 1107.797
 -6 1 4 18319.332 275.483 17741.947 180.00 1.91738 1053.461
 -5 1 4 13188.198 153.665 12394.784 180.00 2.22429 737.548
 -4 1 4 168.134 5.941 99.272 180.00 2.60661 15.937
 -3 1 4 1408.812 16.288 1350.117 180.00 3.05458 89.857
 -2 1 4 25723.832 229.185 26576.350 180.00 3.48974 1502.446
 -1 1 4 2146.480 37.545 2002.604 180.00 3.72701 132.208
 0 1 4 4265.176 76.522 3980.264 0.00 3.60820 252.323
 1 1 4 33258.383 321.158 31065.477 180.00 3.21795 1821.644
 2 1 4 14491.542 138.390 13694.994 0.00 2.76004 806.209
 3 1 4 1520.789 26.480 1694.368 0.00 2.35107 106.775
 4 1 4 5358.083 66.095 5546.515 180.00 2.01827 326.161
 5 1 4 12.514 4.793 11.129 0.00 1.75407 6.300
 6 1 4 294.424 11.630 293.659 0.00 1.54399 28.625
 7 1 4 11.368 7.076 2.780 180.00 1.37505 7.623
 8 1 4 185.084 7.790 192.836 0.00 1.23727 21.016
 9 1 4 482.347 12.200 568.421 0.00 1.12330 42.676
 10 1 4 728.123 13.186 670.436 180.00 1.02774 51.334
 11 1 4 10.157 3.180 8.267 180.00 0.94664 4.782
 12 1 4 4403.927 70.722 4491.411 0.00 0.87705 271.512
 13 1 4 18.586 3.446 16.369 0.00 0.81675 6.070
 -14 2 4 2820.351 38.910 3049.073 0.00 0.86128 182.781
 -13 2 4 559.661 12.485 530.555 0.00 0.92770 42.788
 -12 2 4 22.757 4.456 9.564 180.00 1.00465 6.332
 -11 2 4 6360.969 76.327 6133.853 0.00 1.09466 368.071
 -10 2 4 198.172 9.305 148.825 0.00 1.20106 20.115
 -9 2 4 4696.778 68.948 4773.707 0.00 1.32819 286.580
 -8 2 4 78.620 10.476 47.176 0.00 1.48176 14.186
 -7 2 4 168.884 15.308 268.004 180.00 1.66904 27.163
 -6 2 4 2818.570 63.852 2395.146 0.00 1.89851 166.782
 -5 2 4 1192.182 23.162 1106.308 0.00 2.17777 78.559
 -4 2 4 3747.993 41.684 3714.123 180.00 2.50629 224.720
 -3 2 4 543.020 10.895 500.624 0.00 2.85730 40.907
 -2 2 4 49535.281 457.009 48221.816 0.00 3.15102 2775.350
 -1 2 4 2340.072 37.034 2079.654 0.00 3.26361 138.335
 0 2 4 21427.225 257.956 20636.502 180.00 3.13116 1210.691
 1 2 4 2195.032 24.159 2377.034 0.00 2.82787 143.760
 2 2 4 27.889 3.880 41.955 0.00 2.47656 8.474
 3 2 4 3374.161 57.469 3007.586 180.00 2.15178 196.015
 4 2 4 238.805 11.389 200.661 180.00 1.87696 23.927
 5 2 4 4715.705 62.328 4298.507 180.00 1.65145 268.101
 6 2 4 8785.436 116.439 8579.403 180.00 1.46738 510.153
 7 2 4 66.556 4.929 66.965 180.00 1.31634 11.500
 8 2 4 50.875 4.682 38.508 180.00 1.19119 9.357
 9 2 4 218.351 8.241 202.180 0.00 1.08636 22.246
 10 2 4 83.802 5.243 78.710 180.00 0.99758 12.681
 11 2 4 10.110 3.583 1.742 180.00 0.92162 4.390
 12 2 4 537.592 13.810 596.992 180.00 0.85601 45.244
 -14 3 4 781.423 22.549 966.553 0.00 0.86531 65.941
 -13 3 4 4720.397 52.422 4730.973 0.00 0.93140 281.923
 -12 3 4 3.517 4.022 4.923 0.00 1.00767 4.744
 -11 3 4 103.284 6.712 89.513 180.00 1.09639 14.323
 -10 3 4 7853.644 106.397 7478.180 0.00 1.20048 450.894
 -9 3 4 2046.333 33.986 2068.716 180.00 1.32358 131.823
 -8 3 4 10687.363 160.814 10076.958 180.00 1.47011 609.713
 -7 3 4 13.957 7.484 34.739 0.00 1.64506 9.876
 -6 3 4 3512.805 57.488 3713.411 0.00 1.85288 223.902
 -5 3 4 5008.638 58.781 4825.295 180.00 2.09438 291.897
 -4 3 4 58.091 4.198 49.265 0.00 2.35954 9.978
 -3 3 4 7625.594 72.205 7579.176 0.00 2.61536 443.590
 -2 3 4 287.692 13.918 291.065 0.00 2.79817 29.411
 -1 3 4 8501.789 100.638 8085.042 0.00 2.83774 483.518
 0 3 4 14142.661 125.416 13578.097 0.00 2.71579 793.341
 1 3 4 3523.390 49.500 3391.614 180.00 2.48507 210.463
 2 3 4 29701.246 419.727 27060.168 180.00 2.21832 1632.068
 3 3 4 320.211 12.691 350.758 0.00 1.96328 31.680
 4 3 4 2354.700 44.167 2088.934 180.00 1.73918 141.003
 5 3 4 1391.487 32.610 1221.485 180.00 1.54911 89.351
 6 3 4 280.424 12.940 354.918 0.00 1.38974 31.197
 7 3 4 2173.332 33.671 2038.964 180.00 1.25615 132.966
 8 3 4 872.678 17.063 870.019 180.00 1.14356 62.404
 9 3 4 2889.430 36.520 2969.682 0.00 1.04797 180.643
 10 3 4 975.777 18.196 1008.768 0.00 0.96612 69.685
 11 3 4 666.063 14.859 579.505 180.00 0.89546 47.295
 12 3 4 153.753 6.121 141.767 180.00 0.83397 17.580
 -15 4 4 486.868 19.384 528.941 0.00 0.80953 43.945
 -14 4 4 2844.370 85.243 3075.814 0.00 0.86664 199.202
 -13 4 4 9.239 3.239 9.095 0.00 0.93173 4.859
 -12 4 4 23.742 4.500 16.219 0.00 1.00640 6.905
 -11 4 4 149.550 8.824 132.567 0.00 1.09261 18.224
 -10 4 4 507.110 18.541 545.552 0.00 1.19272 44.529
 -9 4 4 4968.498 68.010 4974.525 180.00 1.30948 298.592
 -8 4 4 229.994 19.486 255.816 0.00 1.44587 30.314
 -7 4 4 1350.733 38.381 1206.178 0.00 1.60446 90.394
 -6 4 4 45.640 6.898 22.100 0.00 1.78598 9.618
 -5 4 4 9896.264 112.687 9030.844 0.00 1.98615 546.042
 -4 4 4 7900.514 73.436 7318.157 0.00 2.19037 439.241
 -3 4 4 859.498 16.125 919.156 180.00 2.36820 63.721
 -2 4 4 12074.039 102.524 10499.113 180.00 2.47599 638.068
 -1 4 4 9021.869 91.187 7942.205 180.00 2.47785 485.938
 0 4 4 53.747 5.113 51.178 0.00 2.37310 10.382
 1 4 4 1777.812 28.774 1498.385 180.00 2.19684 104.924
 2 4 4 22959.969 333.341 20480.457 180.00 1.99291 1250.910
 3 4 4 16109.556 247.382 15248.542 180.00 1.79230 916.474
 4 4 4 41.252 8.717 37.990 0.00 1.61006 11.650
 5 4 4 7333.636 119.701 7654.896 0.00 1.45071 451.217
 6 4 4 21.047 4.193 9.904 180.00 1.31363 6.108
 7 4 4 254.779 11.650 231.585 0.00 1.19627 25.531
 8 4 4 8.447 3.679 9.193 180.00 1.09566 5.134
 9 4 4 2455.760 39.237 2520.925 180.00 1.00904 156.974
 10 4 4 587.937 14.812 624.230 180.00 0.93402 47.488
 11 4 4 681.845 16.406 629.424 0.00 0.86864 49.910
 12 4 4 113.919 8.672 111.212 0.00 0.81129 16.500
 -15 5 4 118.566 9.235 95.577 180.00 0.80927 16.244
 -14 5 4 48.012 6.008 36.142 180.00 0.86524 9.875
 -13 5 4 460.591 12.439 511.312 0.00 0.92868 40.205
 -12 5 4 901.625 30.206 860.940 180.00 1.00090 67.381
 -11 5 4 193.579 9.452 199.255 180.00 1.08348 22.113
 -10 5 4 236.288 13.431 247.433 0.00 1.17817 26.633
 -9 5 4 3218.831 46.517 3252.661 0.00 1.28678 199.173
 -8 5 4 28.512 9.963 14.925 180.00 1.41084 11.305
 -7 5 4 1005.985 41.078 905.533 180.00 1.55081 75.979
 -6 5 4 90.144 8.306 123.626 0.00 1.70464 16.333
 -5 5 4 4894.944 64.873 4253.808 180.00 1.86526 270.334
 -4 5 4 2682.560 35.071 2787.273 0.00 2.01764 169.873
 -3 5 4 4874.956 51.991 4569.329 0.00 2.13779 278.745
 -2 5 4 29457.773 270.102 27159.746 180.00 2.19837 1599.319
 -1 5 4 46641.250 419.541 40865.520 180.00 2.18236 2445.067
 0 5 4 70.641 6.249 13.370 180.00 2.09448 9.381
 1 5 4 859.496 21.770 665.730 180.00 1.95784 56.333
 2 5 4 957.222 28.810 769.865 180.00 1.79968 64.597
 3 5 4 61.462 13.181 76.880 0.00 1.64053 17.051
 4 5 4 577.216 25.016 523.302 180.00 1.49185 48.016
 5 5 4 7144.700 119.859 7350.183 180.00 1.35831 436.903
 6 5 4 3123.713 48.306 3200.666 0.00 1.24069 195.987
 7 5 4 521.106 15.769 565.990 0.00 1.13797 44.448
 8 5 4 1392.517 26.802 1302.238 180.00 1.04844 90.323
 9 5 4 33.247 4.920 28.234 0.00 0.97029 8.310
 10 5 4 141.682 7.865 115.996 180.00 0.90182 16.901
 11 5 4 85.579 4.324 93.129 0.00 0.84158 13.109
 -14 6 4 -1.991 2.980 3.146 180.00 0.86116 3.441
 -13 6 4 345.064 10.652 331.261 0.00 0.92234 30.650
 -12 6 4 735.400 19.605 701.723 180.00 0.99138 54.597
 -11 6 4 287.303 21.604 259.866 180.00 1.06941 32.740
 -10 6 4 409.961 13.582 363.686 180.00 1.15758 34.179
 -9 6 4 8.324 4.562 1.609 0.00 1.25681 5.125
 -8 6 4 2007.897 53.658 2179.825 0.00 1.36738 141.391
 -7 6 4 730.735 25.865 646.028 0.00 1.48818 55.161
 -6 6 4 2594.274 46.164 2667.555 180.00 1.61549 166.601
 -5 6 4 1305.478 27.910 1037.375 180.00 1.74145 79.652
 -4 6 4 222.507 10.819 182.925 0.00 1.85293 22.659
 -3 6 4 847.582 21.925 937.243 180.00 1.93268 65.866
 -2 6 4 3866.240 49.122 3962.751 0.00 1.96450 237.463
 -1 6 4 3514.660 49.865 2646.906 180.00 1.94090 183.440
 0 6 4 9929.115 123.922 9612.558 180.00 1.86749 570.252
 1 6 4 843.473 32.495 1056.898 180.00 1.75965 74.089
 2 6 4 23713.006 356.390 23544.320 0.00 1.63491 1380.907
 3 6 4 694.336 32.308 645.925 0.00 1.50718 57.873
 4 6 4 138.337 16.222 133.581 180.00 1.38507 22.594
 5 6 4 1927.187 41.499 1872.485 0.00 1.27283 124.865
 6 6 4 255.620 9.933 259.819 180.00 1.17188 25.912
 7 6 4 68.267 5.998 78.395 180.00 1.08208 12.613
 8 6 4 790.340 18.091 797.334 0.00 1.00259 58.541
 9 6 4 2.838 3.526 3.134 0.00 0.93226 4.090
 10 6 4 322.896 11.072 324.763 180.00 0.86997 30.130
 -14 7 4 462.555 10.611 479.928 180.00 0.85451 38.526
 -13 7 4 20.541 4.087 22.677 180.00 0.91292 7.007
 -12 7 4 1350.725 33.525 1238.026 0.00 0.97816 89.555
 -11 7 4 169.449 18.958 186.007 180.00 1.05096 26.746
 -10 7 4 2440.588 38.877 2561.077 180.00 1.13189 158.067
 -9 7 4 93.521 7.739 94.254 180.00 1.22111 14.825
 -8 7 4 807.237 19.433 845.541 180.00 1.31798 61.020
 -7 7 4 1573.243 40.478 1519.672 0.00 1.42038 105.895
 -6 7 4 4847.685 65.743 4837.718 0.00 1.52393 290.900
 -5 7 4 3320.774 57.940 3076.928 180.00 1.62122 197.679
 -4 7 4 15271.797 167.320 14032.361 180.00 1.70184 838.274
 -3 7 4 6157.230 85.356 5901.452 0.00 1.75405 357.910
 -2 7 4 2757.098 37.915 2792.932 0.00 1.76855 172.050
 -1 7 4 4922.096 80.535 4461.059 180.00 1.74250 282.414
 0 7 4 4011.836 85.637 3508.734 0.00 1.68092 234.285
 1 7 4 3251.333 76.500 3025.854 0.00 1.59428 200.920
 2 7 4 7653.396 143.525 7680.134 180.00 1.49423 464.684
 3 7 4 235.577 20.363 216.073 180.00 1.39039 29.715
 4 7 4 2487.666 59.135 2588.962 0.00 1.28926 166.026
 5 7 4 4778.014 85.751 4780.168 180.00 1.19447 292.761
 6 7 4 1117.471 25.310 1156.841 180.00 1.10762 79.692
 7 7 4 1013.335 21.354 1030.480 180.00 1.02909 72.042
 8 7 4 10.616 4.479 8.423 0.00 0.95854 5.762
 9 7 4 1.920 3.278 6.415 0.00 0.89536 4.211
 10 7 4 257.135 9.463 236.769 0.00 0.83877 24.860
 -14 8 4 8.143 2.619 11.426 180.00 0.84545 4.660
 -13 8 4 69.517 5.296 54.579 0.00 0.90070 11.086
 -12 8 4 179.831 8.974 166.654 180.00 0.96171 20.317
 -11 8 4 3101.838 51.084 3140.932 0.00 1.02883 194.137
 -10 8 4 3007.722 54.601 3119.500 0.00 1.10217 192.633
 -9 8 4 2615.245 45.393 2552.285 180.00 1.18131 162.617
 -8 8 4 229.583 11.312 188.789 180.00 1.26498 23.259
 -7 8 4 6193.921 98.438 5923.209 0.00 1.35060 362.695
 -6 8 4 510.744 19.503 449.916 0.00 1.43381 41.651
 -5 8 4 2737.233 52.752 2621.163 180.00 1.50827 169.438
 -4 8 4 21.605 5.349 38.602 0.00 1.56616 8.850
 -3 8 4 256.625 15.297 124.205 0.00 1.59979 23.655
 -2 8 4 11256.564 139.866 11206.138 180.00 1.60393 656.000
 -1 8 4 3065.096 50.509 3055.984 0.00 1.57792 190.257
 0 8 4 1553.844 42.395 1615.678 0.00 1.52587 109.630
 1 8 4 25.762 7.911 16.830 180.00 1.45509 9.574
 2 8 4 25.121 24.112 34.039 0.00 1.37354 25.062
 3 8 4 451.943 16.590 491.846 0.00 1.28806 40.819
 4 8 4 185.033 12.131 214.086 0.00 1.20354 23.782
 5 8 4 10426.946 305.819 10572.059 0.00 1.12300 675.002
 6 8 4 2985.063 70.593 3066.175 0.00 1.04803 195.503
 7 8 4 758.290 24.207 726.225 180.00 0.97922 57.663
 8 8 4 207.046 9.168 196.437 180.00 0.91659 22.150
 9 8 4 44.086 3.393 40.382 0.00 0.85983 8.687
 10 8 4 61.699 6.634 56.852 180.00 0.80848 11.702
 -14 9 4 99.764 6.090 88.975 0.00 0.83423 13.933
 -13 9 4 2068.443 48.029 1976.541 180.00 0.88602 133.278
 -12 9 4 19.080 12.750 30.340 180.00 0.94252 14.218
 -11 9 4 18.416 4.943 14.116 180.00 1.00377 6.860
 -10 9 4 5.101 6.147 2.966 0.00 1.06950 6.557
 -9 9 4 1610.071 34.040 1599.593 0.00 1.13891 107.107
 -8 9 4 3.432 5.065 2.008 0.00 1.21039 5.400
 -7 9 4 3574.535 45.328 3666.589 180.00 1.28127 220.509
 -6 9 4 17.175 6.142 21.666 180.00 1.34760 8.208
 -5 9 4 5203.737 108.242 5145.982 0.00 1.40427 320.384
 -4 9 4 887.260 28.272 934.327 180.00 1.44564 68.829
 -3 9 4 647.291 30.770 693.169 180.00 1.46674 57.801
 -2 9 4 1399.130 34.604 1324.025 0.00 1.46473 93.817
 -1 9 4 1825.754 38.357 1680.155 180.00 1.43990 115.210
 0 9 4 138.855 13.147 139.795 180.00 1.39553 20.736
 1 9 4 1894.687 59.510 2025.987 0.00 1.33681 136.566
 2 9 4 1240.226 24.306 1154.964 0.00 1.26937 81.525
 3 9 4 4502.915 75.436 4424.274 180.00 1.19815 272.144
 4 9 4 3184.865 67.086 3392.936 180.00 1.12686 209.319
 5 9 4 884.144 22.056 881.386 180.00 1.05799 64.562
 6 9 4 91.912 7.482 97.471 0.00 0.99299 14.802
 7 9 4 680.283 18.210 652.265 0.00 0.93254 51.328
 8 9 4 35.673 3.364 45.180 180.00 0.87685 8.713
 9 9 4 671.062 26.160 627.310 180.00 0.82585 53.656
 -14 10 4 -1.177 2.410 2.710 0.00 0.82111 2.891
 -13 10 4 1662.750 36.419 1705.970 0.00 0.86927 112.596
 -12 10 4 9.866 4.028 1.985 180.00 0.92113 4.772
 -11 10 4 696.911 18.225 680.543 180.00 0.97652 52.654
 -10 10 4 182.267 9.549 191.942 0.00 1.03489 21.638
 -9 10 4 2824.698 57.676 2899.007 0.00 1.09521 182.414
 -8 10 4 415.967 15.421 441.420 180.00 1.15577 37.872
 -7 10 4 350.377 15.579 342.453 180.00 1.21404 33.187
 -6 10 4 4.708 3.954 1.385 0.00 1.26666 4.377
 -5 10 4 1330.099 28.868 1383.277 180.00 1.30966 92.742
 -4 10 4 2115.029 48.338 2109.230 0.00 1.33905 138.860
 -3 10 4 1931.261 50.919 1837.802 0.00 1.35168 127.179
 -2 10 4 48.579 7.892 59.590 0.00 1.34607 12.276
 -1 10 4 385.973 12.677 363.363 0.00 1.32290 33.370
 0 10 4 1119.910 21.535 1154.553 180.00 1.28474 78.536
 1 10 4 8.605 3.728 5.683 0.00 1.23537 4.837
 2 10 4 5405.192 75.191 5709.272 0.00 1.17886 334.905
 3 10 4 6994.339 116.728 7200.167 0.00 1.11884 427.956
 4 10 4 685.663 23.619 832.572 180.00 1.05818 59.877
 5 10 4 1106.586 32.916 1036.945 180.00 0.99889 78.094
 6 10 4 1107.540 24.929 1121.887 0.00 0.94226 78.138
 7 10 4 44.856 3.672 40.033 180.00 0.88899 8.802
 8 10 4 561.157 23.240 620.472 180.00 0.83938 50.162
 -13 11 4 7.989 2.364 0.047 0.00 0.85083 3.066
 -12 11 4 44.953 4.947 37.417 0.00 0.89808 9.253
 -11 11 4 0.824 7.659 1.069 0.00 0.94778 7.749
 -10 11 4 1409.232 30.724 1493.677 180.00 0.99922 98.691
 -9 11 4 755.300 26.084 688.848 180.00 1.05127 57.143
 -8 11 4 2272.086 52.971 2153.135 0.00 1.10227 144.803
 -7 11 4 486.359 15.780 495.206 0.00 1.14995 41.244
 -6 11 4 1201.453 27.112 1263.600 180.00 1.19157 85.597
 -5 11 4 560.621 14.928 562.603 180.00 1.22413 44.757
 -4 11 4 4957.973 70.171 5066.571 180.00 1.24484 302.245
 -3 11 4 10.492 3.765 6.727 180.00 1.25173 5.059
 -2 11 4 1064.609 24.864 1124.604 0.00 1.24409 77.445
 -1 11 4 258.806 10.961 227.309 0.00 1.22270 25.136
 0 11 4 419.215 17.108 501.581 180.00 1.18960 40.795
 1 11 4 27.006 4.044 31.416 180.00 1.14759 7.828
 2 11 4 306.210 11.501 246.358 180.00 1.09967 27.002
 3 11 4 95.926 9.742 62.755 180.00 1.04857 14.689
 4 11 4 56.251 8.268 43.522 0.00 0.99651 11.944
 5 11 4 559.280 16.684 502.564 0.00 0.94514 43.178
 6 11 4 1115.138 37.119 1033.619 180.00 0.89556 79.988
 7 11 4 169.631 7.385 167.053 0.00 0.84844 19.469
 -13 12 4 4.231 2.833 0.641 180.00 0.83110 3.259
 -12 12 4 2347.302 49.118 2522.713 0.00 0.87387 157.863
 -11 12 4 8.490 7.021 2.276 0.00 0.91817 7.447
 -10 12 4 610.960 15.342 679.655 0.00 0.96322 50.114
 -9 12 4 284.843 12.351 342.692 180.00 1.00790 30.582
 -8 12 4 1291.954 29.327 1133.629 180.00 1.05066 83.320
 -7 12 4 118.766 7.366 85.553 0.00 1.08957 14.812
 -6 12 4 210.286 20.758 229.033 0.00 1.12244 29.996
 -5 12 4 4235.931 70.139 4111.677 180.00 1.14704 254.655
 -4 12 4 933.539 20.238 997.320 180.00 1.16144 69.062
 -3 12 4 637.156 21.121 637.443 180.00 1.16442 51.148
 -2 12 4 4200.749 70.090 4059.351 180.00 1.15571 252.130
 -1 12 4 127.077 8.564 103.713 180.00 1.13608 16.405
 0 12 4 1548.019 31.074 1571.643 0.00 1.10715 104.082
 1 12 4 1301.520 45.420 1548.310 180.00 1.07101 104.232
 2 12 4 3231.771 183.398 3286.517 180.00 1.02994 267.819
 3 12 4 878.466 37.502 992.258 0.00 0.98602 74.862
 4 12 4 3.298 4.178 0.950 0.00 0.94099 4.461
 5 12 4 20.150 5.139 30.723 180.00 0.89619 8.184
 6 12 4 753.758 16.762 782.206 0.00 0.85256 56.920
 7 12 4 24.625 6.889 15.496 180.00 0.81074 8.638
 -13 13 4 15.225 3.772 27.209 180.00 0.81043 6.968
 -12 13 4 541.666 16.487 562.395 180.00 0.84893 44.950
 -11 13 4 231.929 22.617 252.900 0.00 0.88821 32.356
 -10 13 4 279.699 9.640 302.350 180.00 0.92749 27.928
 -9 13 4 1256.697 27.731 1176.113 180.00 0.96569 83.658
 -8 13 4 1132.944 26.125 1158.824 180.00 1.00144 80.302
 -7 13 4 6401.885 166.623 6466.078 180.00 1.03314 408.748
 -6 13 4 4702.474 107.906 4587.820 180.00 1.05908 291.991
 -5 13 4 28.535 9.039 28.379 0.00 1.07759 11.145
 -4 13 4 965.572 25.414 892.398 0.00 1.08739 67.607
 -3 13 4 1083.982 29.157 1057.008 180.00 1.08771 76.893
 -2 13 4 22.880 5.603 4.897 180.00 1.07853 6.861
 -1 13 4 6416.601 107.849 6740.675 0.00 1.06056 398.643
 0 13 4 96.809 8.686 56.822 180.00 1.03507 13.766
 1 13 4 126.811 11.168 99.788 0.00 1.00369 17.743
 2 13 4 2342.294 47.769 2358.778 0.00 0.96816 151.518
 3 13 4 541.701 19.417 478.177 180.00 0.93008 43.140
 4 13 4 1596.902 37.477 1525.187 180.00 0.89084 105.394
 5 13 4 13.088 4.187 6.023 0.00 0.85152 5.434
 6 13 4 427.330 12.600 460.505 0.00 0.81295 37.738
 -12 14 4 70.644 8.860 60.985 0.00 0.82365 13.479
 -11 14 4 3308.434 181.804 3425.962 180.00 0.85834 271.635
 -10 14 4 2237.259 39.056 2315.740 180.00 0.89246 145.547
 -9 14 4 144.872 9.902 162.340 180.00 0.92502 19.873
 -8 14 4 2357.248 52.090 2331.522 180.00 0.95487 152.238
 -7 14 4 3417.836 174.367 3273.052 180.00 0.98068 263.945
 -6 14 4 50.288 14.747 53.646 180.00 1.00112 17.320
 -5 14 4 6.533 6.636 3.355 180.00 1.01499 7.093
 -4 14 4 90.262 7.986 89.256 0.00 1.02140 14.660
 -3 14 4 425.162 16.674 425.430 0.00 1.01991 37.992
 -2 14 4 1255.576 31.664 1023.279 0.00 1.01063 79.685
 -1 14 4 8103.893 130.251 7911.435 180.00 0.99418 477.137
 0 14 4 11.584 10.561 5.878 0.00 0.97158 11.075
 1 14 4 107.377 12.505 155.593 180.00 0.94410 20.337
 2 14 4 4.474 4.372 6.015 0.00 0.91309 5.191
 3 14 4 400.009 14.686 398.598 0.00 0.87982 35.724
 4 14 4 -2.693 3.529 0.165 180.00 0.84538 3.551
 5 14 4 787.833 19.027 863.510 180.00 0.81069 61.191
 -11 15 4 868.894 76.886 964.936 180.00 0.82889 99.762
 -10 15 4 771.252 16.881 795.497 180.00 0.85845 57.762
 -9 15 4 1061.620 39.763 1196.919 180.00 0.88616 85.797
 -8 15 4 127.729 8.836 92.012 180.00 0.91105 16.064
 -7 15 4 2480.996 77.002 2353.079 0.00 0.93205 165.217
 -6 15 4 -2.000 6.998 4.579 180.00 0.94814 7.300
 -5 15 4 2020.008 105.402 1951.688 180.00 0.95844 161.590
 -4 15 4 178.434 12.038 194.406 0.00 0.96236 22.866
 -3 15 4 443.290 16.183 475.142 0.00 0.95966 39.896
 -2 15 4 236.873 12.321 241.744 180.00 0.95050 25.889
 -1 15 4 37.477 8.820 44.717 0.00 0.93543 11.953
 0 15 4 597.715 15.961 552.294 180.00 0.91526 45.413
 1 15 4 2201.485 102.456 2221.999 180.00 0.89102 170.294
 2 15 4 31.100 7.250 17.638 180.00 0.86375 9.230
 3 15 4 579.116 16.259 532.724 0.00 0.83446 44.469
 -10 16 4 753.246 27.268 825.146 180.00 0.82568 62.313
 -9 16 4 99.287 8.261 67.191 180.00 0.84924 14.028
 -8 16 4 578.080 17.627 548.045 0.00 0.86998 45.519
 -7 16 4 33.485 5.598 39.227 0.00 0.88706 9.389
 -6 16 4 1469.629 50.483 1403.449 0.00 0.89969 104.525
 -5 16 4 325.718 16.963 298.584 0.00 0.90725 31.891
 -4 16 4 3087.765 89.442 3042.815 180.00 0.90934 204.013
 -3 16 4 610.272 17.646 626.912 180.00 0.90583 48.947
 -2 16 4 736.046 20.898 701.091 180.00 0.89693 55.063
 -1 16 4 268.534 11.644 277.132 0.00 0.88309 27.515
 0 16 4 17.050 3.217 30.811 180.00 0.86500 7.027
 1 16 4 82.213 4.803 67.016 0.00 0.84345 11.862
 2 16 4 96.827 5.781 94.942 180.00 0.81930 14.016
 -9 17 4 396.030 19.997 408.257 0.00 0.81430 38.477
 -8 17 4 1968.523 57.034 2022.923 180.00 0.83158 136.660
 -7 17 4 37.972 4.885 49.483 180.00 0.84546 9.725
 -6 17 4 230.852 10.556 182.790 180.00 0.85535 22.691
 -5 17 4 131.544 7.615 121.794 0.00 0.86078 16.818
 -4 17 4 620.726 18.123 606.799 0.00 0.86151 48.586
 -3 17 4 1226.079 41.040 1099.163 180.00 0.85749 85.879
 -2 17 4 13.681 4.546 6.421 180.00 0.84891 5.774
 -1 17 4 264.350 10.229 302.029 0.00 0.83619 27.828
 0 17 4 3169.783 73.024 3216.505 0.00 0.81987 204.852
 -6 18 4 187.771 8.591 186.356 180.00 0.81469 21.117
 -5 18 4 255.810 9.571 247.257 0.00 0.81848 25.287
 -4 18 4 -2.043 5.386 0.326 180.00 0.81820 5.414
 3 -21 5 0.724 3.868 0.493 0.00 0.81410 3.971
 4 -21 5 84.476 5.482 79.997 180.00 0.81561 12.863
 5 -21 5 176.801 10.943 186.834 0.00 0.81309 21.985
 -1 -20 5 79.245 7.458 83.119 180.00 0.81086 13.844
 0 -20 5 47.196 3.725 48.030 0.00 0.82793 9.390
 1 -20 5 9.606 3.136 9.196 0.00 0.84164 4.820
 2 -20 5 191.949 6.443 197.736 180.00 0.85140 20.906
 3 -20 5 74.258 3.864 79.300 0.00 0.85677 11.956
 4 -20 5 42.623 3.587 43.909 0.00 0.85750 8.940
 5 -20 5 211.088 6.812 243.440 180.00 0.85354 23.308
 6 -20 5 7.333 2.484 8.824 0.00 0.84509 4.254
 7 -20 5 21.686 4.050 15.379 180.00 0.83255 6.476
 8 -20 5 48.580 5.872 69.112 180.00 0.81645 11.584
 -3 -19 5 2.883 2.537 3.856 0.00 0.80793 3.383
 -2 -19 5 395.740 17.577 387.105 180.00 0.83238 36.527
 -1 -19 5 526.106 10.340 529.262 0.00 0.85449 41.527
 0 -19 5 8.718 2.490 8.205 180.00 0.87343 4.266
 1 -19 5 102.029 4.553 96.532 180.00 0.88842 13.761
 2 -19 5 8.164 2.425 11.177 0.00 0.89872 4.528
 3 -19 5 95.366 5.149 104.099 180.00 0.90383 14.173
 4 -19 5 9.347 3.209 1.943 0.00 0.90347 4.070
 5 -19 5 1254.530 25.594 1219.329 0.00 0.89765 84.490
 6 -19 5 3.854 2.404 7.500 0.00 0.88669 3.839
 7 -19 5 885.842 22.665 930.972 180.00 0.87114 66.576
 8 -19 5 51.125 7.448 53.983 180.00 0.85173 11.784
 9 -19 5 165.098 6.375 192.688 0.00 0.82927 20.105
 -4 -18 5 277.330 9.992 278.677 180.00 0.82123 27.089
 -3 -18 5 22.942 3.002 21.850 180.00 0.85051 6.465
 -2 -18 5 222.756 7.646 214.856 0.00 0.87805 22.640
 -1 -18 5 556.146 17.912 557.941 180.00 0.90290 45.592
 0 -18 5 310.776 8.991 324.084 0.00 0.92404 29.166
 1 -18 5 634.473 11.443 633.119 0.00 0.94046 47.755
 2 -18 5 64.904 4.168 57.064 180.00 0.95129 10.604
 3 -18 5 845.225 13.833 829.232 180.00 0.95592 59.573
 4 -18 5 287.048 8.890 309.942 0.00 0.95405 28.119
 5 -18 5 18.170 3.735 17.682 180.00 0.94582 6.327
 6 -18 5 162.090 6.704 160.898 180.00 0.93169 18.796
 7 -18 5 579.385 11.278 554.996 0.00 0.91244 43.743
 8 -18 5 12.206 3.507 3.746 0.00 0.88905 4.655
 9 -18 5 678.850 20.905 643.662 180.00 0.86253 52.015
 10 -18 5 309.375 14.766 325.605 0.00 0.83389 31.460
 -5 -17 5 104.906 5.117 100.656 180.00 0.83037 14.226
 -4 -17 5 400.527 11.083 393.105 0.00 0.86441 34.201
 -3 -17 5 245.887 8.517 249.000 0.00 0.89755 24.779
 -2 -17 5 433.743 10.607 443.295 180.00 0.92878 36.589
 -1 -17 5 63.343 5.583 66.030 0.00 0.95690 11.664
 0 -17 5 56.117 5.720 45.936 180.00 0.98062 10.474
 1 -17 5 229.491 7.672 232.527 180.00 0.99867 23.504
 2 -17 5 6.983 3.205 1.846 0.00 1.00997 3.913
 3 -17 5 1967.416 24.532 1898.332 0.00 1.01379 121.984
 4 -17 5 749.714 12.968 715.711 180.00 1.00986 53.367
 5 -17 5 486.087 11.961 480.603 180.00 0.99847 39.386
 6 -17 5 1125.953 19.492 1060.158 0.00 0.98033 74.655
 7 -17 5 62.915 4.037 58.094 180.00 0.95655 10.555
 8 -17 5 19.934 3.198 16.648 180.00 0.92837 6.014
 9 -17 5 647.666 14.354 579.037 0.00 0.89711 46.781
 10 -17 5 4.769 2.767 2.526 0.00 0.86395 3.506
 11 -17 5 53.691 5.110 41.344 180.00 0.82991 9.824
 -6 -16 5 19.936 3.418 20.579 180.00 0.83491 6.451
 -5 -16 5 8.131 3.079 7.580 0.00 0.87338 4.537
 -4 -16 5 134.367 5.919 133.196 180.00 0.91199 16.698
 -3 -16 5 62.177 4.760 61.557 180.00 0.94976 11.021
 -2 -16 5 404.947 10.979 392.896 0.00 0.98542 34.244
 -1 -16 5 270.603 9.162 261.029 0.00 1.01746 25.969
 0 -16 5 302.799 11.218 293.332 180.00 1.04423 28.607
 1 -16 5 4.053 4.065 0.832 180.00 1.06412 4.383
 2 -16 5 270.264 9.269 252.697 0.00 1.07577 25.673
 3 -16 5 1296.459 17.459 1269.793 180.00 1.07832 85.030
 4 -16 5 192.269 7.154 191.815 0.00 1.07157 20.896
 5 -16 5 24.473 3.635 19.692 0.00 1.05604 6.675
 6 -16 5 797.796 16.135 764.708 180.00 1.03283 56.905
 7 -16 5 181.644 6.740 174.772 180.00 1.00346 19.816
 8 -16 5 3.300 4.247 1.139 0.00 0.96957 4.546
 9 -16 5 60.600 5.310 54.100 0.00 0.93278 10.828
 10 -16 5 47.707 4.393 48.264 0.00 0.89449 9.703
 11 -16 5 8.805 4.306 12.908 0.00 0.85583 5.932
 12 -16 5 141.860 6.977 159.894 180.00 0.81768 18.420
 -7 -15 5 245.326 7.876 256.962 0.00 0.83460 24.874
 -6 -15 5 37.792 4.169 36.531 0.00 0.87693 8.580
 -5 -15 5 0.460 3.415 0.751 0.00 0.92055 3.547
 -4 -15 5 78.978 4.845 76.385 0.00 0.96462 12.280
 -3 -15 5 82.787 4.633 89.680 0.00 1.00796 12.972
 -2 -15 5 43.237 3.829 41.467 180.00 1.04899 8.907
 -1 -15 5 183.019 6.597 179.859 180.00 1.08578 20.013
 0 -15 5 728.190 17.226 759.205 0.00 1.11620 55.752
 1 -15 5 48.252 5.218 50.360 0.00 1.13816 10.236
 2 -15 5 1271.029 23.946 1300.951 180.00 1.14993 87.264
 3 -15 5 581.892 12.144 590.062 0.00 1.15053 45.333
 4 -15 5 11.791 2.721 11.281 180.00 1.13990 4.890
 5 -15 5 829.459 15.126 859.795 0.00 1.11894 60.725
 6 -15 5 8.870 3.649 17.335 180.00 1.08931 5.863
 7 -15 5 163.661 6.591 176.381 180.00 1.05309 19.453
 8 -15 5 38.689 3.821 39.743 180.00 1.01241 8.652
 9 -15 5 2.850 3.723 5.494 0.00 0.96923 4.518
 10 -15 5 256.740 9.074 273.578 0.00 0.92517 26.159
 11 -15 5 2.671 3.215 1.159 180.00 0.88146 3.561
 12 -15 5 22.931 3.202 35.176 0.00 0.83897 7.550
 -8 -14 5 169.863 6.309 158.510 0.00 0.82947 18.724
 -7 -14 5 206.346 8.394 208.187 180.00 0.87486 22.303
 -6 -14 5 124.780 6.315 118.758 180.00 0.92270 15.982
 -5 -14 5 420.162 11.275 394.086 0.00 0.97241 34.673
 -4 -14 5 129.840 6.214 122.622 0.00 1.02303 16.231
 -3 -14 5 308.163 8.266 311.589 180.00 1.07313 28.409
 -2 -14 5 7.330 2.803 1.661 180.00 1.12074 3.590
 -1 -14 5 568.097 10.553 588.607 0.00 1.16335 44.618
 0 -14 5 249.181 7.284 262.442 180.00 1.19816 24.992
 1 -14 5 98.652 6.503 102.038 0.00 1.22242 14.700
 2 -14 5 195.846 10.095 202.625 0.00 1.23394 22.573
 3 -14 5 1373.711 18.807 1463.398 180.00 1.23159 93.880
 4 -14 5 52.144 3.384 66.324 0.00 1.21561 10.486
 5 -14 5 12.805 2.942 8.258 0.00 1.18752 4.764
 6 -14 5 61.746 4.764 69.004 0.00 1.14977 11.411
 7 -14 5 102.072 5.422 85.760 0.00 1.10518 13.554
 8 -14 5 77.846 4.599 78.924 0.00 1.05649 12.287
 9 -14 5 5.369 3.412 3.402 180.00 1.00601 4.171
 10 -14 5 117.797 5.947 121.390 180.00 0.95556 15.801
 11 -14 5 1355.759 20.893 1432.347 0.00 0.90640 92.850
 12 -14 5 2.363 3.015 1.078 180.00 0.85933 3.349
 13 -14 5 185.879 11.325 176.352 180.00 0.81484 21.949
 -9 -13 5 21.808 4.093 20.266 180.00 0.81978 6.879
 -8 -13 5 306.136 14.692 318.539 180.00 0.86729 31.111
 -7 -13 5 95.664 5.198 92.346 180.00 0.91830 13.631
 -6 -13 5 464.806 11.872 474.041 0.00 0.97258 38.713
 -5 -13 5 10.799 3.864 11.082 180.00 1.02953 5.546
 -4 -13 5 19.968 4.460 18.573 180.00 1.08807 6.914
 -3 -13 5 210.497 7.328 221.591 0.00 1.14646 22.560
 -2 -13 5 124.433 4.955 116.056 180.00 1.20219 15.361
 -1 -13 5 492.056 10.198 511.622 180.00 1.25201 40.178
 0 -13 5 358.953 8.252 391.755 0.00 1.29215 32.532
 1 -13 5 83.865 4.906 93.899 180.00 1.31894 13.308
 2 -13 5 20.167 3.728 26.318 180.00 1.32955 7.062
 3 -13 5 376.202 13.570 402.247 0.00 1.32279 34.975
 4 -13 5 65.543 3.860 75.277 180.00 1.29942 11.509
 5 -13 5 2113.508 26.080 2124.017 180.00 1.26196 133.277
 6 -13 5 158.070 6.947 154.750 0.00 1.21398 18.536
 7 -13 5 1139.097 19.528 1193.887 0.00 1.15926 79.803
 8 -13 5 514.562 16.134 552.493 180.00 1.10122 43.969
 9 -13 5 300.619 9.538 312.021 180.00 1.04254 28.675
 10 -13 5 489.853 10.724 462.906 0.00 0.98512 38.429
 11 -13 5 130.668 6.032 123.860 180.00 0.93017 16.236
 12 -13 5 6.820 2.893 4.871 180.00 0.87840 4.028
 13 -13 5 1094.037 31.973 1105.881 0.00 0.83010 79.872
 -9 -12 5 710.371 13.659 753.396 180.00 0.85463 54.209
 -8 -12 5 3.448 3.564 1.267 180.00 0.90764 3.939
 -7 -12 5 550.789 12.848 545.094 0.00 0.96514 43.272
 -6 -12 5 687.521 13.820 659.658 180.00 1.02697 50.347
 -5 -12 5 70.736 5.336 72.335 180.00 1.09256 12.066
 -4 -12 5 1099.261 16.792 1177.821 0.00 1.16072 77.848
 -3 -12 5 588.063 12.246 648.447 180.00 1.22934 47.660
 -2 -12 5 28.371 3.209 29.043 0.00 1.29523 7.309
 -1 -12 5 183.743 17.264 221.222 0.00 1.35407 26.984
 0 -12 5 175.117 34.435 178.382 180.00 1.40073 39.161
 1 -12 5 78.490 14.423 83.770 180.00 1.43020 18.559
 2 -12 5 249.146 19.674 253.122 0.00 1.43883 30.658
 3 -12 5 308.500 21.832 323.436 0.00 1.42548 35.248
 4 -12 5 2311.898 55.478 2352.411 180.00 1.39190 153.368
 5 -12 5 1221.866 45.870 1257.210 0.00 1.34215 93.378
 6 -12 5 29.439 3.754 17.032 180.00 1.28137 6.728
 7 -12 5 1983.883 25.637 2027.271 180.00 1.21455 127.250
 8 -12 5 992.556 15.323 1059.680 0.00 1.14580 71.187
 9 -12 5 214.961 9.554 224.799 0.00 1.07805 23.593
 10 -12 5 251.071 8.075 249.486 180.00 1.01320 24.754
 11 -12 5 8.928 3.795 2.565 0.00 0.95228 4.589
 12 -12 5 3.205 3.084 0.380 0.00 0.89576 3.373
 13 -12 5 21.425 8.395 31.641 180.00 0.84371 10.615
 -10 -11 5 384.801 8.708 407.725 180.00 0.83755 33.769
 -9 -11 5 7.037 3.208 3.472 0.00 0.89135 4.112
 -8 -11 5 172.227 6.899 179.888 0.00 0.95058 19.888
 -7 -11 5 192.984 8.001 199.464 180.00 1.01553 21.529
 -6 -11 5 156.515 6.716 164.082 0.00 1.08621 18.818
 -5 -11 5 14.063 3.332 13.867 0.00 1.16214 5.595
 -4 -11 5 388.949 8.899 430.239 180.00 1.24205 34.766
 -3 -11 5 331.796 10.002 346.583 0.00 1.32342 30.765
 -2 -11 5 10.704 9.981 14.932 0.00 1.40215 10.918
 -1 -11 5 119.244 13.997 119.956 180.00 1.47240 20.228
 0 -11 5 93.092 15.597 101.003 180.00 1.52708 20.296
 1 -11 5 1144.848 48.917 1195.567 0.00 1.55922 91.688
 2 -11 5 26.361 8.840 42.377 180.00 1.56409 11.598
 3 -11 5 3442.134 78.943 3569.702 180.00 1.54092 224.068
 4 -11 5 6007.057 116.915 6336.371 0.00 1.49324 379.484
 5 -11 5 18.709 8.869 0.600 0.00 1.42749 9.387
 6 -11 5 837.293 37.218 949.537 180.00 1.35092 72.641
 7 -11 5 781.878 12.798 783.425 0.00 1.26990 56.451
 8 -11 5 5.244 4.104 3.262 0.00 1.18914 4.733
 9 -11 5 83.829 4.966 58.945 180.00 1.11165 11.549
 10 -11 5 82.418 4.479 81.641 0.00 1.03908 12.500
 11 -11 5 314.849 11.970 309.104 0.00 0.97216 29.731
 12 -11 5 58.649 5.548 34.868 0.00 0.91099 9.833
 13 -11 5 64.210 11.530 57.136 180.00 0.85538 15.089
 -11 -10 5 277.923 9.770 286.602 180.00 0.81684 27.327
 -10 -10 5 205.666 7.027 211.633 0.00 0.87033 21.954
 -9 -10 5 21.536 4.005 19.166 0.00 0.92986 6.734
 -8 -10 5 129.973 5.891 134.045 180.00 0.99608 16.628
 -7 -10 5 466.059 11.024 498.646 0.00 1.06956 39.415
 -6 -10 5 310.422 8.961 329.956 180.00 1.15060 29.379
 -5 -10 5 18.357 3.292 14.404 0.00 1.23891 5.806
 -4 -10 5 11.896 4.516 5.762 0.00 1.33321 5.618
 -3 -10 5 115.820 14.571 88.245 180.00 1.43057 19.470
 -2 -10 5 142.036 14.901 164.544 180.00 1.52569 22.808
 -1 -10 5 58.176 9.727 68.059 180.00 1.61056 14.101
 0 -10 5 1516.231 45.487 1695.868 0.00 1.67513 112.972
 1 -10 5 1938.937 63.089 1967.656 180.00 1.70955 136.956
 2 -10 5 266.826 17.601 248.663 180.00 1.70772 29.519
 3 -10 5 2498.623 61.259 2533.406 0.00 1.66997 165.051
 4 -10 5 3042.735 60.039 3062.531 180.00 1.60294 192.841
 5 -10 5 402.386 20.138 359.990 180.00 1.51663 37.020
 6 -10 5 107.893 16.701 175.906 0.00 1.42098 23.833
 7 -10 5 294.115 8.510 312.393 0.00 1.32373 28.236
 8 -10 5 70.286 4.450 85.062 180.00 1.22992 12.354
 9 -10 5 48.566 3.765 42.297 180.00 1.14228 9.097
 10 -10 5 106.777 4.675 100.801 180.00 1.06199 14.125
 11 -10 5 11.391 4.208 14.092 0.00 0.98925 6.066
 12 -10 5 4.598 3.376 2.588 180.00 0.92371 4.001
 13 -10 5 8.166 4.207 14.388 180.00 0.86481 5.957
 14 -10 5 178.072 10.733 171.564 180.00 0.81188 21.310
 -11 -9 5 21.024 3.973 11.966 0.00 0.84562 6.129
 -10 -9 5 35.663 3.881 47.404 0.00 0.90417 9.063
 -9 -9 5 119.472 5.330 125.849 0.00 0.96997 15.823
 -8 -9 5 9.586 3.434 13.797 180.00 1.04400 5.450
 -7 -9 5 401.809 10.192 405.860 180.00 1.12719 34.435
 -6 -9 5 135.324 6.082 143.238 0.00 1.22028 17.224
 -5 -9 5 29.605 4.092 32.865 180.00 1.32338 8.037
 -4 -9 5 81.019 11.945 62.155 180.00 1.43536 15.925
 -3 -9 5 211.220 17.776 247.536 180.00 1.55286 28.650
 -2 -9 5 400.047 23.140 391.591 0.00 1.66907 39.722
 -1 -9 5 711.587 23.804 770.123 0.00 1.77284 58.214
 0 -9 5 1292.073 43.618 1527.953 180.00 1.84958 102.604
 1 -9 5 168.553 16.664 236.296 0.00 1.88510 26.859
 2 -9 5 126.956 9.749 138.795 0.00 1.87176 18.484
 3 -9 5 67.827 12.353 81.432 180.00 1.81250 16.711
 4 -9 5 672.514 23.853 629.576 0.00 1.71926 52.673
 5 -9 5 672.034 26.835 664.763 180.00 1.60714 55.264
 6 -9 5 7.341 10.982 8.038 0.00 1.48914 11.479
 7 -9 5 81.242 14.010 74.172 180.00 1.37402 17.951
 8 -9 5 351.047 8.527 361.104 0.00 1.26658 31.258
 9 -9 5 1881.052 22.651 1998.724 180.00 1.16884 123.730
 10 -9 5 77.221 4.219 68.262 180.00 1.08114 11.571
 11 -9 5 155.134 7.080 158.879 180.00 1.00300 18.700
 12 -9 5 75.208 5.796 75.064 180.00 0.93354 12.526
 13 -9 5 740.571 21.512 718.544 0.00 0.87177 55.998
 14 -9 5 229.119 8.806 221.133 0.00 0.81673 23.436
 -12 -8 5 150.697 8.200 152.312 180.00 0.81827 18.785
 -11 -8 5 88.200 5.683 93.385 0.00 0.87484 13.693
 -10 -8 5 467.513 14.485 457.296 0.00 0.93880 39.028
 -9 -8 5 433.507 11.371 464.332 180.00 1.01140 37.607
 -8 -8 5 101.189 4.947 109.670 180.00 1.09402 14.508
 -7 -8 5 31.676 3.401 33.936 0.00 1.18816 7.854
 -6 -8 5 -0.212 2.625 1.330 180.00 1.29516 2.853
 -5 -8 5 875.268 39.378 907.541 180.00 1.41580 73.031
 -4 -8 5 54.695 10.570 65.692 180.00 1.54940 14.526
 -3 -8 5 1255.716 41.615 1327.181 0.00 1.69232 94.295
 -2 -8 5 673.029 23.316 725.504 180.00 1.83579 55.777
 -1 -8 5 8.407 5.410 0.896 180.00 1.96410 5.838
 0 -8 5 1243.537 30.703 1323.114 0.00 2.05559 89.654
 1 -8 5 361.621 17.700 407.768 180.00 2.08950 36.713
 2 -8 5 4.614 4.108 2.129 180.00 2.05690 4.589
 3 -8 5 5.709 4.860 0.413 0.00 1.96638 5.167
 4 -8 5 20.402 5.985 9.406 0.00 1.83858 7.399
 5 -8 5 245.389 16.656 196.327 0.00 1.69524 26.801
 6 -8 5 149.478 12.833 148.886 180.00 1.55221 21.071
 7 -8 5 97.725 9.067 85.533 180.00 1.41837 15.276
 8 -8 5 314.527 9.076 347.730 180.00 1.29746 30.186
 9 -8 5 2675.973 28.576 2729.796 0.00 1.19019 166.409
 10 -8 5 84.893 4.960 102.470 180.00 1.09580 13.774
 11 -8 5 848.807 18.223 792.233 180.00 1.01296 59.460
 12 -8 5 236.648 7.036 263.790 0.00 0.94018 24.722
 13 -8 5 58.014 6.522 57.483 0.00 0.87606 11.577
 14 -8 5 0.954 3.019 3.481 180.00 0.81935 3.584
 -12 -7 5 307.984 12.005 343.850 0.00 0.84313 30.923
 -11 -7 5 24.334 3.782 16.260 0.00 0.90420 6.486
 -10 -7 5 565.312 12.827 521.044 180.00 0.97384 42.640
 -9 -7 5 1.752 2.775 1.956 0.00 1.05368 3.219
 -8 -7 5 46.257 3.675 54.939 0.00 1.14564 9.756
 -7 -7 5 25.818 3.015 28.993 180.00 1.25191 7.128
 -6 -7 5 2314.591 66.735 2295.019 180.00 1.37473 155.888
 -5 -7 5 1379.354 39.536 1528.834 0.00 1.51591 102.482
 -4 -7 5 93.840 9.951 90.046 0.00 1.67570 15.923
 -3 -7 5 163.339 14.120 227.852 180.00 1.85047 24.961
 -2 -7 5 1338.370 35.927 1464.685 0.00 2.02908 98.170
 -1 -7 5 58.087 7.156 27.621 180.00 2.18909 10.430
 0 -7 5 735.821 22.009 763.081 180.00 2.29775 57.683
 1 -7 5 707.460 21.004 782.625 0.00 2.32447 57.499
 2 -7 5 43.203 5.507 60.232 180.00 2.26056 10.787
 3 -7 5 277.416 10.908 243.468 180.00 2.12601 26.092
 4 -7 5 325.074 13.167 312.456 0.00 1.95465 30.546
 5 -7 5 2786.812 48.322 2943.135 0.00 1.77563 180.584
 6 -7 5 1974.531 41.705 2014.022 180.00 1.60634 130.795
 7 -7 5 1039.467 33.019 1110.542 180.00 1.45423 79.516
 8 -7 5 590.056 20.264 676.746 0.00 1.32092 51.359
 9 -7 5 286.230 7.540 289.358 180.00 1.20533 26.887
 10 -7 5 143.231 5.449 138.207 0.00 1.10536 16.962
 11 -7 5 124.454 5.544 119.690 0.00 1.01875 15.728
 12 -7 5 43.089 3.773 43.236 0.00 0.94341 8.989
 13 -7 5 411.048 18.717 442.035 180.00 0.87756 39.265
 14 -7 5 139.564 9.527 126.711 180.00 0.81967 18.132
 -13 -6 5 810.439 27.188 913.230 0.00 0.81014 66.316
 -12 -6 5 -0.412 3.323 1.885 180.00 0.86764 3.579
 -11 -6 5 240.233 8.873 215.837 180.00 0.93330 23.472
 -10 -6 5 223.156 8.470 202.221 180.00 1.00878 22.430
 -9 -6 5 303.295 8.746 325.050 0.00 1.09618 28.984
 -8 -6 5 589.898 13.154 592.641 180.00 1.19805 45.859
 -7 -6 5 937.964 18.139 960.226 180.00 1.31745 67.199
 -6 -6 5 2268.440 64.204 2454.445 0.00 1.45784 159.486
 -5 -6 5 929.039 36.052 987.004 180.00 1.62255 74.813
 -4 -6 5 106.065 9.871 123.855 180.00 1.81338 17.517
 -3 -6 5 1322.925 32.208 1433.467 0.00 2.02734 95.488
 -2 -6 5 630.730 15.862 687.095 180.00 2.25049 50.911
 -1 -6 5 5.043 4.032 7.357 0.00 2.45052 5.065
 0 -6 5 1415.676 22.625 1451.045 0.00 2.57728 95.035
 1 -6 5 17.904 4.466 28.616 0.00 2.58620 7.558
 2 -6 5 2654.461 43.194 2894.805 180.00 2.47373 175.123
 3 -6 5 388.926 12.313 391.254 0.00 2.28062 34.333
 4 -6 5 366.428 12.276 455.541 0.00 2.05826 36.306
 5 -6 5 7610.753 91.503 7860.356 180.00 1.84185 457.150
 6 -6 5 595.947 18.912 642.141 0.00 1.64746 49.706
 7 -6 5 2418.754 41.757 2472.578 0.00 1.47917 155.210
 8 -6 5 1002.123 22.719 1081.910 180.00 1.33559 74.111
 9 -6 5 5.057 3.209 6.453 180.00 1.21349 4.339
 10 -6 5 168.519 6.071 181.050 0.00 1.10938 19.587
 11 -6 5 436.813 9.906 402.771 0.00 1.02015 34.902
 12 -6 5 274.679 7.930 285.170 180.00 0.94314 26.603
 13 -6 5 12.174 3.707 14.158 0.00 0.87623 5.769
 -13 -5 5 67.309 4.305 71.684 180.00 0.83035 11.521
 -12 -5 5 75.172 8.308 82.193 180.00 0.89143 14.188
 -11 -5 5 9.192 3.182 8.727 180.00 0.96164 4.781
 -10 -5 5 435.362 11.926 450.972 0.00 1.04298 37.311
 -9 -5 5 2199.236 31.770 2138.320 180.00 1.13804 136.591
 -8 -5 5 173.363 7.119 153.454 180.00 1.25008 18.872
 -7 -5 5 448.662 27.304 495.311 0.00 1.38324 46.280
 -6 -5 5 183.432 17.009 210.361 180.00 1.54246 26.450
 -5 -5 5 226.658 14.788 245.595 0.00 1.73311 27.105
 -4 -5 5 12.140 4.666 21.895 0.00 1.95937 7.005
 -3 -5 5 108.179 7.177 119.237 180.00 2.21966 15.995
 -2 -5 5 130.037 5.965 139.903 180.00 2.49687 16.917
 -1 -5 5 84.278 7.316 109.252 0.00 2.74436 15.079
 0 -5 5 353.100 10.848 373.926 180.00 2.88566 32.496
 1 -5 5 2151.583 34.425 2431.073 180.00 2.85894 147.014
 2 -5 5 3943.174 65.116 4517.044 0.00 2.67699 262.685
 3 -5 5 506.845 13.505 543.063 0.00 2.41346 42.581
 4 -5 5 1877.036 28.049 2202.566 180.00 2.13805 132.222
 5 -5 5 262.943 11.591 320.644 0.00 1.88720 29.035
 6 -5 5 242.939 9.834 264.052 0.00 1.67193 25.792
 7 -5 5 311.425 14.539 343.668 180.00 1.49131 32.048
 8 -5 5 44.485 7.640 24.517 0.00 1.34052 10.259
 9 -5 5 165.968 6.411 185.979 0.00 1.21423 19.850
 10 -5 5 342.236 8.585 366.941 180.00 1.10771 31.330
 11 -5 5 660.599 13.513 651.657 180.00 1.01710 49.467
 12 -5 5 80.110 4.335 83.195 0.00 0.93937 12.469
 13 -5 5 217.631 8.390 218.053 0.00 0.87211 22.928
 -13 -4 5 881.880 18.484 838.585 180.00 0.84956 61.829
 -12 -4 5 41.950 3.589 54.949 180.00 0.91407 9.596
 -11 -4 5 2.556 4.024 2.251 0.00 0.98865 4.418
 -10 -4 5 509.161 12.691 487.166 180.00 1.07564 40.289
 -9 -4 5 13.852 3.744 8.274 0.00 1.17815 5.346
 -8 -4 5 87.688 5.388 91.541 180.00 1.30022 13.471
 -7 -4 5 14.154 7.591 2.323 180.00 1.44709 8.158
 -6 -4 5 1278.941 46.044 1302.191 0.00 1.62542 95.889
 -5 -4 5 459.453 15.740 428.745 180.00 1.84301 38.331
 -4 -4 5 4.266 3.594 0.923 0.00 2.10702 3.974
 -3 -4 5 2.182 2.423 3.166 180.00 2.41802 3.144
 -2 -4 5 1891.616 35.096 2083.773 0.00 2.75494 129.862
 -1 -4 5 794.009 14.740 902.130 180.00 3.05105 61.541
 0 -4 5 143.456 6.708 183.445 180.00 3.19387 19.363
 1 -4 5 2626.311 41.369 3030.462 0.00 3.10716 179.107
 2 -4 5 967.485 22.317 1032.166 180.00 2.83903 71.567
 3 -4 5 755.300 13.425 806.174 180.00 2.50393 56.949
 4 -4 5 826.985 16.518 840.702 0.00 2.18286 60.340
 5 -4 5 2282.308 38.644 2178.326 0.00 1.90630 141.290
 6 -4 5 668.412 16.547 714.870 180.00 1.67734 52.831
 7 -4 5 31.033 5.507 51.596 180.00 1.48968 9.976
 8 -4 5 1936.276 38.908 2050.087 0.00 1.33540 130.536
 9 -4 5 230.601 7.404 201.117 0.00 1.20751 22.158
 10 -4 5 141.484 6.255 146.092 0.00 1.10040 17.547
 11 -4 5 550.288 12.057 518.374 180.00 1.00974 42.033
 12 -4 5 8.038 3.727 2.222 180.00 0.93222 4.449
 13 -4 5 25.701 3.628 15.951 0.00 0.86531 6.428
 -14 -3 5 4.793 3.527 6.646 180.00 0.80861 4.586
 -13 -3 5 12.245 2.959 13.767 180.00 0.86741 5.287
 -12 -3 5 70.387 4.491 71.711 180.00 0.93508 11.675
 -11 -3 5 1.034 3.739 0.463 180.00 1.01366 3.860
 -10 -3 5 13.435 4.043 10.722 180.00 1.10586 5.755
 -9 -3 5 110.650 6.823 121.468 180.00 1.21523 15.995
 -8 -3 5 405.194 26.493 420.959 0.00 1.34654 42.758
 -7 -3 5 31.762 8.213 35.893 0.00 1.50613 10.941
 -6 -3 5 216.761 13.064 242.201 180.00 1.70230 25.896
 -5 -3 5 24.352 5.787 0.580 180.00 1.94521 6.758
 -4 -3 5 27.598 4.155 30.728 0.00 2.24496 7.859
 -3 -3 5 5.963 2.817 16.141 0.00 2.60382 5.135
 -2 -3 5 2282.638 27.795 2596.649 180.00 2.99459 154.113
 -1 -3 5 207.684 6.508 232.789 0.00 3.32463 22.712
 0 -3 5 6.469 2.491 7.816 0.00 3.44273 4.091
 1 -3 5 2.301 3.997 14.372 180.00 3.27541 5.556
 2 -3 5 119.454 5.348 135.516 180.00 2.92362 16.271
 3 -3 5 25.402 2.804 24.327 0.00 2.53417 6.669
 4 -3 5 1254.178 20.007 1333.965 0.00 2.18542 87.170
 5 -3 5 371.137 10.738 408.099 180.00 1.89667 34.103
 6 -3 5 70.622 6.763 68.082 0.00 1.66315 12.552
 7 -3 5 33.577 6.991 24.936 180.00 1.47440 9.508
 8 -3 5 397.410 15.270 422.940 180.00 1.32056 36.803
 9 -3 5 1287.656 17.663 1295.987 0.00 1.19369 85.877
 10 -3 5 156.168 9.284 154.237 180.00 1.08778 19.472
 11 -3 5 159.545 7.587 184.442 0.00 0.99832 20.063
 12 -3 5 6.010 3.133 19.399 180.00 0.92192 5.614
 13 -3 5 298.598 11.312 261.668 180.00 0.85602 27.360
 -14 -2 5 94.320 8.666 97.894 180.00 0.82254 15.505
 -13 -2 5 84.256 4.558 80.723 0.00 0.88354 12.529
 -12 -2 5 110.451 6.134 100.821 0.00 0.95394 14.759
 -11 -2 5 286.444 9.646 262.888 180.00 1.03598 26.525
 -10 -2 5 14.907 3.398 5.220 180.00 1.13262 4.863
 -9 -2 5 931.836 20.889 1012.827 0.00 1.24780 69.787
 -8 -2 5 4.581 7.072 0.619 180.00 1.38686 7.263
 -7 -2 5 18.738 5.557 7.095 0.00 1.55695 6.833
 -6 -2 5 20.930 4.552 21.414 0.00 1.76756 7.213
 -5 -2 5 230.113 8.930 283.188 0.00 2.03044 25.963
 -4 -2 5 1005.192 16.745 1140.119 180.00 2.35710 74.708
 -3 -2 5 484.069 12.578 523.158 180.00 2.74869 41.128
 -2 -2 5 1256.259 19.381 1453.428 0.00 3.16755 91.465
 -1 -2 5 441.649 8.721 457.666 180.00 3.49389 36.792
 0 -2 5 911.961 13.088 998.071 0.00 3.55537 66.941
 1 -2 5 707.121 12.954 770.850 180.00 3.31056 54.625
 2 -2 5 53.527 3.834 57.656 180.00 2.90723 10.186
 3 -2 5 54.032 4.292 57.658 0.00 2.49743 10.382
 4 -2 5 791.836 17.684 876.079 180.00 2.14529 61.320
 5 -2 5 202.378 8.354 215.767 0.00 1.85958 22.515
 6 -2 5 269.063 21.675 290.155 180.00 1.63078 33.455
 7 -2 5 553.511 21.998 577.330 0.00 1.44670 47.971
 8 -2 5 55.235 4.988 55.172 0.00 1.29694 10.585
 9 -2 5 2354.758 31.034 2410.963 180.00 1.17349 149.242
 10 -2 5 159.868 9.699 172.338 0.00 1.07041 20.475
 11 -2 5 101.720 5.400 75.401 0.00 0.98327 13.028
 12 -2 5 505.478 11.365 458.360 180.00 0.90879 38.736
 13 -2 5 8.739 2.804 7.928 180.00 0.84449 4.427
 -14 -1 5 85.560 5.006 85.277 0.00 0.83476 12.959
 -13 -1 5 9.539 3.481 5.776 0.00 0.89754 4.707
 -12 -1 5 208.466 8.384 216.807 180.00 0.97012 22.691
 -11 -1 5 376.060 9.796 335.743 0.00 1.05487 31.133
 -10 -1 5 242.279 8.487 265.108 0.00 1.15489 25.338
 -9 -1 5 410.527 10.753 414.809 180.00 1.27436 35.110
 -8 -1 5 455.499 20.721 511.004 180.00 1.41887 43.388
 -7 -1 5 2480.574 49.289 2442.531 0.00 1.59593 157.434
 -6 -1 5 1711.772 32.952 1690.239 0.00 1.81531 111.839
 -5 -1 5 2001.258 32.940 2228.660 180.00 2.08861 136.553
 -4 -1 5 908.093 16.341 1007.948 0.00 2.42566 67.945
 -3 -1 5 6.264 2.455 0.490 180.00 2.82145 3.072
 -2 -1 5 496.680 8.755 565.230 180.00 3.22378 41.974
 -1 -1 5 138.642 5.176 164.007 0.00 3.49719 17.927
 0 -1 5 26.165 3.889 39.926 180.00 3.48689 8.290
 1 -1 5 42.087 3.261 33.949 180.00 3.19974 8.148
 2 -1 5 110.546 5.408 117.162 0.00 2.79467 15.242
 3 -1 5 299.229 8.239 342.877 0.00 2.40185 29.454
 4 -1 5 7.613 3.378 9.490 180.00 2.06905 4.911
 5 -1 5 239.628 10.784 314.430 180.00 1.79960 28.038
 6 -1 5 3433.463 68.408 3634.428 0.00 1.58330 222.724
 7 -1 5 48.723 7.921 50.077 180.00 1.40862 11.842
 8 -1 5 162.595 9.918 176.141 180.00 1.26594 20.786
 9 -1 5 679.220 14.105 683.055 0.00 1.14788 51.139
 10 -1 5 21.030 3.762 31.594 180.00 1.04896 7.490
 11 -1 5 290.057 9.987 281.630 180.00 0.96508 27.448
 12 -1 5 7.379 3.715 8.125 0.00 0.89320 5.007
 13 -1 5 479.690 19.880 536.650 0.00 0.83098 44.311
 -14 0 5 330.161 10.702 283.018 180.00 0.84499 28.538
 -13 0 5 1501.444 27.789 1499.323 180.00 0.90906 99.687
 -12 0 5 220.593 8.083 202.250 0.00 0.98315 22.236
 -11 0 5 1178.220 22.831 1200.920 0.00 1.06966 81.640
 -10 0 5 444.733 13.523 431.863 0.00 1.17173 37.319
 -9 0 5 1239.307 26.147 1325.266 180.00 1.29351 88.198
 -8 0 5 2593.415 53.379 2701.693 0.00 1.44050 169.941
 -7 0 5 312.003 15.789 260.878 0.00 1.61985 29.703
 -6 0 5 280.599 13.787 301.893 180.00 1.84040 29.616
 -5 0 5 620.435 19.964 743.768 0.00 2.11141 54.174
 -4 0 5 6.687 2.683 11.152 180.00 2.43739 4.591
 -3 0 5 3.126 2.125 1.509 180.00 2.80299 2.722
 -2 0 5 98.509 6.254 102.964 0.00 3.14389 14.632
 -1 0 5 454.209 16.116 496.535 0.00 3.33318 40.840
 0 0 5 1864.818 29.438 1996.289 180.00 3.26539 124.766
 1 0 5 284.867 7.985 274.058 0.00 2.98141 26.380
 2 0 5 2077.632 23.633 2297.230 0.00 2.61570 138.554
 3 0 5 3804.250 47.611 4073.152 180.00 2.26596 240.064
 4 0 5 101.074 6.337 114.927 0.00 1.96762 15.278
 5 0 5 3155.870 50.533 3340.861 0.00 1.72317 202.203
 6 0 5 1078.081 26.433 1203.573 180.00 1.52463 81.022
 7 0 5 565.626 19.431 593.399 180.00 1.36265 47.633
 8 0 5 957.701 19.098 963.276 0.00 1.22918 67.935
 9 0 5 495.979 12.477 476.828 0.00 1.11796 39.589
 10 0 5 203.520 8.278 185.458 180.00 1.02421 21.277
 11 0 5 11.517 4.908 9.593 180.00 0.94431 6.229
 12 0 5 146.988 5.584 146.020 0.00 0.87555 17.438
 13 0 5 238.045 12.600 295.571 180.00 0.81582 28.053
 -14 1 5 16.833 2.739 14.644 180.00 0.85299 5.464
 -13 1 5 5.415 3.205 9.360 180.00 0.91777 4.667
 -12 1 5 8.872 3.616 2.993 180.00 0.99258 4.485
 -11 1 5 548.889 14.707 569.079 0.00 1.07976 44.707
 -10 1 5 310.852 10.867 282.638 0.00 1.18231 28.217
 -9 1 5 2288.432 36.601 2376.398 0.00 1.30413 148.038
 -8 1 5 154.950 12.536 167.573 180.00 1.45016 21.692
 -7 1 5 625.585 22.004 579.304 0.00 1.62650 49.291
 -6 1 5 12.320 8.458 4.988 180.00 1.83983 9.064
 -5 1 5 102.923 7.352 98.337 180.00 2.09525 15.024
 -4 1 5 803.393 18.757 813.445 180.00 2.38983 59.572
 -3 1 5 296.804 8.882 336.219 0.00 2.69839 29.334
 -2 1 5 96.940 4.131 95.213 0.00 2.95496 13.436
 -1 1 5 3133.369 36.362 3541.176 180.00 3.06208 206.092
 0 1 5 2790.389 31.580 3102.132 0.00 2.96539 182.766
 1 1 5 132.600 4.753 159.136 0.00 2.71434 17.457
 2 1 5 4579.336 45.749 4960.251 180.00 2.40647 286.614
 3 1 5 1533.333 22.289 1645.936 0.00 2.11020 104.264
 4 1 5 883.938 20.602 923.385 0.00 1.85248 65.593
 5 1 5 345.151 15.502 363.822 180.00 1.63698 33.825
 6 1 5 69.547 7.037 80.047 180.00 1.45882 13.248
 7 1 5 316.864 16.592 326.109 0.00 1.31132 32.507
 8 1 5 16.032 4.023 11.868 0.00 1.18834 5.948
 9 1 5 826.181 16.730 833.262 180.00 1.08486 60.110
 10 1 5 445.870 13.435 439.730 0.00 0.99694 37.599
 11 1 5 348.922 8.772 347.189 0.00 0.92153 30.744
 12 1 5 313.531 8.589 314.505 180.00 0.85626 28.724
 -14 2 5 301.695 7.588 297.551 0.00 0.85856 27.534
 -13 2 5 310.904 9.035 305.758 0.00 0.92341 28.468
 -12 2 5 37.508 4.973 34.680 180.00 0.99809 8.877
 -11 2 5 457.939 13.347 446.209 0.00 1.08476 38.031
 -10 2 5 1290.934 25.146 1212.366 0.00 1.18612 84.761
 -9 2 5 138.819 13.584 138.024 0.00 1.30557 20.951
 -8 2 5 20.522 8.052 8.463 180.00 1.44713 9.104
 -7 2 5 27.546 8.325 29.635 180.00 1.61524 10.612
 -6 2 5 352.946 18.358 326.615 0.00 1.81368 34.079
 -5 2 5 1016.617 19.309 1038.851 180.00 2.04269 71.829
 -4 2 5 779.249 14.399 862.410 0.00 2.29260 59.714
 -3 2 5 230.643 8.735 271.071 180.00 2.53351 25.428
 -2 2 5 326.985 10.832 406.469 180.00 2.70890 33.232
 -1 2 5 3896.657 55.361 4270.841 0.00 2.75561 250.605
 0 2 5 774.910 16.332 862.939 180.00 2.65322 60.149
 1 2 5 455.539 9.442 518.568 180.00 2.44444 39.561
 2 2 5 436.305 13.338 479.811 0.00 2.19477 38.873
 3 2 5 390.230 17.635 394.705 0.00 1.95076 36.725
 4 2 5 484.099 17.600 486.253 180.00 1.73317 41.614
 5 2 5 17.587 5.602 11.461 0.00 1.54678 7.137
 6 2 5 1161.009 30.793 1226.496 0.00 1.38946 84.812
 7 2 5 143.697 7.228 142.456 0.00 1.25697 17.808
 8 2 5 225.163 9.463 233.308 180.00 1.14496 24.094
 9 2 5 4.944 3.651 0.971 180.00 1.04965 4.071
 10 2 5 93.845 6.920 88.663 180.00 0.96791 14.163
 11 2 5 146.663 6.888 137.054 0.00 0.89726 17.502
 12 2 5 177.462 8.190 214.287 0.00 0.83573 21.888
 -14 3 5 69.324 5.337 81.465 0.00 0.86154 12.495
 -13 3 5 252.851 8.738 251.258 0.00 0.92581 25.084
 -12 3 5 154.311 8.084 134.962 0.00 0.99947 18.080
 -11 3 5 11.596 4.116 7.259 0.00 1.08443 5.424
 -10 3 5 468.596 18.929 471.030 0.00 1.18296 41.386
 -9 3 5 587.327 19.704 596.972 180.00 1.29773 48.256
 -8 3 5 805.780 35.884 771.348 180.00 1.43163 65.651
 -7 3 5 37.272 8.376 52.865 0.00 1.58715 12.013
 -6 3 5 5.236 4.589 0.365 180.00 1.76505 4.886
 -5 3 5 1519.823 25.083 1518.975 0.00 1.96141 100.018
 -4 3 5 2027.998 24.879 2206.933 180.00 2.16259 134.528
 -3 3 5 1225.776 18.993 1297.626 0.00 2.33985 85.082
 -2 3 5 676.337 15.573 722.681 0.00 2.45128 52.966
 -1 3 5 458.068 12.272 526.368 180.00 2.46082 40.670
 0 3 5 318.123 9.741 319.641 0.00 2.36500 29.377
 1 3 5 39.162 4.946 45.247 180.00 2.19591 9.544
 2 3 5 1404.803 39.361 1480.154 0.00 1.99635 101.165
 3 3 5 568.037 25.704 551.730 180.00 1.79782 49.169
 4 3 5 33.793 7.476 25.776 0.00 1.61626 9.921
 5 3 5 287.920 13.552 313.758 0.00 1.45685 30.078
 6 3 5 26.685 3.772 26.957 180.00 1.31938 7.367
 7 3 5 60.835 5.670 65.020 0.00 1.20151 11.589
 8 3 5 15.585 4.714 18.128 0.00 1.10038 6.889
 9 3 5 25.653 5.248 17.580 0.00 1.01326 7.572
 10 3 5 23.104 4.134 31.819 180.00 0.93780 7.769
 11 3 5 4.921 3.434 1.317 180.00 0.87202 3.918
 12 3 5 502.089 14.045 531.346 0.00 0.81433 42.235
 -14 4 5 409.536 11.853 428.312 0.00 0.86184 35.951
 -13 4 5 213.378 8.378 206.210 180.00 0.92489 22.359
 -12 4 5 241.174 8.525 229.663 0.00 0.99668 23.916
 -11 4 5 438.185 14.093 419.174 0.00 1.07878 36.942
 -10 4 5 43.730 6.116 48.983 180.00 1.17298 10.527
 -9 4 5 737.329 18.927 773.221 180.00 1.28112 56.973
 -8 4 5 6.522 7.350 0.058 180.00 1.40483 7.559
 -7 4 5 9.489 5.545 1.490 180.00 1.54476 6.053
 -6 4 5 6.953 4.660 2.875 180.00 1.69916 5.266
 -5 4 5 222.736 10.277 231.891 180.00 1.86144 24.323
 -4 4 5 5148.488 60.663 5233.595 0.00 2.01707 309.785
 -3 4 5 359.290 13.347 420.551 180.00 2.14222 35.254
 -2 4 5 328.648 10.386 321.525 180.00 2.20878 29.871
 -1 4 5 14.587 3.948 13.124 0.00 2.19807 5.942
 0 4 5 154.327 7.031 179.571 180.00 2.11326 19.544
 1 4 5 778.693 27.897 794.754 0.00 1.97717 61.987
 2 4 5 104.779 10.494 87.179 180.00 1.81778 16.373
 3 4 5 218.930 17.086 220.607 0.00 1.65657 27.444
 4 4 5 14.724 8.095 15.676 0.00 1.50566 9.373
 5 4 5 2.745 7.587 5.176 180.00 1.37005 7.985
 6 4 5 18.060 4.450 28.638 0.00 1.25064 7.556
 7 4 5 798.101 20.387 849.011 180.00 1.14642 61.290
 8 4 5 611.312 19.409 598.122 0.00 1.05565 48.603
 9 4 5 484.161 15.247 450.772 0.00 0.97648 39.383
 10 4 5 136.651 8.024 119.767 180.00 0.90717 17.029
 11 4 5 241.641 7.454 232.716 180.00 0.84624 23.689
 -14 5 5 95.855 6.562 96.102 180.00 0.85947 14.387
 -13 5 5 21.604 4.988 30.980 0.00 0.92067 8.154
 -12 5 5 80.383 5.386 69.031 180.00 0.98981 12.166
 -11 5 5 136.242 12.828 117.665 180.00 1.06807 19.668
 -10 5 5 507.829 21.737 494.258 180.00 1.15669 44.203
 -9 5 5 1204.356 25.285 1269.474 0.00 1.25671 85.301
 -8 5 5 432.680 32.895 494.250 0.00 1.36858 49.517
 -7 5 5 1120.069 32.724 1130.927 180.00 1.49146 81.493
 -6 5 5 28.147 6.120 34.867 0.00 1.62191 9.309
 -5 5 5 1062.940 38.988 1048.358 0.00 1.75230 80.496
 -4 5 5 85.506 6.868 102.153 180.00 1.86941 14.569
 -3 5 5 1136.996 21.638 1151.754 0.00 1.95529 78.773
 -2 5 5 105.697 6.156 111.672 180.00 1.99237 15.160
 -1 5 5 269.928 10.146 246.946 180.00 1.97175 25.772
 0 5 5 63.593 6.275 55.315 0.00 1.89848 11.472
 1 5 5 52.218 10.253 52.507 0.00 1.78848 13.690
 2 5 5 49.252 10.622 64.491 180.00 1.66034 14.402
 3 5 5 106.887 11.270 163.160 180.00 1.52889 19.886
 4 5 5 211.822 16.242 243.955 0.00 1.40330 27.610
 5 5 5 107.864 7.001 106.523 180.00 1.28805 15.339
 6 5 5 1547.794 31.052 1628.410 180.00 1.18459 106.111
 7 5 5 141.778 8.419 142.869 0.00 1.09275 18.301
 8 5 5 95.853 8.005 96.767 0.00 1.01159 15.129
 9 5 5 116.878 7.940 125.815 180.00 0.93992 16.825
 10 5 5 -1.232 3.671 5.200 0.00 0.87653 4.288
 11 5 5 176.819 6.292 169.111 0.00 0.82029 19.324
 -14 6 5 3.068 3.345 5.813 0.00 0.85449 4.260
 -13 6 5 62.931 5.003 56.786 0.00 0.91329 10.891
 -12 6 5 295.146 11.731 275.170 180.00 0.97911 27.981
 -11 6 5 2045.457 60.168 1948.649 180.00 1.05274 136.789
 -10 6 5 16.887 6.870 10.019 0.00 1.13488 8.060
 -9 6 5 133.659 8.157 133.327 0.00 1.22583 17.606
 -8 6 5 37.514 6.372 47.184 180.00 1.32512 10.415
 -7 6 5 2008.452 46.641 2119.553 0.00 1.43086 136.762
 -6 6 5 6.596 5.338 6.510 0.00 1.53879 6.150
 -5 6 5 233.728 11.968 235.878 180.00 1.64145 25.442
 -4 6 5 237.264 11.811 232.658 0.00 1.72797 25.314
 -3 6 5 174.899 10.692 177.902 0.00 1.78567 21.475
 -2 6 5 10.467 4.355 7.739 180.00 1.80403 5.600
 -1 6 5 74.937 6.932 65.601 180.00 1.77933 12.628
 0 6 5 313.653 20.166 364.155 0.00 1.71655 35.683
 1 6 5 802.169 33.574 929.910 180.00 1.62682 69.598
 2 6 5 49.698 10.617 51.666 180.00 1.52275 13.878
 3 6 5 986.589 41.200 1073.827 0.00 1.41476 81.174
 4 6 5 385.247 18.324 424.926 180.00 1.30978 38.028
 5 6 5 128.381 9.718 143.513 180.00 1.21166 18.688
 6 6 5 892.026 21.912 924.313 0.00 1.12203 66.195
 7 6 5 283.950 12.204 303.253 0.00 1.04120 29.027
 8 6 5 632.401 20.429 653.049 180.00 0.96878 51.335
 9 6 5 30.456 6.117 17.891 180.00 0.90407 8.366
 10 6 5 299.764 8.251 299.155 0.00 0.84624 27.749
 -14 7 5 3.614 2.442 11.375 180.00 0.84702 4.309
 -13 7 5 85.827 6.632 74.341 180.00 0.90299 13.155
 -12 7 5 364.711 16.245 329.642 0.00 0.96496 33.305
 -11 7 5 450.971 24.292 417.231 0.00 1.03339 42.051
 -10 7 5 719.162 17.890 713.319 180.00 1.10849 54.130
 -9 7 5 254.385 12.958 253.637 180.00 1.18998 26.963
 -8 7 5 973.176 17.532 1000.644 0.00 1.27673 69.168
 -7 7 5 474.420 26.393 447.925 0.00 1.36625 44.643
 -6 7 5 107.521 10.983 109.366 0.00 1.45418 17.624
 -5 7 5 158.880 10.491 183.418 180.00 1.53391 21.278
 -4 7 5 5.366 6.012 8.867 0.00 1.59705 6.867
 -3 7 5 370.868 18.232 424.453 180.00 1.63502 37.716
 -2 7 5 163.958 8.699 185.362 0.00 1.64175 20.637
 -1 7 5 619.165 21.257 663.746 0.00 1.61608 51.813
 0 7 5 1135.681 35.269 1246.832 180.00 1.56229 86.802
 1 7 5 124.672 23.066 134.752 0.00 1.48828 27.765
 2 7 5 389.903 35.346 382.026 0.00 1.40279 47.478
 3 7 5 909.170 28.986 950.665 180.00 1.31327 70.069
 4 7 5 237.583 12.442 262.505 180.00 1.22498 26.736
 5 7 5 197.426 12.387 185.773 0.00 1.14114 23.084
 6 7 5 43.182 7.342 43.317 0.00 1.06335 10.983
 7 7 5 520.215 13.983 525.001 180.00 0.99219 42.315
 8 7 5 61.720 5.090 57.382 0.00 0.92762 10.930
 9 7 5 147.309 7.087 138.539 0.00 0.86925 17.660
 10 7 5 964.459 21.538 1009.116 180.00 0.81659 70.439
 -14 8 5 478.271 10.335 488.888 180.00 0.83728 39.089
 -13 8 5 58.486 4.840 70.997 180.00 0.89004 11.462
 -12 8 5 386.022 13.643 378.959 0.00 0.94781 34.325
 -11 8 5 549.137 19.212 527.452 0.00 1.01070 44.915
 -10 8 5 266.339 11.383 288.018 0.00 1.07855 27.778
 -9 8 5 235.366 13.350 244.194 180.00 1.15065 26.456
 -8 8 5 297.112 9.779 314.450 0.00 1.22547 28.782
 -7 8 5 146.862 7.160 133.418 0.00 1.30035 17.458
 -6 8 5 15.583 6.185 17.933 0.00 1.37119 7.955
 -5 8 5 123.026 14.059 145.254 0.00 1.43255 21.238
 -4 8 5 457.349 17.767 492.514 180.00 1.47823 41.431
 -3 8 5 542.056 23.282 583.795 0.00 1.50258 48.598
 -2 8 5 408.828 16.466 421.386 180.00 1.50218 37.464
 -1 8 5 530.897 23.496 539.694 180.00 1.47711 47.013
 0 8 5 522.988 25.689 521.302 0.00 1.43085 47.410
 1 8 5 119.945 13.407 104.278 0.00 1.36910 19.269
 2 8 5 218.749 9.315 217.562 180.00 1.29806 23.285
 3 8 5 32.416 6.234 33.550 180.00 1.22313 9.432
 4 8 5 580.435 21.112 600.834 0.00 1.14836 48.863
 5 8 5 42.200 7.053 32.108 180.00 1.07638 10.177
 6 8 5 651.036 24.176 647.157 180.00 1.00867 53.055
 7 8 5 69.044 6.264 57.179 0.00 0.94593 11.701
 8 8 5 67.350 5.413 66.261 0.00 0.88833 11.700
 9 8 5 154.612 7.496 164.570 180.00 0.83572 19.091
 -14 9 5 6.557 2.865 7.089 180.00 0.82549 4.251
 -13 9 5 797.295 20.286 698.598 180.00 0.87481 55.839
 -12 9 5 36.956 5.006 30.973 0.00 0.92816 8.650
 -11 9 5 2.346 5.271 1.016 0.00 0.98540 5.462
 -10 9 5 0.791 4.315 0.422 0.00 1.04608 4.403
 -9 9 5 1179.602 35.313 1260.381 0.00 1.10921 88.048
 -8 9 5 81.444 6.467 97.795 180.00 1.17310 14.085
 -7 9 5 214.173 10.324 212.303 180.00 1.23515 23.412
 -6 9 5 260.732 10.417 258.134 180.00 1.29181 26.135
 -5 9 5 52.289 9.378 54.507 180.00 1.33876 13.138
 -4 9 5 916.805 29.795 923.337 0.00 1.37155 69.598
 -3 9 5 667.734 32.652 709.099 180.00 1.38652 59.665
 -2 9 5 18.110 6.214 19.661 0.00 1.38185 8.166
 -1 9 5 24.652 6.297 28.546 180.00 1.35811 8.960
 0 9 5 9.382 4.120 10.113 0.00 1.31811 5.582
 1 9 5 28.762 4.745 26.507 180.00 1.26601 7.948
 2 9 5 76.697 6.669 68.422 180.00 1.20631 12.667
 3 9 5 146.589 10.334 130.298 0.00 1.14300 18.852
 4 9 5 192.621 11.312 194.483 180.00 1.07921 22.768
 5 9 5 8.293 4.771 3.138 180.00 1.01707 5.447
 6 9 5 28.721 5.015 30.792 180.00 0.95793 8.386
 7 9 5 38.539 4.646 36.754 180.00 0.90249 8.858
 8 9 5 90.752 4.729 91.157 0.00 0.85105 13.279
 -14 10 5 49.299 6.261 38.283 180.00 0.81193 10.184
 -13 10 5 1205.632 23.388 1084.304 0.00 0.85768 78.074
 -12 10 5 389.101 12.471 391.988 180.00 0.90654 34.421
 -11 10 5 201.137 9.820 199.609 180.00 0.95820 22.436
 -10 10 5 4.331 5.919 1.856 0.00 1.01199 6.231
 -9 10 5 106.581 9.872 96.093 0.00 1.06680 16.389
 -8 10 5 43.550 5.182 42.233 0.00 1.12094 9.621
 -7 10 5 30.584 4.827 38.115 180.00 1.17205 8.794
 -6 10 5 12.583 4.358 10.952 180.00 1.21715 5.964
 -5 10 5 94.954 7.077 86.778 180.00 1.25293 14.179
 -4 10 5 101.240 6.017 98.897 180.00 1.27625 14.405
 -3 10 5 903.525 19.588 970.495 0.00 1.28478 67.351
 -2 10 5 14.147 6.332 16.278 180.00 1.27761 7.921
 -1 10 5 54.721 4.469 67.577 0.00 1.25551 11.024
 0 10 5 308.872 9.660 343.383 180.00 1.22070 30.089
 1 10 5 12.726 4.846 16.612 0.00 1.17628 6.764
 2 10 5 17.293 4.649 10.770 0.00 1.12558 6.351
 3 10 5 8.144 5.490 0.591 0.00 1.07160 5.878
 4 10 5 20.130 6.222 20.482 0.00 1.01676 8.285
 5 10 5 50.458 15.205 46.715 180.00 0.96283 17.489
 6 10 5 56.310 6.979 52.248 0.00 0.91096 11.536
 7 10 5 58.013 3.656 59.676 0.00 0.86184 10.366
 8 10 5 270.589 14.781 280.718 180.00 0.81580 29.148
 -13 11 5 24.499 3.607 38.714 180.00 0.83902 8.025
 -12 11 5 420.190 15.464 423.117 0.00 0.88346 37.303
 -11 11 5 63.454 7.737 60.729 0.00 0.92973 12.587
 -10 11 5 89.670 8.799 82.590 180.00 0.97709 14.815
 -9 11 5 1462.124 32.036 1471.443 180.00 1.02438 99.258
 -8 11 5 329.426 13.569 358.881 0.00 1.07000 32.512
 -7 11 5 675.062 15.669 695.008 0.00 1.11191 51.955
 -6 11 5 644.491 16.987 690.394 180.00 1.14769 51.643
 -5 11 5 623.747 18.641 624.112 180.00 1.17487 49.456
 -4 11 5 9.705 4.618 21.093 180.00 1.19123 6.825
 -3 11 5 142.096 9.223 136.499 180.00 1.19534 18.429
 -2 11 5 203.134 12.013 206.906 0.00 1.18680 23.793
 -1 11 5 11.889 4.507 0.065 0.00 1.16640 5.099
 0 11 5 42.070 4.642 43.412 0.00 1.13591 9.367
 1 11 5 348.112 13.346 376.387 180.00 1.09768 33.412
 2 11 5 556.754 17.034 590.943 0.00 1.05420 46.457
 3 11 5 39.483 7.560 47.798 180.00 1.00777 11.262
 4 11 5 116.800 7.799 114.031 180.00 0.96030 16.245
 5 11 5 342.371 12.013 333.098 0.00 0.91322 31.168
 6 11 5 11.372 3.117 15.220 0.00 0.86753 5.470
 7 11 5 175.498 9.605 180.608 180.00 0.82386 21.075
 -13 12 5 49.788 3.809 36.293 180.00 0.81922 8.780
 -12 12 5 763.346 21.048 723.030 0.00 0.85938 56.386
 -11 12 5 507.460 18.823 498.214 0.00 0.90058 42.979
 -10 12 5 155.132 11.147 144.468 180.00 0.94203 20.027
 -9 12 5 15.405 6.377 17.413 180.00 0.98263 8.067
 -8 12 5 185.495 15.301 181.953 180.00 1.02093 24.429
 -7 12 5 9.234 5.640 12.061 180.00 1.05519 6.916
 -6 12 5 100.480 12.448 106.986 0.00 1.08353 18.351
 -5 12 5 17.826 5.634 11.383 0.00 1.10409 7.165
 -4 12 5 240.634 14.400 246.635 180.00 1.11535 27.185
 -3 12 5 158.123 17.085 161.056 180.00 1.11642 24.440
 -2 12 5 5.815 4.642 11.248 0.00 1.10721 5.924
 -1 12 5 70.628 8.980 78.884 180.00 1.08846 14.348
 0 12 5 98.087 8.637 126.169 180.00 1.06158 16.782
 1 12 5 752.876 39.790 812.502 0.00 1.02838 68.322
 2 12 5 421.656 34.654 445.969 180.00 0.99076 49.171
 3 12 5 49.387 7.679 52.152 180.00 0.95051 11.799
 4 12 5 118.407 9.980 113.771 0.00 0.90914 17.420
 5 12 5 7.499 2.995 2.411 180.00 0.86781 3.847
 6 12 5 170.741 9.556 175.473 180.00 0.82738 20.752
 -12 13 5 233.565 9.444 248.145 180.00 0.83471 24.837
 -11 13 5 2.566 4.844 0.765 0.00 0.87122 5.039
 -10 13 5 223.569 12.780 222.555 0.00 0.90735 25.150
 -9 13 5 21.861 5.658 18.824 180.00 0.94207 7.819
 -8 13 5 363.756 16.264 413.501 180.00 0.97413 36.286
 -7 13 5 1143.577 46.273 1126.433 180.00 1.00211 88.049
 -6 13 5 7.280 5.093 2.263 180.00 1.02451 5.614
 -5 13 5 4.817 4.607 0.720 180.00 1.03998 4.917
 -4 13 5 76.353 7.790 70.878 0.00 1.04747 13.397
 -3 13 5 141.681 10.031 140.264 0.00 1.04647 18.990
 -2 13 5 277.796 13.674 247.020 180.00 1.03703 27.500
 -1 13 5 46.861 7.405 45.366 0.00 1.01983 11.222
 0 13 5 250.350 17.473 248.628 0.00 0.99599 29.162
 1 13 5 144.011 28.448 153.612 180.00 0.96693 33.041
 2 13 5 97.354 8.710 108.178 0.00 0.93412 16.037
 3 13 5 14.876 6.582 17.298 0.00 0.89896 8.207
 4 13 5 4.749 4.216 7.001 0.00 0.86265 5.166
 5 13 5 182.942 10.003 182.368 180.00 0.82618 21.477
 -12 14 5 45.090 5.768 31.641 0.00 0.80981 9.389
 -11 14 5 678.799 59.274 677.144 180.00 0.84203 76.854
 -10 14 5 164.126 7.267 169.899 180.00 0.87342 19.429
 -9 14 5 -0.407 4.221 2.172 0.00 0.90305 4.457
 -8 14 5 150.307 14.601 146.923 180.00 0.92984 22.138
 -7 14 5 16.695 7.949 17.853 180.00 0.95265 9.418
 -6 14 5 540.971 30.288 578.056 180.00 0.97033 52.118
 -5 14 5 14.919 4.930 22.735 0.00 0.98187 7.340
 -4 14 5 -2.819 4.605 0.206 180.00 0.98659 4.626
 -3 14 5 0.984 4.749 1.424 180.00 0.98418 4.935
 -2 14 5 268.927 12.976 248.133 0.00 0.97479 27.037
 -1 14 5 66.939 8.980 76.627 180.00 0.95901 14.168
 0 14 5 170.487 10.772 170.189 180.00 0.93774 21.128
 1 14 5 -1.975 5.745 0.034 0.00 0.91211 5.748
 2 14 5 145.760 8.725 133.884 0.00 0.88328 18.152
 3 14 5 46.567 4.061 59.983 0.00 0.85236 10.208
 4 14 5 133.049 6.690 134.061 180.00 0.82032 16.995
 -11 15 5 49.055 6.065 61.332 0.00 0.81333 11.293
 -10 15 5 459.503 20.558 504.523 180.00 0.84053 43.155
 -9 15 5 209.760 10.115 229.862 180.00 0.86576 23.922
 -8 15 5 177.009 14.674 188.735 0.00 0.88813 24.131
 -7 15 5 327.831 20.038 316.096 0.00 0.90671 34.243
 -6 15 5 127.010 13.126 150.092 0.00 0.92063 20.883
 -5 15 5 512.403 17.842 479.867 180.00 0.92915 41.993
 -4 15 5 17.425 4.889 16.367 180.00 0.93181 6.949
 -3 15 5 54.970 9.325 52.314 0.00 0.92846 13.063
 -2 15 5 16.798 7.555 22.955 0.00 0.91928 9.372
 -1 15 5 36.488 5.507 36.780 0.00 0.90478 9.280
 0 15 5 131.179 12.411 133.759 180.00 0.88572 19.906
 1 15 5 12.970 3.168 8.701 0.00 0.86296 4.959
 2 15 5 15.704 4.343 19.038 180.00 0.83746 6.714
 3 15 5 9.669 8.953 4.653 180.00 0.81009 9.443
 -10 16 5 121.661 8.646 123.774 180.00 0.80886 17.184
 -9 16 5 145.142 7.162 137.043 180.00 0.83033 17.579
 -8 16 5 27.852 6.772 12.623 0.00 0.84900 8.469
 -7 16 5 2.153 5.650 0.055 180.00 0.86412 5.743
 -6 16 5 399.300 20.863 420.842 0.00 0.87503 39.414
 -5 16 5 373.258 20.092 365.630 0.00 0.88121 36.694
 -4 16 5 452.650 22.561 489.534 180.00 0.88234 43.523
 -3 16 5 70.822 6.526 72.049 180.00 0.87838 12.626
 -2 16 5 -0.315 2.944 0.042 0.00 0.86951 2.950
 -1 16 5 35.601 3.808 33.580 0.00 0.85618 8.145
 0 16 5 117.400 7.028 112.309 0.00 0.83900 15.825
 1 16 5 27.445 7.829 19.612 180.00 0.81868 9.700
 -7 17 5 64.383 7.114 63.618 180.00 0.82465 12.378
 -6 17 5 10.013 3.638 7.329 0.00 0.83316 5.001
 -5 17 5 117.018 9.493 127.670 0.00 0.83752 17.690
 -4 17 5 55.520 4.706 72.658 0.00 0.83753 11.416
 -3 17 5 162.142 10.762 169.785 180.00 0.83318 20.944
 -2 17 5 53.678 6.339 51.948 180.00 0.82467 11.076
 3 -21 6 119.497 6.416 109.631 180.00 0.81902 15.489
 4 -21 6 33.826 4.039 45.196 180.00 0.81994 8.939
 5 -21 6 -0.022 2.818 1.330 180.00 0.81676 3.032
 6 -21 6 736.034 25.477 731.593 180.00 0.80963 58.009
 -1 -20 6 316.589 13.637 364.201 0.00 0.81732 32.500
 0 -20 6 308.480 7.599 366.212 180.00 0.83415 30.383
 1 -20 6 11.480 3.465 32.295 180.00 0.84749 7.048
 2 -20 6 1023.272 25.762 1028.118 180.00 0.85675 73.562
 3 -20 6 9.371 2.935 6.313 180.00 0.86151 4.369
 4 -20 6 1.126 3.407 0.685 180.00 0.86152 3.575
 5 -20 6 510.775 18.551 450.776 0.00 0.85680 41.244
 6 -20 6 275.986 17.738 309.381 0.00 0.84757 31.827
 7 -20 6 18.067 3.957 19.713 0.00 0.83427 6.615
 8 -20 6 33.769 5.712 31.108 180.00 0.81745 8.990
 -3 -19 6 69.677 6.992 90.061 180.00 0.81468 13.700
 -2 -19 6 771.789 20.008 717.303 180.00 0.83910 55.952
 -1 -19 6 84.016 3.666 112.584 180.00 0.86104 13.844
 0 -19 6 44.492 3.257 39.615 0.00 0.87967 8.598
 1 -19 6 155.333 5.498 152.094 180.00 0.89418 17.865
 2 -19 6 12.445 2.718 7.279 180.00 0.90386 4.505
 3 -19 6 577.475 12.077 556.756 180.00 0.90821 43.985
 4 -19 6 1735.145 35.460 1688.862 0.00 0.90700 112.971
 5 -19 6 218.821 7.340 206.537 0.00 0.90030 22.117
 6 -19 6 653.111 12.768 688.036 180.00 0.88845 50.486
 7 -19 6 107.521 5.416 124.344 180.00 0.87206 15.508
 8 -19 6 724.005 17.223 812.436 180.00 0.85189 57.619
 9 -19 6 880.111 25.169 981.377 180.00 0.82878 69.152
 -4 -18 6 210.047 7.228 228.419 0.00 0.82807 22.798
 -3 -18 6 823.855 23.395 774.931 180.00 0.85740 60.192
 -2 -18 6 1222.808 30.677 1288.227 180.00 0.88486 88.041
 -1 -18 6 257.309 7.872 223.061 180.00 0.90946 23.750
 0 -18 6 245.433 7.332 254.113 0.00 0.93017 24.595
 1 -18 6 370.037 9.211 389.806 0.00 0.94597 32.927
 2 -18 6 367.953 8.547 353.945 180.00 0.95602 31.314
 3 -18 6 349.372 8.941 337.295 0.00 0.95971 30.417
 4 -18 6 431.656 9.965 454.505 180.00 0.95684 36.795
 5 -18 6 215.943 7.692 235.526 180.00 0.94757 23.358
 6 -18 6 6.690 3.462 2.702 180.00 0.93245 4.208
 7 -18 6 37.654 4.164 39.461 180.00 0.91231 8.758
 8 -18 6 865.430 19.747 937.488 180.00 0.88814 65.506
 9 -18 6 238.217 8.807 226.581 180.00 0.86098 23.836
 10 -18 6 6.801 2.503 7.136 180.00 0.83184 4.037
 -5 -17 6 28.835 3.281 34.216 0.00 0.83718 7.723
 -4 -17 6 64.589 4.271 67.988 0.00 0.87135 11.236
 -3 -17 6 123.913 5.464 123.945 180.00 0.90449 15.883
 -2 -17 6 59.862 4.668 62.786 180.00 0.93556 10.985
 -1 -17 6 544.609 14.830 533.660 0.00 0.96331 43.368
 0 -17 6 997.695 21.010 1022.067 180.00 0.98644 71.352
 1 -17 6 647.461 12.105 591.940 0.00 1.00368 46.620
 2 -17 6 1115.807 17.173 959.042 0.00 1.01398 70.172
 3 -17 6 324.460 7.640 361.177 180.00 1.01666 30.509
 4 -17 6 81.158 5.981 97.861 180.00 1.01154 13.865
 5 -17 6 2171.110 30.723 2259.737 180.00 0.99896 140.276
 6 -17 6 438.478 12.500 437.530 180.00 0.97974 37.055
 7 -17 6 173.213 7.183 174.049 180.00 0.95501 19.764
 8 -17 6 102.961 6.212 108.209 0.00 0.92608 14.961
 9 -17 6 84.057 5.244 74.280 0.00 0.89423 12.465
 10 -17 6 1.580 5.300 3.295 180.00 0.86066 5.652
 11 -17 6 289.984 10.624 310.704 0.00 0.82636 28.800
 -6 -16 6 12.968 2.854 7.985 0.00 0.84156 4.690
 -5 -16 6 -0.952 2.896 0.106 180.00 0.88023 2.913
 -4 -16 6 54.942 4.283 45.515 180.00 0.91893 9.705
 -3 -16 6 290.480 8.043 274.690 0.00 0.95662 26.535
 -2 -16 6 2991.156 40.629 2996.068 0.00 0.99199 184.337
 -1 -16 6 1183.498 21.157 1227.025 180.00 1.02349 82.237
 0 -16 6 57.313 6.211 66.449 180.00 1.04945 11.846
 1 -16 6 1839.523 31.308 1999.775 180.00 1.06827 124.888
 2 -16 6 6439.177 58.924 6646.774 180.00 1.07864 385.224
 3 -16 6 1033.881 14.948 1130.572 180.00 1.07979 74.504
 4 -16 6 128.353 5.469 153.065 180.00 1.07163 17.301
 5 -16 6 596.675 16.687 663.068 180.00 1.05477 49.678
 6 -16 6 2080.236 33.604 2043.632 180.00 1.03041 131.430
 7 -16 6 35.365 3.945 29.618 0.00 1.00011 7.938
 8 -16 6 1026.586 23.134 1054.138 180.00 0.96554 73.680
 9 -16 6 267.029 12.419 269.956 0.00 0.92829 27.556
 10 -16 6 1080.020 20.708 1045.747 0.00 0.88973 73.621
 11 -16 6 88.512 6.766 88.790 180.00 0.85097 13.970
 12 -16 6 205.611 11.588 214.155 180.00 0.81283 23.904
 -7 -15 6 560.466 17.002 549.064 0.00 0.84098 44.999
 -6 -15 6 171.123 6.657 155.262 0.00 0.88356 18.732
 -5 -15 6 33.201 4.337 27.718 180.00 0.92733 7.943
 -4 -15 6 8.365 3.009 4.170 180.00 0.97140 4.121
 -3 -15 6 583.269 12.285 558.678 180.00 1.01452 44.223
 -2 -15 6 997.154 18.627 962.168 180.00 1.05507 68.485
 -1 -15 6 368.563 9.690 403.265 180.00 1.09106 33.552
 0 -15 6 740.054 15.942 715.476 0.00 1.12036 53.981
 1 -15 6 190.860 8.597 155.730 0.00 1.14089 19.931
 2 -15 6 736.528 12.910 775.187 180.00 1.15103 55.325
 3 -15 6 80.028 4.509 41.973 0.00 1.14992 10.322
 4 -15 6 382.598 9.090 358.360 0.00 1.13764 31.921
 5 -15 6 2564.712 32.438 2546.268 0.00 1.11525 158.340
 6 -15 6 68.482 5.827 57.875 0.00 1.08447 11.494
 7 -15 6 227.015 7.574 225.191 180.00 1.04741 23.124
 8 -15 6 6.283 3.453 0.867 0.00 1.00621 3.962
 9 -15 6 9.342 3.849 0.199 0.00 0.96279 4.406
 10 -15 6 12.952 3.167 5.498 180.00 0.91869 4.632
 11 -15 6 181.250 6.660 172.955 0.00 0.87509 19.704
 12 -15 6 3.610 2.391 0.582 0.00 0.83282 2.822
 -8 -14 6 741.782 17.764 731.929 0.00 0.83547 55.176
 -7 -14 6 2771.564 45.799 2678.003 180.00 0.88113 170.070
 -6 -14 6 8.506 3.989 5.824 180.00 0.92916 5.049
 -5 -14 6 826.923 16.523 849.592 0.00 0.97893 60.667
 -4 -14 6 97.114 6.118 92.758 0.00 1.02940 14.061
 -3 -14 6 2778.940 32.074 2863.911 180.00 1.07908 173.870
 -2 -14 6 1789.159 28.565 1905.610 180.00 1.12591 119.872
 -1 -14 6 59.043 4.093 58.527 180.00 1.16734 10.492
 0 -14 6 7.625 4.028 12.052 180.00 1.20057 5.608
 1 -14 6 139.971 5.761 148.911 0.00 1.22292 17.469
 2 -14 6 246.318 7.499 223.082 0.00 1.23234 23.407
 3 -14 6 1858.331 21.852 1877.948 180.00 1.22792 118.708
 4 -14 6 275.652 8.939 293.119 0.00 1.21008 27.252
 5 -14 6 2014.467 26.263 1943.326 180.00 1.18051 124.857
 6 -14 6 1533.271 21.850 1624.540 0.00 1.14173 103.383
 7 -14 6 358.815 9.304 364.941 0.00 1.09654 31.777
 8 -14 6 37.458 4.515 41.357 180.00 1.04764 9.041
 9 -14 6 217.075 7.888 212.368 180.00 0.99725 22.507
 10 -14 6 121.184 6.047 146.162 0.00 0.94708 17.028
 11 -14 6 211.231 7.914 226.138 0.00 0.89833 22.956
 12 -14 6 20.836 5.176 26.275 180.00 0.85176 7.941
 13 -14 6 81.581 7.248 94.070 0.00 0.80778 14.293
 -9 -13 6 4939.186 74.972 5222.794 0.00 0.82532 308.715
 -8 -13 6 409.673 10.195 410.077 0.00 0.87310 34.747
 -7 -13 6 394.803 13.271 397.613 180.00 0.92432 35.033
 -6 -13 6 3035.744 37.165 2888.714 180.00 0.97869 180.488
 -5 -13 6 4945.795 51.753 5000.662 0.00 1.03553 295.858
 -4 -13 6 16.175 3.383 15.882 180.00 1.09369 5.892
 -3 -13 6 12.232 3.626 11.689 180.00 1.15131 5.502
 -2 -13 6 1662.141 21.944 1728.780 0.00 1.20581 109.609
 -1 -13 6 182.203 6.126 140.962 0.00 1.25387 18.169
 0 -13 6 12.110 2.927 4.372 0.00 1.29177 4.301
 1 -13 6 49.049 4.408 34.814 180.00 1.31597 8.942
 2 -13 6 477.971 11.883 519.535 0.00 1.32389 40.671
 3 -13 6 40.979 3.275 41.503 0.00 1.31465 8.613
 4 -13 6 6278.189 54.761 6330.324 180.00 1.28929 369.939
 5 -13 6 1419.151 19.833 1352.771 180.00 1.25047 90.855
 6 -13 6 29.036 3.638 32.609 0.00 1.20178 7.778
 7 -13 6 259.319 7.216 239.888 180.00 1.14692 24.265
 8 -13 6 135.076 6.446 115.930 0.00 1.08917 16.138
 9 -13 6 18.668 4.130 24.361 180.00 1.03106 7.087
 10 -13 6 85.065 5.353 97.789 180.00 0.97438 13.698
 11 -13 6 209.592 8.260 211.474 0.00 0.92024 22.452
 12 -13 6 949.948 20.180 1041.495 0.00 0.86928 70.950
 13 -13 6 714.157 18.225 794.756 0.00 0.82176 57.105
 -9 -12 6 19.456 3.267 14.964 0.00 0.85991 5.888
 -8 -12 6 1683.786 29.087 1620.311 0.00 0.91311 107.720
 -7 -12 6 377.507 10.528 344.452 180.00 0.97069 31.732
 -6 -12 6 429.010 9.815 456.518 180.00 1.03242 36.782
 -5 -12 6 391.324 8.667 434.861 180.00 1.09765 34.932
 -4 -12 6 26.487 3.285 18.279 0.00 1.16504 6.459
 -3 -12 6 1096.109 14.527 1212.547 0.00 1.23237 78.623
 -2 -12 6 757.307 11.848 804.285 0.00 1.29632 56.565
 -1 -12 6 490.089 35.927 362.133 180.00 1.35252 48.721
 0 -12 6 790.306 41.876 751.846 180.00 1.39594 68.282
 1 -12 6 109.608 15.882 85.108 180.00 1.42186 20.265
 2 -12 6 782.819 29.702 872.451 180.00 1.42707 65.523
 3 -12 6 99.748 13.166 84.966 180.00 1.41087 18.030
 4 -12 6 484.054 27.194 479.108 0.00 1.37535 46.263
 5 -12 6 309.656 11.376 256.792 0.00 1.32467 27.411
 6 -12 6 2683.769 41.218 2735.795 180.00 1.26386 169.399
 7 -12 6 92.478 4.900 106.530 0.00 1.19767 14.133
 8 -12 6 591.616 13.838 601.381 0.00 1.12997 46.415
 9 -12 6 219.955 7.487 207.510 180.00 1.06348 22.229
 10 -12 6 1.782 3.461 0.387 180.00 0.99995 3.630
 11 -12 6 6.166 3.029 11.443 180.00 0.94031 4.805
 12 -12 6 1180.556 30.012 1154.093 180.00 0.88500 82.321
 13 -12 6 128.561 14.205 140.512 180.00 0.83405 21.265
 -10 -11 6 1802.072 26.288 1885.183 180.00 0.84224 118.838
 -9 -11 6 1098.511 20.067 1041.547 180.00 0.89621 73.627
 -8 -11 6 1104.609 21.721 1085.160 0.00 0.95549 75.788
 -7 -11 6 95.821 5.392 92.658 0.00 1.02033 13.725
 -6 -11 6 8.212 3.029 3.919 0.00 1.09062 4.097
 -5 -11 6 602.107 12.622 623.308 180.00 1.16577 47.081
 -4 -11 6 5.406 3.003 4.036 0.00 1.24431 3.924
 -3 -11 6 299.425 12.152 280.568 0.00 1.32354 28.443
 -2 -11 6 2559.779 87.146 2349.824 180.00 1.39920 171.346
 -1 -11 6 63.545 14.147 46.973 0.00 1.46543 16.810
 0 -11 6 21.740 8.669 22.031 0.00 1.51538 10.368
 1 -11 6 238.525 21.648 257.400 180.00 1.54263 31.929
 2 -11 6 761.490 27.620 741.139 180.00 1.54319 59.739
 3 -11 6 142.499 16.619 98.114 0.00 1.51699 21.793
 4 -11 6 1349.456 45.017 1359.181 0.00 1.46786 98.482
 5 -11 6 417.577 24.646 324.197 0.00 1.40216 38.768
 6 -11 6 1492.632 24.841 1386.995 0.00 1.32675 94.656
 7 -11 6 656.759 12.429 633.140 180.00 1.24758 48.418
 8 -11 6 278.842 8.161 229.896 180.00 1.16895 24.554
 9 -11 6 2121.193 26.663 2308.772 0.00 1.09363 140.329
 10 -11 6 473.811 12.862 496.829 0.00 1.02311 40.044
 11 -11 6 97.604 4.523 114.602 0.00 0.95805 14.520
 12 -11 6 1530.314 54.670 1575.547 0.00 0.89854 113.222
 13 -11 6 1.550 6.117 1.162 180.00 0.84436 6.264
 -11 -10 6 325.854 10.957 330.146 0.00 0.82095 30.350
 -10 -10 6 94.390 5.111 91.612 180.00 0.87455 13.531
 -9 -10 6 2.506 3.625 5.987 180.00 0.93409 4.472
 -8 -10 6 4.446 3.207 4.566 180.00 1.00016 4.088
 -7 -10 6 266.532 8.301 252.232 0.00 1.07322 25.246
 -6 -10 6 1400.493 21.285 1298.400 180.00 1.15343 88.848
 -5 -10 6 1720.669 24.158 1938.318 0.00 1.24029 118.843
 -4 -10 6 36.189 4.789 50.919 0.00 1.33227 9.709
 -3 -10 6 4870.610 131.592 4732.315 180.00 1.42613 309.257
 -2 -10 6 -2.370 9.503 4.300 180.00 1.51637 9.714
 -1 -10 6 2262.747 74.907 2038.109 0.00 1.59504 150.278
 0 -10 6 -0.903 6.720 0.317 180.00 1.65258 6.742
 1 -10 6 79.490 13.183 68.397 180.00 1.68024 17.072
 2 -10 6 1933.154 43.400 1822.733 0.00 1.67320 123.863
 3 -10 6 145.477 11.661 147.982 180.00 1.63274 20.268
 4 -10 6 10047.104 146.477 9079.731 180.00 1.56559 558.481
 5 -10 6 84.588 10.370 88.053 0.00 1.48121 15.918
 6 -10 6 42.009 10.767 35.955 0.00 1.38870 13.185
 7 -10 6 438.298 12.435 451.460 180.00 1.29507 37.550
 8 -10 6 468.933 10.344 455.557 0.00 1.20485 37.648
 9 -10 6 4836.173 45.224 4786.157 180.00 1.12054 284.845
 10 -10 6 827.278 13.716 758.688 180.00 1.04317 56.591
 11 -10 6 13.256 3.055 8.326 0.00 0.97294 4.864
 12 -10 6 1346.040 45.631 1371.383 180.00 0.90955 99.116
 13 -10 6 322.900 12.556 351.186 180.00 0.85246 31.693
 -11 -9 6 56.738 4.384 71.226 0.00 0.84921 11.243
 -10 -9 6 307.219 9.461 281.120 180.00 0.90773 27.576
 -9 -9 6 172.122 7.261 151.371 0.00 0.97332 18.811
 -8 -9 6 517.002 11.390 488.390 0.00 1.04688 40.091
 -7 -9 6 1633.318 23.594 1700.214 180.00 1.12921 108.374
 -6 -9 6 127.789 5.449 130.868 0.00 1.22079 16.283
 -5 -9 6 7097.056 82.285 6886.463 0.00 1.32142 410.267
 -4 -9 6 1174.146 44.252 1061.982 0.00 1.42956 85.406
 -3 -9 6 4397.084 118.594 3839.671 0.00 1.54139 265.596
 -2 -9 6 7147.854 163.026 5953.632 0.00 1.64978 402.526
 -1 -9 6 4439.125 88.665 3628.534 0.00 1.74379 247.003
 0 -9 6 1775.928 40.413 1956.868 180.00 1.80995 124.819
 1 -9 6 3204.880 67.740 2620.731 180.00 1.83620 182.772
 2 -9 6 1240.812 31.800 1075.689 0.00 1.81707 81.306
 3 -9 6 67.390 7.962 39.787 0.00 1.75658 11.824
 4 -9 6 974.754 29.467 926.913 180.00 1.66610 70.582
 5 -9 6 3247.677 74.963 3076.485 180.00 1.55918 202.035
 6 -9 6 62.017 11.584 67.756 0.00 1.44732 15.503
 7 -9 6 1483.769 51.983 1497.585 0.00 1.33826 108.589
 8 -9 6 733.401 12.320 775.919 180.00 1.23627 55.159
 9 -9 6 255.024 7.301 227.610 0.00 1.14321 23.705
 10 -9 6 0.921 2.784 0.759 180.00 1.05943 2.982
 11 -9 6 10.805 2.866 4.629 180.00 0.98452 4.214
 12 -9 6 198.962 10.385 194.810 0.00 0.91771 22.459
 13 -9 6 1137.404 27.772 1129.975 0.00 0.85812 79.908
 -12 -8 6 29.767 4.004 29.946 180.00 0.82128 7.801
 -11 -8 6 367.916 11.494 323.714 180.00 0.87776 31.100
 -10 -8 6 82.284 4.410 80.804 0.00 0.94147 12.429
 -9 -8 6 124.436 5.768 104.984 180.00 1.01355 15.131
 -8 -8 6 50.633 3.860 28.373 180.00 1.09527 8.321
 -7 -8 6 142.432 5.658 154.784 0.00 1.18787 17.749
 -6 -8 6 1447.875 19.192 1373.818 0.00 1.29236 92.022
 -5 -8 6 2397.960 84.749 2674.696 180.00 1.40898 178.122
 -4 -8 6 50.132 10.354 32.371 180.00 1.53638 12.870
 -3 -8 6 71.631 10.624 72.034 0.00 1.67013 15.172
 -2 -8 6 428.446 21.843 353.643 180.00 1.80095 38.195
 -1 -8 6 32.476 7.831 3.920 180.00 1.91368 8.989
 0 -8 6 3014.365 54.907 2562.675 180.00 1.98909 172.962
 1 -8 6 1797.683 44.286 1549.043 180.00 2.01057 112.283
 2 -8 6 15.344 9.223 12.313 0.00 1.97278 10.216
 3 -8 6 3330.421 52.291 3027.896 0.00 1.88492 194.504
 4 -8 6 590.186 15.600 493.969 0.00 1.76526 43.021
 5 -8 6 6473.428 102.835 6151.029 0.00 1.63234 377.104
 6 -8 6 1519.884 36.706 1542.681 180.00 1.49968 104.382
 7 -8 6 448.981 18.425 458.421 180.00 1.37503 40.368
 8 -8 6 798.540 14.127 845.479 0.00 1.26177 59.379
 9 -8 6 50.822 4.186 34.236 180.00 1.16069 8.854
 10 -8 6 643.218 12.043 673.580 180.00 1.07127 49.581
 11 -8 6 317.321 8.110 291.263 180.00 0.99238 27.742
 12 -8 6 23.716 4.037 20.578 180.00 0.92277 6.940
 13 -8 6 4.973 4.080 1.434 180.00 0.86120 4.510
 -12 -7 6 17.568 2.686 14.284 0.00 0.84546 5.438
 -11 -7 6 467.128 11.898 422.607 0.00 0.90625 36.834
 -10 -7 6 40.358 3.908 34.035 0.00 0.97535 8.378
 -9 -7 6 244.984 7.363 222.778 180.00 1.05427 23.324
 -8 -7 6 618.039 14.904 648.500 0.00 1.14471 48.964
 -7 -7 6 3204.534 36.516 3188.845 0.00 1.24850 194.469
 -6 -7 6 2786.329 74.868 2375.844 0.00 1.36733 170.110
 -5 -7 6 2039.198 58.191 1753.471 0.00 1.50219 129.242
 -4 -7 6 5044.029 100.185 4560.930 0.00 1.65212 294.278
 -3 -7 6 5774.893 96.890 5559.203 180.00 1.81213 341.680
 -2 -7 6 1432.217 39.560 1253.992 180.00 1.97019 93.922
 -1 -7 6 474.348 17.641 517.439 0.00 2.10510 42.570
 0 -7 6 495.127 17.653 451.191 0.00 2.18928 40.585
 1 -7 6 166.385 10.674 97.900 180.00 2.20027 18.149
 2 -7 6 175.042 10.719 265.361 180.00 2.13481 24.884
 3 -7 6 7572.364 87.976 6886.806 0.00 2.01119 420.134
 4 -7 6 2753.946 56.830 2628.514 0.00 1.85706 171.306
 5 -7 6 28.876 7.117 31.168 180.00 1.69601 9.813
 6 -7 6 1375.900 34.514 1308.545 180.00 1.54253 92.834
 7 -7 6 9.136 6.744 18.338 180.00 1.40325 8.227
 8 -7 6 1106.579 16.473 1108.722 180.00 1.28000 75.361
 9 -7 6 1063.865 18.082 1054.425 0.00 1.17218 72.948
 10 -7 6 3830.507 40.904 3732.415 0.00 1.07821 226.766
 11 -7 6 1315.190 22.468 1273.078 0.00 0.99626 86.659
 12 -7 6 178.848 7.809 182.178 180.00 0.92459 20.454
 13 -7 6 458.738 15.277 421.686 0.00 0.86162 37.874
 -13 -6 6 41.721 5.969 49.088 180.00 0.81197 10.393
 -12 -6 6 117.897 6.818 110.551 0.00 0.86915 15.665
 -11 -6 6 163.516 6.791 145.210 180.00 0.93426 18.184
 -10 -6 6 202.284 8.461 158.367 0.00 1.00884 20.216
 -9 -6 6 3049.813 38.756 2915.731 0.00 1.09478 182.068
 -8 -6 6 2354.784 31.799 2155.299 0.00 1.19429 140.055
 -7 -6 6 485.762 12.649 544.923 180.00 1.30992 41.994
 -6 -6 6 19.334 9.351 20.485 0.00 1.44426 10.815
 -5 -6 6 3913.625 86.015 4072.029 0.00 1.59928 252.407
 -4 -6 6 1589.192 51.044 1281.964 0.00 1.77475 102.772
 -3 -6 6 9220.398 188.946 8607.155 180.00 1.96518 539.982
 -2 -6 6 940.406 29.874 935.314 180.00 2.15502 70.451
 -1 -6 6 29908.600 365.446 27587.195 0.00 2.31460 1641.906
 0 -6 6 14047.381 162.434 13090.709 0.00 2.40472 780.478
 1 -6 6 2417.473 39.510 2272.733 180.00 2.39633 147.370
 2 -6 6 4509.126 62.596 4572.385 0.00 2.29237 274.368
 3 -6 6 1675.733 28.521 1558.849 180.00 2.12530 105.196
 4 -6 6 1740.151 33.519 1669.902 180.00 1.93374 111.787
 5 -6 6 1730.747 33.209 1431.680 180.00 1.74500 103.005
 6 -6 6 2132.610 44.766 1987.777 0.00 1.57267 133.668
 7 -6 6 520.663 18.575 357.582 0.00 1.42108 38.163
 8 -6 6 347.171 10.422 269.321 0.00 1.28994 28.235
 9 -6 6 54.501 4.720 37.831 0.00 1.17711 9.444
 10 -6 6 7.557 2.922 7.060 180.00 1.07996 4.343
 11 -6 6 1706.612 24.413 1656.731 0.00 0.99601 108.305
 12 -6 6 1120.625 20.930 1025.334 0.00 0.92309 73.680
 13 -6 6 576.880 14.075 561.783 180.00 0.85936 44.750
 -13 -5 6 643.115 14.063 675.377 0.00 0.83141 50.174
 -12 -5 6 93.588 5.368 96.404 180.00 0.89195 13.843
 -11 -5 6 17.829 3.821 28.523 0.00 0.96129 7.186
 -10 -5 6 155.172 7.201 117.855 0.00 1.04126 16.979
 -9 -5 6 510.248 13.796 469.161 0.00 1.13416 40.005
 -8 -5 6 16.028 3.870 9.137 0.00 1.24279 5.609
 -7 -5 6 295.394 22.589 345.384 180.00 1.37047 36.212
 -6 -5 6 2986.235 62.986 2884.412 180.00 1.52084 186.492
 -5 -5 6 742.971 26.246 713.846 0.00 1.69709 57.861
 -4 -5 6 1565.244 44.800 1499.405 0.00 1.90000 106.791
 -3 -5 6 90.118 7.754 84.803 180.00 2.12358 14.330
 -2 -5 6 2521.889 48.882 2686.230 0.00 2.34770 166.747
 -1 -5 6 3301.392 44.988 3573.904 180.00 2.53140 212.053
 0 -5 6 3566.118 43.392 3209.645 0.00 2.62054 203.238
 1 -5 6 369.567 12.228 467.016 0.00 2.58092 36.778
 2 -5 6 29.478 3.998 31.588 0.00 2.42843 7.899
 3 -5 6 1114.453 21.035 1097.422 180.00 2.21427 76.220
 4 -5 6 261.487 10.930 188.590 0.00 1.98699 23.684
 5 -5 6 341.377 14.035 352.914 180.00 1.77456 32.709
 6 -5 6 1145.499 23.118 1060.428 180.00 1.58758 76.045
 7 -5 6 3673.450 65.713 3412.490 0.00 1.42724 218.273
 8 -5 6 5260.009 58.041 5098.239 0.00 1.29099 306.361
 9 -5 6 1516.918 21.568 1562.764 180.00 1.17522 100.751
 10 -5 6 12.614 3.338 7.025 0.00 1.07645 4.888
 11 -5 6 223.425 8.424 212.523 0.00 0.99164 22.834
 12 -5 6 404.459 8.414 348.626 180.00 0.91833 31.782
 13 -5 6 336.814 13.514 343.929 0.00 0.85449 32.073
 -13 -4 6 9.016 2.542 5.378 0.00 0.84973 3.983
 -12 -4 6 221.043 9.707 261.575 0.00 0.91343 25.218
 -11 -4 6 572.815 13.375 576.408 0.00 0.98675 45.003
 -10 -4 6 397.375 12.876 395.028 0.00 1.07182 34.837
 -9 -4 6 1486.467 26.309 1586.869 0.00 1.17132 102.194
 -8 -4 6 36.881 5.972 27.703 0.00 1.28863 9.049
 -7 -4 6 1691.235 54.628 1666.884 0.00 1.42789 118.902
 -6 -4 6 67.438 8.566 77.178 0.00 1.59378 13.945
 -5 -4 6 9917.282 116.078 9699.091 180.00 1.79076 571.546
 -4 -4 6 792.229 18.266 762.796 180.00 2.02061 57.375
 -3 -4 6 8078.380 79.154 8248.186 0.00 2.27649 477.718
 -2 -4 6 1728.573 25.505 1497.410 180.00 2.53237 103.141
 -1 -4 6 1042.479 15.845 987.858 180.00 2.73331 69.568
 0 -4 6 5236.104 52.068 4915.922 180.00 2.80930 298.136
 1 -4 6 1815.365 27.524 1650.544 0.00 2.72666 110.802
 2 -4 6 1975.216 32.903 1878.465 180.00 2.52182 123.362
 3 -4 6 2923.155 37.710 2836.602 0.00 2.26501 176.635
 4 -4 6 23856.957 225.940 21663.547 0.00 2.00991 1286.588
 5 -4 6 10735.672 122.671 9149.659 0.00 1.78145 567.807
 6 -4 6 917.203 27.933 832.480 0.00 1.58590 65.679
 7 -4 6 1319.872 33.038 1070.629 0.00 1.42127 82.993
 8 -4 6 2479.037 33.600 2406.944 0.00 1.28307 151.920
 9 -4 6 4902.698 55.877 4838.496 0.00 1.16662 289.867
 10 -4 6 872.347 15.375 789.529 180.00 1.06781 58.985
 11 -4 6 1556.941 28.286 1460.695 180.00 0.98331 99.434
 12 -4 6 953.023 15.296 949.955 0.00 0.91046 66.386
 13 -4 6 4.892 2.702 2.826 0.00 0.84714 3.505
 -14 -3 6 24.522 4.980 18.005 180.00 0.80852 7.379
 -13 -3 6 573.557 11.024 553.768 0.00 0.86657 43.522
 -12 -3 6 234.985 7.878 244.134 180.00 0.93311 24.151
 -11 -3 6 184.868 7.757 215.446 180.00 1.00999 21.929
 -10 -3 6 49.368 7.142 48.408 180.00 1.09960 11.268
 -9 -3 6 7168.462 93.505 7065.441 180.00 1.20497 420.478
 -8 -3 6 1100.269 29.399 1045.034 180.00 1.32997 76.851
 -7 -3 6 300.965 16.397 324.294 0.00 1.47939 32.063
 -6 -3 6 5.577 4.953 14.172 180.00 1.65882 6.390
 -5 -3 6 243.963 10.620 193.903 180.00 1.87363 23.408
 -4 -3 6 384.232 10.419 327.748 0.00 2.12600 31.185
 -3 -3 6 5179.359 54.929 4806.024 180.00 2.40722 293.571
 -2 -3 6 356.007 7.733 315.973 0.00 2.68377 29.375
 -1 -3 6 916.983 15.652 1025.766 0.00 2.88620 68.606
 0 -3 6 12452.279 94.991 12900.602 0.00 2.93364 732.694
 1 -3 6 193.800 6.714 171.318 0.00 2.80294 19.919
 2 -3 6 618.510 14.361 552.928 0.00 2.55393 45.282
 3 -3 6 644.137 11.688 591.157 180.00 2.26871 46.422
 4 -3 6 1377.443 24.764 1232.531 0.00 1.99921 86.942
 5 -3 6 24.769 4.762 25.342 0.00 1.76487 7.748
 6 -3 6 4663.039 63.705 4451.544 180.00 1.56778 273.027
 7 -3 6 4135.903 81.260 3994.440 180.00 1.40362 252.013
 8 -3 6 905.341 16.524 862.268 0.00 1.26668 62.574
 9 -3 6 60.981 5.150 56.350 180.00 1.15173 10.883
 10 -3 6 18.450 3.573 25.694 0.00 1.05443 6.870
 11 -3 6 57.281 5.064 56.335 0.00 0.97132 10.741
 12 -3 6 0.710 2.939 1.825 180.00 0.89971 3.269
 13 -3 6 290.956 15.214 274.177 180.00 0.83749 29.500
 -14 -2 6 7.590 3.352 4.899 180.00 0.82157 4.414
 -13 -2 6 637.059 15.904 573.895 180.00 0.88157 46.898
 -12 -2 6 235.323 8.040 237.546 0.00 0.95049 23.947
 -11 -2 6 1275.013 20.205 1288.711 0.00 1.03034 85.937
 -10 -2 6 33.240 4.332 16.301 0.00 1.12366 7.151
 -9 -2 6 2004.845 29.760 2045.388 0.00 1.23374 129.188
 -8 -2 6 7.475 7.599 0.607 180.00 1.36475 7.864
 -7 -2 6 1314.229 31.327 1337.506 180.00 1.52189 91.631
 -6 -2 6 2361.881 41.839 2072.971 180.00 1.71109 139.849
 -5 -2 6 17032.480 167.513 16473.977 0.00 1.93788 960.164
 -4 -2 6 489.976 13.046 506.618 180.00 2.20347 40.769
 -3 -2 6 2543.662 30.918 2572.804 180.00 2.49548 158.623
 -2 -2 6 105.533 3.888 79.577 0.00 2.77201 12.790
 -1 -2 6 13809.463 99.662 12841.998 0.00 2.95347 756.255
 0 -2 6 125.152 4.932 158.007 0.00 2.96070 17.289
 1 -2 6 1720.518 22.764 1834.418 0.00 2.79005 114.737
 2 -2 6 3609.224 42.933 3737.589 180.00 2.51749 223.270
 3 -2 6 125.796 6.643 84.678 180.00 2.22471 14.588
 4 -2 6 884.501 20.024 1031.826 180.00 1.95645 69.363
 5 -2 6 638.877 16.714 470.223 0.00 1.72671 43.459
 6 -2 6 655.702 22.980 666.716 0.00 1.53486 53.282
 7 -2 6 33.615 7.438 9.385 180.00 1.37554 8.990
 8 -2 6 71.351 7.519 89.737 180.00 1.24276 14.001
 9 -2 6 295.080 11.198 294.900 180.00 1.13127 28.512
 10 -2 6 131.505 6.916 120.581 0.00 1.03682 16.458
 11 -2 6 41.847 4.834 39.080 180.00 0.95606 9.199
 12 -2 6 -0.208 2.836 2.168 180.00 0.88639 3.175
 13 -2 6 81.969 7.702 77.379 0.00 0.82579 13.777
 -14 -1 6 89.289 5.436 100.974 0.00 0.83284 13.986
 -13 -1 6 184.995 7.467 148.644 0.00 0.89435 19.048
 -12 -1 6 2034.075 33.769 1915.759 180.00 0.96509 126.006
 -11 -1 6 2047.989 30.103 2020.554 180.00 1.04711 129.148
 -10 -1 6 51.044 4.883 54.131 0.00 1.14305 10.361
 -9 -1 6 8.715 3.937 8.578 0.00 1.25626 5.278
 -8 -1 6 3219.437 56.501 3368.333 180.00 1.39098 205.907
 -7 -1 6 2745.729 63.617 2651.114 180.00 1.55232 174.320
 -6 -1 6 167.651 10.369 120.247 180.00 1.74586 18.891
 -5 -1 6 152.383 8.189 181.087 180.00 1.97601 20.012
 -4 -1 6 1659.574 22.943 1454.736 180.00 2.24124 99.709
 -3 -1 6 4931.383 42.055 5094.620 0.00 2.52386 297.525
 -2 -1 6 1875.331 25.260 1766.721 180.00 2.77521 115.614
 -1 -1 6 2058.225 24.913 2077.687 180.00 2.91566 130.330
 0 -1 6 2302.477 30.103 2271.933 180.00 2.88237 142.994
 1 -1 6 231.423 6.652 175.335 180.00 2.69153 20.860
 2 -1 6 4328.196 46.868 4264.712 0.00 2.42070 256.567
 3 -1 6 21244.621 188.398 19262.307 180.00 2.14073 1143.799
 4 -1 6 2237.657 32.940 1932.810 0.00 1.88744 130.096
 5 -1 6 2615.435 44.753 2515.937 0.00 1.67098 161.135
 6 -1 6 182.781 11.738 184.618 0.00 1.48985 22.420
 7 -1 6 76.819 10.497 112.519 0.00 1.33889 16.835
 8 -1 6 1150.785 21.552 1105.507 0.00 1.21259 77.318
 9 -1 6 245.607 12.828 224.767 0.00 1.10614 25.666
 10 -1 6 1956.551 28.868 1922.339 180.00 1.01564 123.608
 11 -1 6 219.424 6.610 202.452 0.00 0.93802 21.728
 12 -1 6 282.985 6.862 261.681 0.00 0.87087 25.525
 -14 0 6 1904.386 27.922 1882.210 0.00 0.84206 120.970
 -13 0 6 -0.971 2.922 0.761 180.00 0.90458 3.042
 -12 0 6 99.878 8.159 97.321 180.00 0.97644 15.324
 -11 0 6 808.744 17.792 689.697 0.00 1.05969 54.867
 -10 0 6 2336.662 37.609 2255.051 0.00 1.15691 144.768
 -9 0 6 43.647 5.514 55.704 180.00 1.27134 10.557
 -8 0 6 685.618 25.843 676.945 0.00 1.40693 55.435
 -7 0 6 1008.672 31.535 952.254 0.00 1.56820 72.917
 -6 0 6 476.203 16.581 505.169 180.00 1.75951 41.733
 -5 0 6 1021.052 22.432 997.305 180.00 1.98290 71.312
 -4 0 6 110.561 6.995 58.577 0.00 2.23276 13.180
 -3 0 6 401.701 7.978 489.422 0.00 2.48609 37.078
 -2 0 6 24.870 3.231 41.721 0.00 2.69250 8.080
 -1 0 6 10654.313 104.406 10490.097 180.00 2.78397 611.906
 0 0 6 9785.445 97.581 8889.948 180.00 2.72116 535.916
 1 0 6 7890.743 71.596 7022.442 0.00 2.53172 427.865
 2 0 6 1889.327 24.411 1792.965 180.00 2.28264 116.652
 3 0 6 4705.015 51.679 4484.642 0.00 2.02956 272.459
 4 0 6 644.470 17.270 641.284 0.00 1.80024 49.953
 5 0 6 2631.826 50.247 2394.796 0.00 1.60274 158.727
 6 0 6 867.122 40.023 976.002 180.00 1.43598 75.448
 7 0 6 74.933 6.019 95.748 0.00 1.29579 13.632
 8 0 6 27.283 4.619 25.119 0.00 1.17759 7.730
 9 0 6 587.202 14.191 635.977 0.00 1.07732 47.719
 10 0 6 366.665 10.540 356.445 0.00 0.99158 31.987
 11 0 6 547.971 11.153 499.705 180.00 0.91769 41.035
 12 0 6 17.413 3.298 22.453 0.00 0.85350 6.437
 -14 1 6 16.207 2.647 35.386 0.00 0.84901 7.100
 -13 1 6 523.832 16.489 498.848 0.00 0.91196 42.328
 -12 1 6 538.144 15.947 483.507 0.00 0.98417 41.822
 -11 1 6 92.313 6.775 101.686 180.00 1.06759 14.661
 -10 1 6 421.376 11.792 423.390 180.00 1.16461 35.969
 -9 1 6 77.801 6.870 69.075 180.00 1.27812 12.832
 -8 1 6 32.260 6.978 18.784 0.00 1.41148 9.117
 -7 1 6 667.127 21.384 693.321 0.00 1.56812 53.754
 -6 1 6 668.989 27.359 679.516 0.00 1.75051 55.965
 -5 1 6 20.085 4.143 8.485 180.00 1.95758 5.917
 -4 1 6 3711.196 42.182 3483.322 0.00 2.17955 215.666
 -3 1 6 2903.041 36.684 2681.472 180.00 2.39044 170.375
 -2 1 6 998.927 15.156 931.952 180.00 2.54462 66.537
 -1 1 6 10666.440 97.965 10726.494 0.00 2.59225 619.779
 0 1 6 89.594 6.238 52.357 180.00 2.51472 11.964
 1 1 6 161.032 6.260 172.771 180.00 2.34153 19.132
 2 1 6 1865.124 29.502 1761.967 180.00 2.12435 116.256
 3 1 6 3940.321 48.512 4001.864 0.00 1.90440 240.126
 4 1 6 3336.787 57.872 2970.786 180.00 1.70298 194.151
 5 1 6 97.451 11.050 117.735 0.00 1.52706 17.797
 6 1 6 88.084 8.367 93.024 180.00 1.37647 14.989
 7 1 6 3300.738 46.669 3216.961 180.00 1.24834 199.399
 8 1 6 2.046 3.221 5.112 180.00 1.13920 4.022
 9 1 6 4.840 4.252 3.106 0.00 1.04580 4.827
 10 1 6 794.691 18.067 708.939 180.00 0.96536 55.400
 11 1 6 472.467 10.766 443.730 0.00 0.89560 37.386
 12 1 6 196.188 8.681 216.118 0.00 0.83469 22.528
 -14 2 6 1117.600 16.950 1249.401 0.00 0.85352 80.866
 -13 2 6 383.835 9.939 417.373 0.00 0.91629 34.457
 -12 2 6 6.160 3.702 6.151 180.00 0.98802 4.741
 -11 2 6 521.273 14.056 503.679 0.00 1.07048 41.572
 -10 2 6 1821.687 31.422 1794.237 0.00 1.16575 117.140
 -9 2 6 5196.915 82.219 5327.777 180.00 1.27619 318.989
 -8 2 6 1741.199 43.025 1901.378 0.00 1.40431 123.122
 -7 2 6 2388.037 54.248 2381.179 180.00 1.55211 155.272
 -6 2 6 788.687 21.533 700.515 180.00 1.71988 56.220
 -5 2 6 4701.414 53.993 4520.401 0.00 1.90356 274.151
 -4 2 6 231.766 7.971 210.107 0.00 2.09051 22.742
 -3 2 6 4103.398 53.922 4035.023 180.00 2.25528 245.458
 -2 2 6 58.665 4.424 42.310 0.00 2.36139 9.689
 -1 2 6 2214.801 30.823 2215.711 0.00 2.37689 139.487
 0 2 6 6218.837 88.842 5769.154 0.00 2.29649 355.085
 1 2 6 1096.157 19.973 1022.161 180.00 2.14588 72.851
 2 2 6 7318.559 96.764 6698.282 0.00 1.96246 410.603
 3 2 6 15169.547 236.371 14473.064 180.00 1.77586 868.727
 4 2 6 1300.921 30.518 1200.366 0.00 1.60239 86.259
 5 2 6 417.646 16.552 437.226 180.00 1.44825 38.227
 6 2 6 336.258 11.240 319.458 0.00 1.31416 30.244
 7 2 6 1848.710 31.269 1850.552 0.00 1.19846 119.629
 8 2 6 18.260 4.698 19.153 180.00 1.09873 7.050
 9 2 6 67.084 8.727 70.107 180.00 1.01251 13.722
 10 2 6 234.252 7.432 235.506 180.00 0.93763 23.645
 11 2 6 1104.210 22.826 1039.626 0.00 0.87223 74.460
 12 2 6 438.095 18.441 439.551 0.00 0.81478 39.521
 -14 3 6 2234.159 28.929 2338.078 0.00 0.85546 143.926
 -13 3 6 134.515 6.664 139.714 0.00 0.91741 17.266
 -12 3 6 463.441 12.756 431.443 180.00 0.98784 37.380
 -11 3 6 66.540 5.560 69.370 0.00 1.06824 11.908
 -10 3 6 13.102 4.152 7.691 180.00 1.16027 5.556
 -9 3 6 6303.514 102.094 6363.074 0.00 1.26567 381.475
 -8 3 6 3379.644 83.828 3411.438 180.00 1.38592 219.269
 -7 3 6 361.934 17.482 363.414 0.00 1.52156 35.056
 -6 3 6 380.556 16.981 377.020 0.00 1.67086 35.618
 -5 3 6 2774.990 44.463 2358.543 180.00 1.82759 158.262
 -4 3 6 1323.300 22.389 1246.315 180.00 1.97823 85.811
 -3 3 6 22.931 4.990 5.891 180.00 2.10068 6.449
 -2 3 6 2084.492 41.679 1848.323 180.00 2.16863 126.855
 -1 3 6 53599.402 518.675 49078.996 180.00 2.16375 2892.219
 0 3 6 23648.146 223.057 20198.889 180.00 2.08744 1228.433
 1 3 6 1055.333 22.917 815.977 180.00 1.95989 65.581
 2 3 6 1174.632 28.523 820.932 180.00 1.80740 69.983
 3 3 6 417.874 22.989 371.162 0.00 1.65104 39.259
 4 3 6 1137.901 41.674 1126.139 180.00 1.50327 85.618
 5 3 6 1671.576 38.499 1701.522 0.00 1.36958 113.285
 6 3 6 623.635 16.381 652.514 0.00 1.25131 49.683
 7 3 6 107.165 6.743 85.795 0.00 1.14772 14.254
 8 3 6 74.745 6.135 78.687 0.00 1.05728 12.853
 9 3 6 887.050 19.319 853.823 0.00 0.97825 62.731
 10 3 6 1123.487 23.174 1080.737 180.00 0.90899 76.398
 11 3 6 90.148 5.456 92.453 180.00 0.84803 13.603
 -14 4 6 55.900 3.506 70.990 0.00 0.85477 10.894
 -13 4 6 655.932 14.748 685.402 0.00 0.91530 50.977
 -12 4 6 3570.322 61.820 3547.593 180.00 0.98364 220.129
 -11 4 6 566.614 14.562 538.203 180.00 1.06096 43.849
 -10 4 6 2019.443 37.019 2036.694 0.00 1.14846 131.000
 -9 4 6 675.903 24.717 656.201 180.00 1.24718 54.040
 -8 4 6 828.643 38.000 802.679 0.00 1.35761 68.184
 -7 4 6 5658.751 89.207 5488.731 0.00 1.47897 334.950
 -6 4 6 11.701 5.318 12.924 0.00 1.60805 6.810
 -5 4 6 7472.521 93.265 7376.827 180.00 1.73759 437.319
 -4 4 6 152.871 8.237 208.590 0.00 1.85490 21.172
 -3 4 6 474.744 16.221 384.985 180.00 1.94252 37.233
 -2 4 6 39.710 5.245 47.788 0.00 1.98291 9.864
 -1 4 6 87.988 6.176 71.853 180.00 1.96654 12.862
 0 4 6 219.050 11.029 249.508 180.00 1.89738 25.255
 1 4 6 680.869 20.845 693.486 0.00 1.79055 53.792
 2 4 6 1508.620 39.156 1402.354 0.00 1.66439 100.187
 3 4 6 1702.365 51.245 1327.553 0.00 1.53393 106.228
 4 4 6 39.078 9.571 69.454 0.00 1.40865 13.641
 5 4 6 2624.248 45.182 2688.093 180.00 1.29330 167.612
 6 4 6 258.129 10.886 262.478 180.00 1.18955 26.442
 7 4 6 1657.621 31.995 1633.145 180.00 1.09733 108.533
 8 4 6 1888.069 47.574 1759.404 0.00 1.01577 122.408
 9 4 6 9.006 4.919 0.860 180.00 0.94371 5.409
 10 4 6 317.883 11.694 274.340 180.00 0.87995 28.365
 11 4 6 257.145 6.832 280.952 180.00 0.82338 25.774
 -14 5 6 190.428 6.635 186.581 180.00 0.85148 20.466
 -13 5 6 13.149 3.862 7.561 0.00 0.91003 5.333
 -12 5 6 1348.745 24.241 1211.032 0.00 0.97557 85.495
 -11 5 6 142.206 10.009 123.260 0.00 1.04895 18.303
 -10 5 6 502.251 29.548 562.095 180.00 1.13088 50.567
 -9 5 6 1895.132 49.992 1940.769 180.00 1.22174 129.746
 -8 5 6 2446.785 43.531 2559.161 0.00 1.32117 159.318
 -7 5 6 899.223 29.764 938.583 180.00 1.42740 69.807
 -6 5 6 2503.113 46.347 2354.134 180.00 1.53638 153.780
 -5 5 6 508.479 19.590 408.158 180.00 1.64082 40.202
 -4 5 6 14839.925 150.756 13033.876 180.00 1.72993 790.569
 -3 5 6 2323.299 35.525 2105.148 180.00 1.79081 138.558
 -2 5 6 4946.603 60.814 4240.927 180.00 1.81244 269.860
 -1 5 6 2653.800 38.995 2793.803 0.00 1.79038 170.440
 0 5 6 2039.070 45.449 2051.227 0.00 1.72915 134.487
 1 5 6 4224.014 88.886 4427.015 180.00 1.63983 271.342
 2 5 6 7.443 13.850 12.484 180.00 1.53529 14.400
 3 5 6 1976.608 60.280 2058.693 0.00 1.42631 139.391
 4 5 6 53.514 7.888 52.565 0.00 1.32013 12.055
 5 5 6 1154.808 37.197 1141.361 180.00 1.22079 84.333
 6 5 6 931.660 77.499 936.547 180.00 1.13001 100.308
 7 5 6 44.369 12.589 30.200 180.00 1.04817 14.540
 8 5 6 624.564 22.442 576.775 180.00 0.97487 49.383
 9 5 6 566.711 16.767 523.412 0.00 0.90940 44.097
 10 5 6 64.869 4.875 57.298 0.00 0.85093 10.913
 -14 6 6 2.685 2.881 8.885 180.00 0.84568 4.246
 -13 6 6 170.113 7.170 168.608 0.00 0.90174 19.464
 -12 6 6 99.552 10.312 78.764 0.00 0.96391 15.807
 -11 6 6 1844.634 42.548 1807.866 0.00 1.03268 121.484
 -10 6 6 165.942 12.834 168.736 0.00 1.10832 22.112
 -9 6 6 145.908 8.449 182.938 0.00 1.19065 20.063
 -8 6 6 8632.513 83.708 8611.540 180.00 1.27865 502.060
 -7 6 6 32.509 8.145 21.869 0.00 1.36994 10.203
 -6 6 6 1119.841 29.870 1090.206 180.00 1.46025 78.956
 -5 6 6 5966.743 95.656 5083.652 180.00 1.54295 327.741
 -4 6 6 1319.126 30.785 1262.393 180.00 1.60943 88.869
 -3 6 6 4126.772 65.278 4019.222 180.00 1.65066 248.052
 -2 6 6 473.643 17.859 384.995 0.00 1.65996 37.956
 -1 6 6 1159.948 29.888 1231.109 0.00 1.63572 84.631
 0 6 6 1088.744 39.631 868.165 0.00 1.58207 75.337
 1 6 6 470.751 26.699 459.890 180.00 1.50713 45.147
 2 6 6 2946.034 76.746 2796.092 180.00 1.42003 187.866
 3 6 6 3861.750 116.607 3536.778 180.00 1.32860 245.743
 4 6 6 1355.881 43.469 1299.997 180.00 1.23839 95.897
 5 6 6 265.328 13.954 294.086 0.00 1.15275 29.130
 6 6 6 1110.674 30.238 1156.022 0.00 1.07337 81.243
 7 6 6 266.621 17.168 251.175 180.00 1.00084 29.346
 8 6 6 369.399 13.002 341.527 0.00 0.93510 32.377
 9 6 6 1183.999 24.049 1058.350 180.00 0.87575 76.951
 10 6 6 764.084 19.698 848.468 180.00 0.82225 60.430
 -14 7 6 305.556 7.455 351.054 0.00 0.83752 29.692
 -13 7 6 559.777 13.737 524.986 180.00 0.89070 42.966
 -12 7 6 2373.165 43.240 2332.146 180.00 0.94905 149.749
 -11 7 6 149.622 13.521 136.074 0.00 1.01275 21.035
 -10 7 6 392.319 18.834 356.083 0.00 1.08171 36.020
 -9 7 6 905.206 21.339 904.319 180.00 1.15529 65.525
 -8 7 6 2693.339 42.793 2622.614 180.00 1.23205 165.865
 -7 7 6 2586.413 41.673 2498.919 180.00 1.30938 159.166
 -6 7 6 2352.863 51.741 2369.126 0.00 1.38317 153.368
 -5 7 6 230.279 12.676 290.980 0.00 1.44781 27.771
 -4 7 6 14.021 5.928 24.513 0.00 1.49676 8.129
 -3 7 6 4638.849 129.132 4281.750 0.00 1.52389 289.132
 -2 7 6 670.361 20.642 592.658 0.00 1.52533 49.957
 -1 7 6 8335.812 129.276 7550.129 180.00 1.50086 468.059
 0 7 6 1699.228 45.818 1508.018 180.00 1.45401 109.802
 1 7 6 1105.224 43.447 1149.076 0.00 1.39074 86.711
 2 7 6 119.876 16.084 96.963 0.00 1.31765 20.978
 3 7 6 461.281 14.157 449.029 180.00 1.24048 38.488
 4 7 6 190.468 11.292 156.637 0.00 1.16350 21.260
 5 7 6 160.745 13.639 111.422 180.00 1.08949 20.422
 6 7 6 150.540 11.045 149.638 0.00 1.01999 20.083
 7 7 6 273.167 14.380 220.704 0.00 0.95570 26.825
 8 7 6 7.685 3.777 3.722 180.00 0.89678 4.630
 9 7 6 23.125 2.572 32.921 180.00 0.84305 7.146
 -14 8 6 14.806 2.483 3.236 180.00 0.82720 4.037
 -13 8 6 152.935 6.455 147.274 0.00 0.87721 17.921
 -12 8 6 350.362 12.637 356.742 180.00 0.93144 32.444
 -11 8 6 2363.926 49.806 2320.609 180.00 0.98984 151.204
 -10 8 6 514.005 19.197 515.508 0.00 1.05200 43.868
 -9 8 6 40.415 5.045 49.473 0.00 1.11700 9.876
 -8 8 6 2660.699 41.045 2597.707 180.00 1.18319 163.927
 -7 8 6 41.657 6.445 49.268 0.00 1.24796 10.681
 -6 8 6 763.756 18.694 826.271 180.00 1.30765 59.298
 -5 8 6 1162.978 41.210 1160.421 180.00 1.35772 86.949
 -4 8 6 1306.503 32.056 1173.200 180.00 1.39336 85.960
 -3 8 6 7391.907 210.617 7124.140 0.00 1.41053 466.559
 -2 8 6 692.824 27.904 675.722 180.00 1.40706 56.505
 -1 8 6 176.463 14.643 176.925 0.00 1.38340 23.684
 0 8 6 21.876 7.788 19.213 0.00 1.34245 9.496
 1 8 6 953.094 19.599 904.138 180.00 1.28865 65.842
 2 8 6 116.718 7.117 115.912 0.00 1.22680 16.011
 3 8 6 3460.802 56.575 3364.239 0.00 1.16121 210.124
 4 8 6 883.713 36.660 997.124 180.00 1.09518 74.692
 5 8 6 116.318 10.332 131.252 180.00 1.03098 18.284
 6 8 6 1235.928 33.335 1197.875 180.00 0.97000 86.075
 7 8 6 1167.272 31.103 1193.125 180.00 0.91296 83.862
 8 8 6 11.422 3.395 7.722 180.00 0.86013 4.936
 9 8 6 65.613 10.732 65.688 180.00 0.81151 14.866
 -14 9 6 1084.818 34.867 1025.730 0.00 0.81498 78.185
 -13 9 6 1.366 3.329 4.155 0.00 0.86161 3.956
 -12 9 6 17.104 11.680 8.632 0.00 0.91158 12.367
 -11 9 6 10.274 4.187 6.848 0.00 0.96462 5.382
 -10 9 6 858.233 21.456 858.941 180.00 1.02012 63.088
 -9 9 6 171.221 8.343 198.354 180.00 1.07699 21.170
 -8 9 6 2591.553 38.065 2650.888 0.00 1.13354 163.884
 -7 9 6 1673.286 25.829 1594.206 0.00 1.18734 105.743
 -6 9 6 1880.226 32.789 1708.072 0.00 1.23529 115.463
 -5 9 6 1612.173 35.180 1589.782 0.00 1.27382 107.163
 -4 9 6 2012.290 33.486 2038.023 0.00 1.29949 129.965
 -3 9 6 1943.517 39.236 1816.700 180.00 1.30967 122.436
 -2 9 6 1057.847 29.198 1049.802 0.00 1.30323 76.198
 -1 9 6 4512.682 59.509 4379.254 0.00 1.28089 266.703
 0 9 6 132.147 9.367 160.467 180.00 1.24499 19.277
 1 9 6 108.814 12.409 119.861 180.00 1.19887 18.964
 2 9 6 805.475 19.988 668.663 180.00 1.14611 54.806
 3 9 6 477.553 14.863 500.724 0.00 1.08994 40.942
 4 9 6 6.407 5.794 12.668 180.00 1.03297 6.985
 5 9 6 24.068 6.445 27.846 180.00 0.97704 9.008
 6 9 6 904.755 20.989 951.931 180.00 0.92338 67.123
 7 9 6 5.288 3.300 9.223 180.00 0.87268 4.713
 8 9 6 215.153 7.109 201.732 0.00 0.82527 21.767
 -13 10 6 39.405 4.155 49.354 0.00 0.84428 9.415
 -12 10 6 1012.308 83.966 1014.455 0.00 0.88997 108.159
 -11 10 6 47.973 5.438 34.288 180.00 0.93776 9.430
 -10 10 6 118.143 12.206 135.062 0.00 0.98691 19.583
 -9 10 6 217.416 10.754 259.660 0.00 1.03630 25.496
 -8 10 6 1089.347 21.083 1155.466 180.00 1.08427 77.889
 -7 10 6 3771.206 49.993 3773.169 180.00 1.12870 228.986
 -6 10 6 1204.340 30.062 1221.714 0.00 1.16701 85.146
 -5 10 6 119.575 14.598 128.916 180.00 1.19651 20.967
 -4 10 6 4489.383 63.151 4730.253 180.00 1.21475 279.880
 -3 10 6 9.545 4.062 3.694 0.00 1.22005 4.953
 -2 10 6 309.052 14.609 234.113 180.00 1.21190 28.075
 -1 10 6 104.488 8.728 151.290 0.00 1.19108 18.019
 0 10 6 78.471 6.336 51.761 0.00 1.15948 11.704
 1 10 6 1061.896 22.999 1286.500 180.00 1.11963 82.682
 2 10 6 8.125 3.973 2.423 0.00 1.07425 4.682
 3 10 6 722.450 25.168 656.421 180.00 1.02581 55.052
 4 10 6 8.576 5.383 10.488 180.00 0.97635 6.568
 5 10 6 992.232 28.333 1007.828 0.00 0.92741 73.246
 6 10 6 1075.401 28.371 1169.240 0.00 0.88002 80.411
 7 10 6 25.085 2.909 22.652 0.00 0.83484 6.571
 -13 11 6 6.906 2.728 6.112 0.00 0.82558 4.066
 -12 11 6 688.453 19.605 643.219 180.00 0.86707 51.662
 -11 11 6 106.027 8.693 94.853 180.00 0.90984 15.641
 -10 11 6 1017.800 47.011 1002.595 0.00 0.95310 82.529
 -9 11 6 177.952 9.633 158.643 0.00 0.99572 20.257
 -8 11 6 597.584 16.277 635.332 180.00 1.03621 48.546
 -7 11 6 1590.359 30.190 1658.491 0.00 1.07274 107.715
 -6 11 6 888.616 20.492 877.019 0.00 1.10325 63.968
 -5 11 6 1567.539 34.546 1538.213 0.00 1.12572 104.329
 -4 11 6 3323.605 58.394 3186.664 0.00 1.13843 201.789
 -3 11 6 464.059 16.601 526.017 180.00 1.14034 42.273
 -2 11 6 67.380 6.649 65.420 0.00 1.13129 12.280
 -1 11 6 698.350 21.834 478.358 180.00 1.11203 46.977
 0 11 6 142.362 8.476 149.210 180.00 1.08408 18.605
 1 11 6 338.072 14.523 220.349 0.00 1.04939 28.058
 2 11 6 984.626 30.599 1012.940 0.00 1.01005 74.197
 3 11 6 7.452 5.981 5.517 180.00 0.96797 6.675
 4 11 6 662.854 30.724 683.888 180.00 0.92479 57.727
 5 11 6 2.475 3.606 1.721 0.00 0.88175 3.974
 6 11 6 3.302 2.436 2.980 0.00 0.83974 3.210
 -12 12 6 70.723 6.963 68.055 0.00 0.84332 12.662
 -11 12 6 37.167 5.900 44.823 180.00 0.88138 9.992
 -10 12 6 1159.497 31.115 1268.959 180.00 0.91925 86.398
 -9 12 6 14.151 5.836 19.344 0.00 0.95587 7.733
 -8 12 6 4.151 4.039 4.874 0.00 0.98992 4.785
 -7 12 6 2672.891 47.819 2791.494 180.00 1.01987 172.933
 -6 12 6 1043.837 28.068 1013.710 180.00 1.04411 74.256
 -5 12 6 517.568 25.236 422.087 180.00 1.06112 43.831
 -4 12 6 662.710 28.494 677.223 0.00 1.06972 56.348
 -3 12 6 602.659 24.624 505.006 0.00 1.06929 47.627
 -2 12 6 39.024 6.419 47.696 180.00 1.05985 10.512
 -1 12 6 308.030 14.523 378.170 0.00 1.04210 33.234
 0 12 6 731.310 35.588 761.905 0.00 1.01725 63.995
 1 12 6 189.130 17.645 253.336 180.00 0.98684 28.393
 2 12 6 375.420 45.163 423.845 0.00 0.95248 55.984
 3 12 6 3063.466 262.347 3476.014 0.00 0.91569 329.351
 4 12 6 -1.021 3.794 1.031 0.00 0.87776 3.920
 5 12 6 2252.350 45.462 2344.901 180.00 0.83973 148.705
 -12 13 6 108.540 6.167 111.459 180.00 0.81911 15.220
 -11 13 6 1381.637 31.252 1446.032 180.00 0.85283 96.663
 -10 13 6 167.632 9.894 157.994 180.00 0.88584 20.150
 -9 13 6 1541.193 37.182 1568.300 180.00 0.91720 105.827
 -8 13 6 825.580 24.768 862.876 0.00 0.94576 63.854
 -7 13 6 1414.334 35.771 1360.734 0.00 0.97026 95.802
 -6 13 6 366.475 14.909 337.473 180.00 0.98946 32.989
 -5 13 6 306.931 13.735 266.834 180.00 1.00224 28.789
 -4 13 6 14.177 6.715 34.001 0.00 1.00779 9.271
 -3 13 6 841.865 24.439 876.871 180.00 1.00575 64.508
 -2 13 6 1318.240 32.474 1463.802 180.00 0.99625 96.571
 -1 13 6 3764.707 69.031 3811.347 0.00 0.97991 235.130
 0 13 6 114.405 11.915 87.359 180.00 0.95772 17.510
 1 13 6 2586.484 107.820 2748.144 180.00 0.93088 195.391
 2 13 6 5.697 4.344 2.327 0.00 0.90068 4.874
 3 13 6 8.029 4.327 2.504 180.00 0.86830 4.990
 4 13 6 1106.867 25.671 1153.372 0.00 0.83480 79.493
 -11 14 6 55.414 4.579 50.187 0.00 0.82451 10.121
 -10 14 6 596.369 23.841 712.242 180.00 0.85321 54.208
 -9 14 6 72.142 5.102 76.910 0.00 0.87999 12.236
 -8 14 6 543.260 26.055 593.758 180.00 0.90390 50.337
 -7 14 6 32.032 8.458 40.530 0.00 0.92393 11.358
 -6 14 6 186.666 10.643 176.850 0.00 0.93909 21.639
 -5 14 6 416.175 16.399 404.548 0.00 0.94859 36.963
 -4 14 6 29.382 6.322 20.756 180.00 0.95187 8.657
 -3 14 6 1847.795 63.810 1710.148 180.00 0.94874 127.323
 -2 14 6 665.389 21.585 593.117 0.00 0.93938 50.283
 -1 14 6 125.484 8.946 102.907 180.00 0.92434 16.539
 0 14 6 37.909 6.368 56.568 0.00 0.90443 10.922
 1 14 6 118.772 7.901 115.543 0.00 0.88060 16.402
 2 14 6 1103.078 38.570 1078.349 180.00 0.85387 81.964
 3 14 6 671.246 25.361 652.950 180.00 0.82520 54.147
 -10 15 6 370.851 16.674 349.325 0.00 0.82160 34.320
 -9 15 6 33.230 6.114 42.584 180.00 0.84444 9.887
 -8 15 6 869.085 32.642 932.029 180.00 0.86443 70.351
 -7 15 6 24.712 4.820 11.176 180.00 0.88077 6.787
 -6 15 6 9.148 5.720 17.725 180.00 0.89270 7.369
 -5 15 6 150.410 11.542 182.052 180.00 0.89964 21.601
 -4 15 6 362.057 27.129 401.468 0.00 0.90123 41.891
 -3 15 6 176.601 9.730 162.524 0.00 0.89738 20.432
 -2 15 6 544.855 17.576 597.333 180.00 0.88830 46.675
 -1 15 6 4.838 3.866 3.854 0.00 0.87445 4.569
 0 15 6 2437.836 104.826 2429.795 0.00 0.85649 181.560
 1 15 6 1527.335 46.807 1397.457 0.00 0.83521 103.567
 2 15 6 3762.001 96.198 3372.957 0.00 0.81142 229.462
 -8 16 6 512.600 20.445 647.931 0.00 0.82733 49.042
 -7 16 6 10.165 5.374 10.321 180.00 0.84063 6.606
 -6 16 6 3349.662 89.793 3554.523 180.00 0.84998 226.007
 -5 16 6 18.966 5.694 14.753 180.00 0.85493 7.480
 -4 16 6 172.872 8.251 169.246 0.00 0.85527 19.971
 -3 16 6 145.842 7.510 135.078 0.00 0.85096 17.654
 -2 16 6 26.571 3.137 38.803 180.00 0.84222 7.902
 -1 16 6 188.375 8.001 161.353 0.00 0.82944 19.864
 2 -21 7 8.880 2.804 17.740 180.00 0.81752 5.417
 3 -21 7 56.700 7.436 57.509 180.00 0.82194 12.085
 4 -21 7 7.461 4.306 18.598 0.00 0.82224 6.338
 5 -21 7 97.881 9.576 94.477 0.00 0.81842 15.962
 6 -21 7 380.011 16.622 363.745 0.00 0.81065 34.968
 -1 -20 7 18.230 3.759 22.259 180.00 0.82184 6.701
 0 -20 7 120.014 4.754 114.407 180.00 0.83830 15.116
 1 -20 7 202.379 7.794 198.630 0.00 0.85114 21.612
 2 -20 7 110.232 7.135 93.547 0.00 0.85981 14.868
 3 -20 7 0.207 3.271 0.183 0.00 0.86389 3.312
 4 -20 7 336.021 9.074 335.150 180.00 0.86318 30.114
 5 -20 7 76.612 5.974 99.396 180.00 0.85773 13.827
 6 -20 7 326.475 9.866 316.351 0.00 0.84778 29.452
 7 -20 7 144.801 7.681 160.667 0.00 0.83381 18.793
 8 -20 7 114.191 6.208 112.140 180.00 0.81641 15.398
 -3 -19 7 89.856 5.762 93.669 0.00 0.81953 13.780
 -2 -19 7 182.316 7.271 183.212 0.00 0.84373 20.371
 -1 -19 7 51.735 4.847 51.497 180.00 0.86531 10.215
 0 -19 7 153.915 6.424 152.853 180.00 0.88345 18.174
 1 -19 7 96.272 5.615 90.000 180.00 0.89734 13.697
 2 -19 7 777.771 16.302 776.548 0.00 0.90628 57.020
 3 -19 7 39.161 4.391 34.063 180.00 0.90982 8.578
 4 -19 7 139.185 6.522 140.831 180.00 0.90776 17.364
 5 -19 7 61.234 4.235 56.816 0.00 0.90022 10.514
 6 -19 7 9.863 2.810 3.175 180.00 0.88759 3.948
 7 -19 7 9.541 3.291 5.168 180.00 0.87050 4.504
 8 -19 7 388.574 10.976 353.504 0.00 0.84975 32.437
 9 -19 7 280.763 8.994 318.918 0.00 0.82617 28.380
 -4 -18 7 3.053 2.533 0.548 180.00 0.83290 2.892
 -3 -18 7 92.684 10.403 102.493 180.00 0.86204 16.691
 -2 -18 7 11.765 2.713 11.605 180.00 0.88918 4.917
 -1 -18 7 0.234 2.427 0.047 0.00 0.91330 2.458
 0 -18 7 26.993 3.787 34.784 180.00 0.93336 7.928
 1 -18 7 81.811 5.297 94.106 0.00 0.94837 13.417
 2 -18 7 702.597 15.107 705.978 180.00 0.95750 52.700
 3 -18 7 376.159 9.248 357.695 0.00 0.96021 31.816
 4 -18 7 94.681 5.655 90.625 0.00 0.95635 13.705
 5 -18 7 116.260 5.406 96.411 180.00 0.94614 14.400
 6 -18 7 550.942 12.325 533.096 180.00 0.93018 42.673
 7 -18 7 49.246 4.636 40.367 0.00 0.90934 9.396
 8 -18 7 160.331 7.795 168.627 0.00 0.88461 19.500
 9 -18 7 86.699 6.182 83.911 180.00 0.85706 13.419
 10 -18 7 580.382 12.970 583.742 0.00 0.82766 45.298
 -5 -17 7 11.504 2.853 11.962 0.00 0.84191 5.018
 -4 -17 7 49.759 5.622 56.059 180.00 0.87593 10.798
 -3 -17 7 45.661 4.862 54.897 0.00 0.90877 10.243
 -2 -17 7 150.280 6.502 173.666 180.00 0.93936 19.020
 -1 -17 7 182.322 6.569 194.156 0.00 0.96645 20.592
 0 -17 7 227.652 9.825 242.829 0.00 0.98872 24.660
 1 -17 7 492.178 12.579 465.645 180.00 1.00494 39.133
 2 -17 7 3.270 2.887 2.210 180.00 1.01410 3.458
 3 -17 7 60.521 4.445 56.233 180.00 1.01560 10.548
 4 -17 7 185.457 7.543 202.383 0.00 1.00934 21.328
 5 -17 7 2.842 3.496 0.330 180.00 0.99573 3.723
 6 -17 7 665.470 14.120 655.923 0.00 0.97565 49.884
 7 -17 7 52.131 4.948 45.800 0.00 0.95025 9.952
 8 -17 7 764.207 27.718 732.749 180.00 0.92086 59.545
 9 -17 7 66.411 5.680 59.962 0.00 0.88874 11.476
 10 -17 7 44.663 4.956 45.629 0.00 0.85506 9.732
 11 -17 7 -1.421 2.973 1.954 0.00 0.82077 3.268
 -7 -16 7 139.274 9.177 132.374 0.00 0.80820 18.178
 -6 -16 7 4.554 3.624 7.263 0.00 0.84609 4.712
 -5 -16 7 23.748 4.171 17.673 180.00 0.88464 6.805
 -4 -16 7 53.682 4.140 52.149 0.00 0.92306 9.994
 -3 -16 7 83.695 5.188 98.470 180.00 0.96029 13.634
 -2 -16 7 57.578 4.911 66.266 0.00 0.99497 11.216
 -1 -16 7 5.201 3.941 5.443 180.00 1.02555 4.813
 0 -16 7 18.768 4.387 7.661 180.00 1.05037 5.969
 1 -16 7 443.792 10.874 444.312 0.00 1.06787 36.896
 2 -16 7 288.429 7.942 298.973 0.00 1.07682 27.427
 3 -16 7 90.150 4.476 79.626 180.00 1.07655 12.593
 4 -16 7 791.973 14.774 784.690 180.00 1.06710 57.165
 5 -16 7 611.452 13.896 629.872 0.00 1.04915 47.855
 6 -16 7 424.209 10.258 425.791 0.00 1.02396 35.641
 7 -16 7 79.380 7.456 95.115 0.00 0.99311 14.397
 8 -16 7 37.936 3.896 25.909 0.00 0.95824 7.749
 9 -16 7 971.667 19.178 992.774 180.00 0.92092 69.289
 10 -16 7 65.054 6.645 54.275 180.00 0.88246 11.662
 11 -16 7 95.625 6.984 96.284 0.00 0.84393 14.587
 -7 -15 7 196.316 10.014 194.731 180.00 0.84523 22.234
 -6 -15 7 0.116 2.842 0.302 180.00 0.88770 2.901
 -5 -15 7 43.090 3.884 43.380 0.00 0.93121 9.045
 -4 -15 7 75.058 5.171 76.540 0.00 0.97482 12.321
 -3 -15 7 0.666 3.312 0.299 0.00 1.01724 3.400
 -2 -15 7 115.594 5.731 136.197 0.00 1.05680 16.344
 -1 -15 7 200.360 7.314 210.559 180.00 1.09151 21.894
 0 -15 7 573.034 12.302 575.267 180.00 1.11927 44.657
 1 -15 7 189.650 7.517 194.070 0.00 1.13807 21.062
 2 -15 7 8.500 3.092 6.495 0.00 1.14644 4.449
 3 -15 7 54.964 4.009 58.561 0.00 1.14365 10.346
 4 -15 7 149.844 8.881 169.722 180.00 1.12995 19.789
 5 -15 7 429.106 10.358 447.712 180.00 1.10647 36.597
 6 -15 7 6.979 3.214 11.089 0.00 1.07499 4.929
 7 -15 7 102.763 6.216 96.908 0.00 1.03761 14.432
 8 -15 7 98.929 6.320 97.102 0.00 0.99640 14.397
 9 -15 7 54.547 4.589 41.838 0.00 0.95320 9.618
 10 -15 7 272.037 9.543 289.379 180.00 0.90950 27.240
 11 -15 7 106.754 5.170 92.196 180.00 0.86641 13.882
 12 -15 7 427.844 25.736 449.314 0.00 0.82470 43.556
 -8 -14 7 73.780 4.630 76.507 0.00 0.83937 12.069
 -7 -14 7 3.080 2.911 1.266 0.00 0.88493 3.334
 -6 -14 7 8.078 3.402 10.443 0.00 0.93271 5.044
 -5 -14 7 83.167 5.410 94.790 0.00 0.98201 13.529
 -4 -14 7 26.697 4.313 11.412 180.00 1.03175 6.532
 -3 -14 7 160.659 6.581 170.614 0.00 1.08037 19.139
 -2 -14 7 45.975 4.185 49.824 180.00 1.12576 9.652
 -1 -14 7 66.212 4.660 73.878 0.00 1.16539 11.745
 0 -14 7 140.929 6.160 147.434 0.00 1.19652 17.560
 1 -14 7 534.075 10.390 546.973 180.00 1.21661 42.361
 2 -14 7 20.364 2.585 20.458 0.00 1.22382 6.059
 3 -14 7 4.268 3.034 4.306 0.00 1.21745 3.911
 4 -14 7 1186.766 18.408 1202.335 0.00 1.19812 80.724
 5 -14 7 24.515 3.625 19.486 180.00 1.16760 6.656
 6 -14 7 2849.381 31.825 2952.513 180.00 1.12842 178.383
 7 -14 7 255.717 7.957 265.223 0.00 1.08331 25.438
 8 -14 7 173.074 7.394 173.583 0.00 1.03483 19.819
 9 -14 7 46.962 6.414 43.163 180.00 0.98510 10.478
 10 -14 7 9.602 3.698 3.242 0.00 0.93574 4.616
 11 -14 7 250.561 8.134 234.031 0.00 0.88785 24.143
 12 -14 7 76.468 6.091 79.794 0.00 0.84213 12.928
 -9 -13 7 127.798 7.818 131.169 0.00 0.82882 17.234
 -8 -13 7 76.714 4.839 67.595 0.00 0.87650 11.763
 -7 -13 7 19.261 4.394 14.267 0.00 0.92745 6.519
 -6 -13 7 154.465 6.144 141.932 180.00 0.98134 17.611
 -5 -13 7 22.328 3.080 30.950 0.00 1.03742 7.172
 -4 -13 7 11.281 3.379 13.484 0.00 1.09443 5.464
 -3 -13 7 397.225 8.754 432.027 180.00 1.15047 34.958
 -2 -13 7 204.457 6.340 202.890 0.00 1.20288 21.353
 -1 -13 7 9.326 2.925 5.342 0.00 1.24839 4.251
 0 -13 7 223.281 7.198 228.124 0.00 1.28339 23.047
 1 -13 7 17.434 3.056 14.536 180.00 1.30460 5.647
 2 -13 7 867.115 13.901 899.803 180.00 1.30979 62.618
 3 -13 7 682.890 10.869 756.771 0.00 1.29837 53.184
 4 -13 7 110.092 5.179 110.559 0.00 1.27160 14.842
 5 -13 7 20.332 3.820 24.150 180.00 1.23220 6.957
 6 -13 7 726.050 12.676 717.967 0.00 1.18366 52.940
 7 -13 7 10.392 3.659 5.883 0.00 1.12952 4.894
 8 -13 7 199.560 6.985 192.964 180.00 1.07285 21.039
 9 -13 7 371.543 9.462 394.470 0.00 1.01600 33.206
 10 -13 7 1180.321 21.931 1209.317 0.00 0.96063 81.737
 11 -13 7 69.269 4.977 61.952 0.00 0.90779 11.327
 12 -13 7 337.993 16.373 326.174 180.00 0.85805 32.771
 13 -13 7 237.577 8.827 256.953 0.00 0.81166 25.038
 -9 -12 7 6.082 3.433 3.809 0.00 0.86286 4.274
 -8 -12 7 121.529 6.513 112.579 0.00 0.91579 15.709
 -7 -12 7 41.081 4.427 39.498 180.00 0.97287 8.994
 -6 -12 7 143.266 5.921 134.172 0.00 1.03380 16.941
 -5 -12 7 117.797 5.327 127.748 180.00 1.09781 15.871
 -4 -12 7 85.058 4.367 85.374 0.00 1.16346 12.718
 -3 -12 7 42.848 3.137 48.284 0.00 1.22841 9.053
 -2 -12 7 86.169 4.125 89.048 180.00 1.28930 12.853
 -1 -12 7 228.770 25.325 261.213 0.00 1.34182 34.497
 0 -12 7 469.093 31.827 541.767 180.00 1.38122 50.800
 1 -12 7 4.744 7.207 1.276 0.00 1.40319 7.441
 2 -12 7 1122.019 36.243 1173.351 0.00 1.40506 84.449
 3 -12 7 922.567 38.249 1016.647 180.00 1.38658 76.764
 4 -12 7 87.949 12.761 94.879 180.00 1.35005 17.885
 5 -12 7 421.467 9.660 440.350 0.00 1.29955 35.978
 6 -12 7 1243.286 16.373 1298.107 0.00 1.23983 84.878
 7 -12 7 825.607 14.748 866.467 180.00 1.17534 60.808
 8 -12 7 38.647 4.074 33.501 0.00 1.10961 8.367
 9 -12 7 122.720 5.777 115.823 0.00 1.04517 15.595
 10 -12 7 55.343 4.635 60.065 0.00 0.98361 10.698
 11 -12 7 77.716 4.736 82.897 0.00 0.92580 12.539
 12 -12 7 344.170 19.985 327.150 0.00 0.87212 34.853
 13 -12 7 21.468 3.898 18.561 180.00 0.82261 6.622
 -10 -11 7 200.000 6.298 202.334 180.00 0.84475 21.224
 -9 -11 7 563.754 13.230 574.177 180.00 0.89841 44.709
 -8 -11 7 74.703 5.259 64.077 0.00 0.95718 11.708
 -7 -11 7 88.488 5.189 89.156 0.00 1.02118 13.296
 -6 -11 7 723.506 14.256 736.259 180.00 1.09020 53.971
 -5 -11 7 188.564 6.460 208.485 0.00 1.16348 21.291
 -4 -11 7 0.257 3.101 0.118 180.00 1.23937 3.138
 -3 -11 7 10.409 3.565 11.357 0.00 1.31504 5.349
 -2 -11 7 267.954 27.210 260.995 0.00 1.38617 36.442
 -1 -11 7 494.283 49.640 541.049 180.00 1.44706 63.787
 0 -11 7 210.778 20.765 232.639 0.00 1.49135 30.121
 1 -11 7 204.458 16.920 224.838 0.00 1.51338 27.239
 2 -11 7 117.475 11.071 120.797 180.00 1.51003 18.324
 3 -11 7 186.490 13.937 170.061 180.00 1.48178 23.188
 4 -11 7 162.718 13.568 175.197 180.00 1.43257 22.722
 5 -11 7 -3.741 9.629 0.598 0.00 1.36841 9.658
 6 -11 7 1688.337 22.812 1679.767 180.00 1.29561 108.466
 7 -11 7 1466.053 21.014 1507.569 0.00 1.21953 97.667
 8 -11 7 28.895 3.752 22.092 0.00 1.14409 7.084
 9 -11 7 280.153 8.131 291.983 180.00 1.07181 27.042
 10 -11 7 -0.505 3.581 0.297 0.00 1.00404 3.620
 11 -11 7 7.238 4.178 5.049 180.00 0.94140 5.068
 12 -11 7 6.173 4.829 0.663 180.00 0.88398 5.182
 13 -11 7 252.708 15.139 214.874 0.00 0.83160 26.671
 -11 -10 7 19.810 3.507 18.609 180.00 0.82302 6.337
 -10 -10 7 138.376 5.903 133.869 180.00 0.87629 16.812
 -9 -10 7 363.020 9.734 381.382 0.00 0.93529 32.619
 -8 -10 7 48.586 4.840 47.402 180.00 1.00051 9.889
 -7 -10 7 2.629 3.254 2.810 180.00 1.07227 3.805
 -6 -10 7 219.014 7.706 238.282 0.00 1.15052 23.536
 -5 -10 7 23.691 3.581 27.440 0.00 1.23456 7.197
 -4 -10 7 58.350 5.619 66.363 0.00 1.32257 11.569
 -3 -10 7 24.402 11.203 42.383 0.00 1.41108 13.447
 -2 -10 7 313.727 46.184 286.370 180.00 1.49454 53.125
 -1 -10 7 5.385 6.380 8.991 0.00 1.56536 7.200
 0 -10 7 1.625 5.350 1.644 180.00 1.61488 5.562
 1 -10 7 0.560 6.582 4.248 0.00 1.63572 6.899
 2 -10 7 211.064 13.675 248.543 180.00 1.62438 26.337
 3 -10 7 1241.430 39.459 1291.266 0.00 1.58280 91.893
 4 -10 7 1863.532 45.651 1851.845 0.00 1.51746 124.470
 5 -10 7 741.048 41.125 781.056 180.00 1.43690 67.964
 6 -10 7 20.003 12.875 13.514 0.00 1.34922 13.733
 7 -10 7 35.200 3.511 32.470 180.00 1.26061 7.922
 8 -10 7 485.340 10.167 552.044 0.00 1.17513 41.576
 9 -10 7 332.002 9.686 308.225 0.00 1.09503 29.185
 10 -10 7 9.609 3.827 2.407 0.00 1.02130 4.634
 11 -10 7 51.012 4.579 36.136 0.00 0.95414 9.167
 12 -10 7 1.881 3.662 10.113 180.00 0.89333 4.893
 13 -10 7 381.014 13.228 387.922 180.00 0.83840 34.402
 -11 -9 7 44.582 4.257 47.177 180.00 0.85053 9.485
 -10 -9 7 449.617 10.263 470.774 0.00 0.90849 37.837
 -9 -9 7 13.315 3.672 11.977 180.00 0.97323 5.607
 -8 -9 7 110.444 7.191 113.688 180.00 1.04548 15.805
 -7 -9 7 25.044 3.345 31.936 0.00 1.12584 7.457
 -6 -9 7 40.250 3.722 36.766 0.00 1.21451 8.467
 -5 -9 7 3.266 3.183 0.023 180.00 1.31094 3.419
 -4 -9 7 -8.753 10.354 0.819 180.00 1.41313 10.391
 -3 -9 7 111.199 17.740 84.559 0.00 1.51691 21.759
 -2 -9 7 17.647 7.892 7.161 0.00 1.61511 8.810
 -1 -9 7 854.849 43.517 905.675 0.00 1.69747 74.968
 0 -9 7 29.273 6.204 37.443 0.00 1.75223 9.544
 1 -9 7 806.101 26.076 866.709 180.00 1.76974 64.166
 2 -9 7 15.607 5.350 11.154 180.00 1.74658 6.848
 3 -9 7 142.345 11.480 147.950 180.00 1.68723 20.103
 4 -9 7 20.706 6.311 18.144 180.00 1.60192 8.226
 5 -9 7 89.714 16.626 71.569 0.00 1.50238 20.111
 6 -9 7 2.618 5.864 9.230 0.00 1.39846 6.665
 7 -9 7 5.382 2.974 1.304 180.00 1.29689 3.552
 8 -9 7 606.340 13.854 624.185 180.00 1.20149 47.538
 9 -9 7 61.235 5.921 76.716 0.00 1.11398 12.318
 10 -9 7 425.551 10.607 417.127 0.00 1.03479 35.439
 11 -9 7 234.456 7.422 214.133 0.00 0.96364 22.775
 12 -9 7 1114.580 23.545 1127.163 180.00 0.89991 78.025
 13 -9 7 377.519 13.185 340.050 180.00 0.84284 32.547
 -12 -8 7 11.837 3.304 15.288 0.00 0.82222 5.606
 -11 -8 7 3.189 2.811 3.884 180.00 0.87815 3.617
 -10 -8 7 5.306 3.137 2.014 180.00 0.94101 3.774
 -9 -8 7 213.838 6.826 207.072 180.00 1.01182 21.871
 -8 -8 7 5.254 3.099 6.490 0.00 1.09162 4.274
 -7 -8 7 106.018 4.741 112.834 0.00 1.18135 14.706
 -6 -8 7 5.156 3.158 12.364 180.00 1.28160 4.928
 -5 -8 7 508.039 37.186 541.868 0.00 1.39203 54.878
 -4 -8 7 14.194 11.279 20.406 0.00 1.51059 12.411
 -3 -8 7 166.309 14.816 187.566 180.00 1.63223 23.988
 -2 -8 7 79.428 9.126 119.925 0.00 1.74766 16.384
 -1 -8 7 330.793 16.179 361.191 180.00 1.84302 33.791
 0 -8 7 67.990 8.011 77.835 180.00 1.90230 13.654
 1 -8 7 168.992 11.294 172.760 0.00 1.91314 21.469
 2 -8 7 282.144 17.862 305.728 0.00 1.87306 31.876
 3 -8 7 12.458 4.600 9.928 180.00 1.79088 6.056
 4 -8 7 1960.852 51.208 2230.424 180.00 1.68193 141.425
 5 -8 7 274.387 16.446 380.584 0.00 1.56148 33.607
 6 -8 7 1039.854 35.015 1073.026 0.00 1.44080 79.094
 7 -8 7 1015.859 21.719 1066.924 180.00 1.32658 73.516
 8 -8 7 63.955 5.917 76.105 180.00 1.22196 12.353
 9 -8 7 2.412 4.094 6.532 0.00 1.12787 4.909
 10 -8 7 299.311 8.653 276.462 0.00 1.04402 26.970
 11 -8 7 498.574 11.066 505.360 180.00 0.96958 40.293
 12 -8 7 68.371 5.068 83.200 0.00 0.90352 12.447
 13 -8 7 8.157 6.727 1.312 0.00 0.84481 7.095
 -12 -7 7 0.170 2.263 1.474 180.00 0.84554 2.567
 -11 -7 7 1.056 3.400 0.964 180.00 0.90550 3.601
 -10 -7 7 184.544 6.767 193.370 180.00 0.97339 20.670
 -9 -7 7 26.245 3.325 22.068 0.00 1.05049 6.765
 -8 -7 7 91.386 5.861 101.030 0.00 1.13821 14.208
 -7 -7 7 10.760 3.422 3.856 0.00 1.23794 4.526
 -6 -7 7 835.484 48.173 842.626 0.00 1.35072 75.605
 -5 -7 7 420.905 54.262 497.211 180.00 1.47660 65.618
 -4 -7 7 501.496 33.336 511.877 0.00 1.61352 51.349
 -3 -7 7 83.530 10.411 95.846 0.00 1.75543 16.241
 -2 -7 7 277.897 17.238 280.802 180.00 1.89029 30.597
 -1 -7 7 127.366 10.228 117.400 0.00 1.99941 17.890
 0 -7 7 13.949 4.271 24.445 180.00 2.06119 7.005
 1 -7 7 756.082 22.873 868.405 0.00 2.06044 62.104
 2 -7 7 298.465 17.601 335.645 180.00 1.99737 33.045
 3 -7 7 1556.343 31.991 1614.729 180.00 1.88743 106.052
 4 -7 7 262.721 14.966 294.997 0.00 1.75222 29.614
 5 -7 7 42.252 6.680 32.130 0.00 1.61032 9.925
 6 -7 7 636.047 27.614 645.903 180.00 1.47360 54.416
 7 -7 7 291.514 13.270 306.304 0.00 1.34800 29.743
 8 -7 7 634.785 13.804 665.410 0.00 1.23553 49.578
 9 -7 7 509.980 12.224 556.096 180.00 1.13609 42.739
 10 -7 7 2046.360 27.587 2009.062 180.00 1.04862 128.134
 11 -7 7 313.255 9.701 309.735 0.00 0.97175 28.886
 12 -7 7 8.423 3.592 13.503 180.00 0.90406 5.472
 13 -7 7 166.539 8.344 171.758 180.00 0.84426 19.983
 -13 -6 7 42.921 5.694 63.336 180.00 0.81180 11.042
 -12 -6 7 14.362 2.968 13.829 180.00 0.86820 5.396
 -11 -6 7 357.165 14.499 353.710 180.00 0.93217 33.227
 -10 -6 7 102.980 6.052 110.551 0.00 1.00507 15.004
 -9 -6 7 6.272 3.959 6.260 0.00 1.08850 4.960
 -8 -6 7 114.360 6.894 121.002 0.00 1.18429 16.087
 -7 -6 7 244.316 8.682 236.563 0.00 1.29432 24.310
 -6 -6 7 58.499 11.955 60.968 180.00 1.42019 15.454
 -5 -6 7 1109.927 51.817 1191.138 0.00 1.56247 92.581
 -4 -6 7 569.022 27.495 604.761 180.00 1.71910 51.882
 -3 -6 7 4.432 6.812 2.761 0.00 1.88286 7.149
 -2 -6 7 202.517 14.390 238.762 180.00 2.03822 26.209
 -1 -6 7 608.105 23.697 591.708 180.00 2.16021 50.195
 0 -6 7 992.125 23.532 1113.259 0.00 2.22050 75.313
 1 -6 7 55.996 6.133 110.284 180.00 2.20178 13.924
 2 -6 7 317.042 17.748 292.892 180.00 2.10969 31.971
 3 -6 7 1133.996 23.848 1233.176 0.00 1.96866 82.297
 4 -6 7 432.499 16.247 415.863 0.00 1.80684 37.595
 5 -6 7 408.447 15.870 481.030 180.00 1.64503 39.353
 6 -6 7 5.822 6.584 1.262 0.00 1.49454 6.876
 7 -6 7 1569.647 37.818 1623.443 0.00 1.35981 108.495
 8 -6 7 406.773 13.926 402.997 180.00 1.24144 35.705
 9 -6 7 61.142 6.681 58.939 0.00 1.13824 11.820
 10 -6 7 107.523 5.553 109.275 0.00 1.04841 14.856
 11 -6 7 918.125 17.686 881.677 180.00 0.97008 63.835
 12 -6 7 195.994 6.750 214.473 180.00 0.90150 21.784
 13 -6 7 11.457 2.820 14.414 0.00 0.84119 5.234
 -13 -5 7 7.551 2.155 10.536 0.00 0.83032 4.283
 -12 -5 7 341.497 8.970 354.810 180.00 0.88982 30.953
 -11 -5 7 9.887 3.458 1.305 180.00 0.95763 4.227
 -10 -5 7 917.000 20.554 816.145 0.00 1.03536 62.304
 -9 -5 7 1062.635 22.011 1084.911 0.00 1.12495 75.102
 -8 -5 7 799.901 19.798 840.250 180.00 1.22860 60.813
 -7 -5 7 104.580 14.303 97.447 180.00 1.34875 19.395
 -6 -5 7 206.860 15.491 205.307 0.00 1.48760 25.734
 -5 -5 7 1277.509 37.637 1275.835 180.00 1.64623 91.215
 -4 -5 7 36.744 7.958 43.787 0.00 1.82258 11.269
 -3 -5 7 153.159 9.629 192.826 180.00 2.00791 21.128
 -2 -5 7 645.941 16.662 695.674 0.00 2.18236 51.756
 -1 -5 7 486.001 14.410 498.369 0.00 2.31349 40.849
 0 -5 7 32.084 4.698 46.088 180.00 2.36590 9.257
 1 -5 7 1189.343 28.665 1220.832 180.00 2.32241 84.364
 2 -5 7 681.305 17.776 654.125 0.00 2.19740 51.261
 3 -5 7 646.718 15.280 670.470 0.00 2.02553 50.415
 4 -5 7 1729.206 35.796 1844.607 180.00 1.84017 118.536
 5 -5 7 997.018 27.944 974.606 0.00 1.66244 72.016
 6 -5 7 704.980 20.731 710.281 0.00 1.50195 54.774
 7 -5 7 2703.944 54.139 2695.379 180.00 1.36122 171.920
 8 -5 7 95.492 5.566 83.949 180.00 1.23937 13.364
 9 -5 7 21.261 4.683 20.645 180.00 1.13423 7.253
 10 -5 7 26.302 3.837 41.600 0.00 1.04340 8.380
 11 -5 7 37.551 3.933 21.768 0.00 0.96462 7.467
 12 -5 7 635.483 11.967 603.266 180.00 0.89593 46.784
 13 -5 7 3.195 4.823 8.607 0.00 0.83570 5.742
 -13 -4 7 6.984 3.330 5.022 180.00 0.84761 4.378
 -12 -4 7 401.481 13.268 391.765 180.00 0.90995 34.939
 -11 -4 7 206.544 9.175 176.132 0.00 0.98130 21.328
 -10 -4 7 124.191 9.280 119.601 0.00 1.06349 17.391
 -9 -4 7 655.521 15.706 651.049 180.00 1.15872 49.995
 -8 -4 7 104.544 6.669 122.383 0.00 1.26961 15.833
 -7 -4 7 28.584 6.633 29.155 180.00 1.39904 9.346
 -6 -4 7 103.139 10.229 100.547 180.00 1.54975 16.717
 -5 -4 7 38.802 6.125 33.727 180.00 1.72320 9.553
 -4 -4 7 -2.400 4.245 2.671 180.00 1.91703 4.531
 -3 -4 7 95.019 6.310 84.932 180.00 2.12051 13.726
 -2 -4 7 5.745 3.018 3.125 0.00 2.30869 3.844
 -1 -4 7 32.357 3.725 33.093 0.00 2.44134 7.965
 0 -4 7 1081.617 17.782 1163.764 180.00 2.47775 77.225
 1 -4 7 682.130 15.593 748.159 0.00 2.40470 54.016
 2 -4 7 438.326 15.620 448.644 0.00 2.24778 38.620
 3 -4 7 2733.469 35.227 2920.904 180.00 2.05045 175.735
 4 -4 7 448.213 14.407 479.448 0.00 1.84831 39.458
 5 -4 7 174.420 15.533 155.462 180.00 1.66085 23.470
 6 -4 7 26.159 5.862 30.092 0.00 1.49524 8.799
 7 -4 7 41.951 9.493 37.385 180.00 1.35213 12.229
 8 -4 7 1271.823 29.022 1264.621 180.00 1.22942 87.510
 9 -4 7 31.729 4.168 36.034 180.00 1.12425 8.353
 10 -4 7 162.426 7.294 126.500 0.00 1.03379 17.551
 11 -4 7 0.851 3.138 1.981 0.00 0.95557 3.480
 12 -4 7 0.727 2.560 0.492 180.00 0.88752 2.712
 13 -4 7 352.591 17.680 376.642 0.00 0.82792 35.454
 -13 -3 7 6.213 2.343 4.124 180.00 0.86331 3.513
 -12 -3 7 937.697 19.140 878.969 0.00 0.92814 64.511
 -11 -3 7 178.934 8.616 176.236 180.00 1.00256 20.535
 -10 -3 7 191.288 7.492 200.279 180.00 1.08858 21.344
 -9 -3 7 7.031 3.959 1.360 0.00 1.18862 4.503
 -8 -3 7 12.616 4.416 5.285 180.00 1.30557 5.527
 -7 -3 7 428.718 20.172 434.645 180.00 1.44264 40.029
 -6 -3 7 84.984 8.357 97.658 180.00 1.60283 15.119
 -5 -3 7 306.488 11.476 332.802 0.00 1.78760 30.275
 -4 -3 7 219.976 7.501 256.559 180.00 1.99373 24.230
 -3 -3 7 181.332 6.432 195.281 0.00 2.20783 20.576
 -2 -3 7 1.065 2.819 1.441 0.00 2.39962 3.131
 -1 -3 7 1214.252 15.501 1364.190 180.00 2.52279 86.628
 0 -3 7 1533.055 18.621 1659.333 0.00 2.53575 104.032
 1 -3 7 1.900 3.361 2.710 0.00 2.43353 3.840
 2 -3 7 65.022 5.493 78.426 180.00 2.25223 12.301
 3 -3 7 7.814 3.017 7.340 0.00 2.03971 4.452
 4 -3 7 20.891 4.817 27.986 180.00 1.83026 7.828
 5 -3 7 1064.093 26.974 1085.987 0.00 1.64040 76.767
 6 -3 7 776.977 22.276 858.939 180.00 1.47495 61.922
 7 -3 7 27.811 7.492 28.654 0.00 1.33316 9.927
 8 -3 7 406.481 11.171 431.793 0.00 1.21217 35.806
 9 -3 7 149.134 6.735 143.322 180.00 1.10876 17.770
 10 -3 7 180.517 7.845 158.169 180.00 1.01996 19.504
 11 -3 7 31.744 3.337 29.519 180.00 0.94323 7.520
 12 -3 7 1152.077 20.163 1117.980 0.00 0.87649 77.422
 -14 -2 7 6.082 3.156 5.233 180.00 0.81854 4.221
 -13 -2 7 250.805 12.366 253.734 0.00 0.87707 26.620
 -12 -2 7 245.720 7.311 233.534 180.00 0.94391 23.760
 -11 -2 7 6.714 3.252 2.856 0.00 1.02078 4.057
 -10 -2 7 11.676 4.363 7.202 180.00 1.10975 5.612
 -9 -2 7 469.169 13.964 530.649 0.00 1.21338 41.574
 -8 -2 7 569.563 18.888 622.181 180.00 1.33467 48.511
 -7 -2 7 4.137 5.546 1.089 180.00 1.47686 5.808
 -6 -2 7 62.828 7.126 76.195 0.00 1.64282 12.953
 -5 -2 7 44.737 5.147 56.439 180.00 1.83336 10.441
 -4 -2 7 13.495 3.430 36.113 0.00 2.04363 7.382
 -3 -2 7 355.470 8.803 385.348 180.00 2.25701 32.361
 -2 -2 7 230.436 5.978 253.369 180.00 2.43892 23.887
 -1 -2 7 289.390 7.186 316.291 0.00 2.54112 27.927
 0 -2 7 132.293 5.894 122.449 180.00 2.52737 16.158
 1 -2 7 375.986 9.471 370.385 0.00 2.40295 32.367
 2 -2 7 950.684 18.541 1037.517 180.00 2.20994 70.369
 3 -2 7 725.371 14.771 803.992 0.00 1.99494 56.647
 4 -2 7 570.932 13.869 614.318 0.00 1.78822 46.521
 5 -2 7 1870.307 35.084 2016.429 180.00 1.60310 127.043
 6 -2 7 94.968 8.881 87.279 0.00 1.44270 15.182
 7 -2 7 334.546 11.898 345.743 0.00 1.30551 31.452
 8 -2 7 27.166 5.093 26.767 180.00 1.18850 8.126
 9 -2 7 56.176 4.913 40.391 180.00 1.08843 9.739
 10 -2 7 145.047 6.996 138.702 0.00 1.00241 17.582
 11 -2 7 211.471 6.907 214.147 0.00 0.92798 22.140
 12 -2 7 1905.900 36.119 2027.231 180.00 0.86315 128.362
 -14 -1 7 424.086 10.987 436.169 0.00 0.82878 36.248
 -13 -1 7 1.995 2.863 2.163 180.00 0.88855 3.343
 -12 -1 7 170.672 7.120 157.102 180.00 0.95682 18.970
 -11 -1 7 57.235 5.491 48.698 0.00 1.03532 10.533
 -10 -1 7 369.920 12.522 390.712 0.00 1.12616 34.034
 -9 -1 7 205.082 9.322 222.589 180.00 1.23183 23.216
 -8 -1 7 77.713 8.813 83.231 180.00 1.35523 14.590
 -7 -1 7 718.748 22.954 778.742 180.00 1.49929 58.301
 -6 -1 7 248.218 11.718 252.088 180.00 1.66619 26.214
 -5 -1 7 73.933 7.006 78.144 0.00 1.85541 13.246
 -4 -1 7 85.397 6.221 106.049 180.00 2.05977 14.456
 -3 -1 7 3.137 2.662 0.919 180.00 2.25957 3.070
 -2 -1 7 65.003 4.271 70.966 180.00 2.41852 11.408
 -1 -1 7 671.228 12.562 753.730 0.00 2.49220 53.225
 0 -1 7 29.717 4.053 44.934 180.00 2.45451 8.801
 1 -1 7 2220.451 24.941 2395.836 180.00 2.31926 145.056
 2 -1 7 2702.284 32.837 2832.310 0.00 2.12827 171.442
 3 -1 7 6.501 3.815 0.846 0.00 1.92244 4.292
 4 -1 7 1940.706 29.473 1969.744 180.00 1.72690 125.190
 5 -1 7 23.528 5.710 20.450 0.00 1.55228 8.016
 6 -1 7 469.314 20.230 462.557 0.00 1.40078 41.717
 7 -1 7 401.227 13.194 409.858 180.00 1.27081 35.577
 8 -1 7 1308.937 23.616 1265.368 180.00 1.15957 86.570
 9 -1 7 400.475 15.804 380.125 0.00 1.06409 35.542
 10 -1 7 170.914 7.468 153.293 0.00 0.98173 18.948
 11 -1 7 1074.948 16.720 1057.850 180.00 0.91026 72.953
 12 -1 7 58.359 3.939 53.118 180.00 0.84783 10.104
 -14 0 7 933.631 28.488 992.445 0.00 0.83695 71.745
 -13 0 7 26.265 3.443 24.859 180.00 0.89744 7.034
 -12 0 7 7.604 3.631 7.148 180.00 0.96646 4.859
 -11 0 7 31.078 5.769 25.812 0.00 1.04568 8.627
 -10 0 7 69.748 6.264 53.938 0.00 1.13709 11.553
 -9 0 7 5.379 5.202 0.034 180.00 1.24301 5.443
 -8 0 7 33.999 7.686 38.585 180.00 1.36594 10.746
 -7 0 7 350.239 17.464 368.133 0.00 1.50815 35.008
 -6 0 7 235.492 13.840 239.287 180.00 1.67066 26.531
 -5 0 7 53.191 5.410 55.616 0.00 1.85105 10.759
 -4 0 7 14.088 3.391 7.412 0.00 2.03970 5.034
 -3 0 7 -0.848 2.748 0.167 0.00 2.21504 2.776
 -2 0 7 189.788 6.768 258.008 0.00 2.34269 23.456
 -1 0 7 913.050 17.855 1051.520 180.00 2.38676 70.015
 0 0 7 9.051 3.894 4.704 180.00 2.33242 4.892
 1 0 7 615.577 12.654 686.500 0.00 2.19776 49.699
 2 0 7 46.070 4.652 29.752 0.00 2.01953 8.660
 3 0 7 947.153 18.056 932.276 180.00 1.83098 66.321
 4 0 7 9.966 4.874 3.581 0.00 1.65222 5.647
 5 0 7 411.300 26.867 444.125 0.00 1.49187 43.810
 6 0 7 722.555 25.981 750.117 180.00 1.35182 58.637
 7 0 7 66.005 6.452 70.624 180.00 1.23084 12.399
 8 0 7 176.537 8.221 175.145 0.00 1.12660 20.278
 9 0 7 629.970 13.241 642.319 180.00 1.03660 48.476
 10 0 7 349.964 10.058 366.538 180.00 0.95857 31.898
 11 0 7 65.993 4.919 63.551 0.00 0.89054 11.300
 12 0 7 7.307 2.651 5.543 180.00 0.83088 3.971
 -14 1 7 20.080 2.476 44.546 0.00 0.84283 7.839
 -13 1 7 80.706 4.980 80.270 0.00 0.90348 12.575
 -12 1 7 193.054 9.495 191.185 0.00 0.97251 21.799
 -11 1 7 0.432 4.754 2.419 180.00 1.05143 5.008
 -10 1 7 260.876 10.681 298.154 180.00 1.14204 27.782
 -9 1 7 49.481 6.373 60.567 180.00 1.24629 11.433
 -8 1 7 788.987 25.790 831.610 0.00 1.36608 62.527
 -7 1 7 130.268 10.406 117.048 180.00 1.50272 18.036
 -6 1 7 535.328 19.866 560.386 0.00 1.65576 46.114
 -5 1 7 143.746 7.490 164.991 180.00 1.82083 18.876
 -4 1 7 1266.802 22.238 1300.133 0.00 1.98644 86.704
 -3 1 7 -0.684 4.355 0.563 180.00 2.13119 4.415
 -2 1 7 962.832 20.547 1009.617 180.00 2.22577 70.131
 -1 1 7 359.620 10.762 318.324 0.00 2.24461 30.473
 0 1 7 176.573 8.784 170.363 180.00 2.18193 20.318
 1 1 7 1192.332 19.810 1231.759 0.00 2.05605 82.237
 2 1 7 2349.129 38.885 2348.042 180.00 1.89660 148.691
 3 1 7 17.270 5.339 9.803 0.00 1.72931 6.801
 4 1 7 1240.953 30.063 1359.723 0.00 1.56995 90.693
 5 1 7 973.985 29.736 1005.592 180.00 1.42567 73.405
 6 1 7 232.237 9.465 246.234 0.00 1.29837 24.743
 7 1 7 198.801 9.447 194.579 0.00 1.18732 22.029
 8 1 7 252.137 9.057 256.119 0.00 1.09080 25.374
 9 1 7 13.873 4.535 20.731 0.00 1.00683 6.897
 10 1 7 374.091 10.303 317.661 180.00 0.93354 30.566
 11 1 7 40.864 4.080 35.183 180.00 0.86928 8.549
 12 1 7 207.185 11.837 191.514 0.00 0.81265 23.197
 -14 2 7 35.355 3.038 50.113 0.00 0.84628 8.898
 -13 2 7 1066.541 22.933 1006.589 0.00 0.90651 72.624
 -12 2 7 -1.610 4.382 3.028 0.00 0.97476 4.696
 -11 2 7 53.475 6.252 47.714 180.00 1.05236 10.798
 -10 2 7 151.595 8.593 144.152 0.00 1.14077 18.640
 -9 2 7 245.556 10.025 249.984 0.00 1.24148 25.369
 -8 2 7 296.899 17.371 307.468 180.00 1.35563 31.919
 -7 2 7 65.933 11.690 46.569 0.00 1.48344 14.833
 -6 2 7 157.482 11.234 144.841 180.00 1.62299 20.136
 -5 2 7 417.869 14.877 445.948 0.00 1.76835 37.854
 -4 2 7 1311.323 23.054 1438.698 180.00 1.90732 92.780
 -3 2 7 147.475 8.453 166.440 0.00 2.02063 19.416
 -2 2 7 135.606 8.334 147.204 180.00 2.08560 18.314
 -1 2 7 155.753 8.848 141.794 180.00 2.08597 18.747
 0 2 7 1386.049 29.803 1489.094 0.00 2.02164 97.828
 1 2 7 1573.300 32.743 1705.981 180.00 1.90874 109.856
 2 2 7 500.994 18.536 492.381 0.00 1.76993 42.533
 3 2 7 538.362 26.857 565.394 0.00 1.62457 49.743
 4 2 7 304.395 21.841 302.551 180.00 1.48491 34.518
 5 2 7 133.626 16.181 147.840 0.00 1.35696 22.962
 6 2 7 598.636 14.594 656.958 180.00 1.24265 48.825
 7 2 7 19.545 4.430 17.082 0.00 1.14181 6.768
 8 2 7 72.112 6.307 69.739 0.00 1.05326 12.431
 9 2 7 29.209 4.813 26.351 180.00 0.97555 7.994
 10 2 7 21.404 4.155 19.556 180.00 0.90721 6.848
 11 2 7 22.438 3.601 27.424 180.00 0.84690 7.160
 -14 3 7 1837.422 27.047 1779.317 0.00 0.84721 115.786
 -13 3 7 28.884 4.821 23.477 180.00 0.90643 7.797
 -12 3 7 435.862 12.125 434.597 180.00 0.97313 36.771
 -11 3 7 34.549 4.588 32.146 0.00 1.04841 8.413
 -10 3 7 522.443 13.209 535.458 0.00 1.13335 42.496
 -9 3 7 1.040 4.462 0.355 180.00 1.22886 4.553
 -8 3 7 278.522 22.234 319.649 180.00 1.33531 34.900
 -7 3 7 763.021 26.264 847.767 0.00 1.45187 62.835
 -6 3 7 6.813 6.423 3.038 180.00 1.57542 6.881
 -5 3 7 1573.834 27.955 1538.058 180.00 1.69918 102.444
 -4 3 7 1027.554 26.487 1084.725 0.00 1.81148 75.903
 -3 3 7 918.102 24.307 961.358 180.00 1.89636 68.806
 -2 3 7 113.219 9.645 128.889 0.00 1.93767 17.744
 -1 3 7 93.446 6.990 104.126 0.00 1.92610 14.899
 0 3 7 873.012 21.609 888.171 180.00 1.86435 64.454
 1 3 7 14.693 4.347 12.869 0.00 1.76557 6.198
 2 3 7 4.509 6.184 12.086 180.00 1.64660 7.209
 3 3 7 135.585 15.016 145.338 0.00 1.52180 22.103
 4 3 7 284.491 21.643 275.461 180.00 1.40067 33.214
 5 3 7 13.668 4.089 8.867 0.00 1.28823 5.637
 6 3 7 283.711 11.765 310.882 0.00 1.18647 29.129
 7 3 7 103.590 6.670 102.578 180.00 1.09559 14.913
 8 3 7 319.590 11.339 331.507 180.00 1.01494 30.422
 9 3 7 432.032 24.516 428.077 0.00 0.94348 42.225
 10 3 7 275.838 10.316 265.559 0.00 0.88012 26.674
 11 3 7 502.973 14.488 520.489 180.00 0.82382 42.001
 -14 4 7 152.113 8.313 136.731 180.00 0.84560 18.212
 -13 4 7 32.559 3.922 31.163 180.00 0.90323 7.936
 -12 4 7 79.747 5.251 76.654 180.00 0.96768 12.479
 -11 4 7 15.591 3.962 6.844 180.00 1.03975 5.451
 -10 4 7 39.791 6.300 34.745 180.00 1.12011 9.750
 -9 4 7 72.554 9.128 89.468 180.00 1.20912 14.941
 -8 4 7 1481.268 31.116 1575.532 0.00 1.30641 103.036
 -7 4 7 5.170 9.458 22.381 180.00 1.41029 10.665
 -6 4 7 69.487 7.969 84.877 0.00 1.51692 13.985
 -5 4 7 31.979 5.636 26.190 0.00 1.61940 8.589
 -4 4 7 458.196 14.772 482.478 180.00 1.70746 39.886
 -3 4 7 185.438 9.253 219.679 0.00 1.76881 22.682
 -2 4 7 3.149 4.206 2.011 180.00 1.79263 4.591
 -1 4 7 6.208 3.898 7.615 180.00 1.77419 5.040
 0 4 7 166.312 11.409 177.490 180.00 1.71718 21.660
 1 4 7 207.385 11.003 227.712 0.00 1.63187 24.182
 2 4 7 482.311 22.308 538.672 0.00 1.53062 45.566
 3 4 7 1858.653 56.610 1946.957 180.00 1.42406 132.028
 4 4 7 475.587 23.114 470.448 0.00 1.31955 43.557
 5 4 7 686.107 20.590 716.782 0.00 1.22127 54.616
 6 4 7 15.445 8.611 23.236 0.00 1.13115 10.223
 7 4 7 817.488 34.616 760.801 180.00 1.04968 64.815
 8 4 7 516.921 20.546 465.947 0.00 0.97657 42.808
 9 4 7 254.215 10.615 224.230 0.00 0.91118 24.780
 10 4 7 905.422 19.297 866.033 180.00 0.85271 63.501
 -14 5 7 541.476 17.344 570.373 180.00 0.84147 45.555
 -13 5 7 104.144 5.696 81.723 0.00 0.89702 13.520
 -12 5 7 684.034 15.618 663.740 0.00 0.95861 50.956
 -11 5 7 143.815 11.502 134.327 180.00 1.02673 19.618
 -10 5 7 89.490 17.391 85.664 0.00 1.10167 21.175
 -9 5 7 0.734 6.470 0.770 0.00 1.18328 6.552
 -8 5 7 10.503 3.696 8.279 0.00 1.27060 5.157
 -7 5 7 433.685 21.176 451.663 0.00 1.36138 41.206
 -6 5 7 38.718 6.690 59.145 180.00 1.45148 11.266
 -5 5 7 156.710 11.787 142.396 180.00 1.53450 20.342
 -4 5 7 276.698 13.187 276.056 180.00 1.60198 28.314
 -3 5 7 8.051 5.940 17.276 0.00 1.64494 7.476
 -2 5 7 -0.100 4.256 3.468 180.00 1.65651 4.624
 -1 5 7 300.567 16.175 350.531 180.00 1.63469 32.873
 0 5 7 779.533 32.165 917.941 0.00 1.58320 68.146
 1 5 7 1.791 7.705 5.319 180.00 1.50990 8.077
 2 5 7 1078.809 52.742 1070.002 180.00 1.42386 88.884
 3 5 7 163.981 17.981 153.343 0.00 1.33297 24.921
 4 5 7 184.255 10.886 187.516 0.00 1.24292 22.128
 5 5 7 5.590 6.993 1.614 180.00 1.15721 7.284
 6 5 7 202.396 17.533 234.060 180.00 1.07762 27.898
 7 5 7 696.174 24.543 670.760 0.00 1.00481 54.810
 8 5 7 15.717 5.884 18.139 0.00 0.93877 7.742
 9 5 7 528.228 16.127 507.515 180.00 0.87912 42.582
 10 5 7 276.124 8.364 277.728 0.00 0.82533 26.470
 -14 6 7 2.095 3.010 1.663 0.00 0.83496 3.408
 -13 6 7 9.715 3.890 5.659 0.00 0.88798 5.014
 -12 6 7 143.642 8.301 141.949 0.00 0.94620 18.247
 -11 6 7 1851.948 42.300 1895.470 0.00 1.00983 124.616
 -10 6 7 39.115 6.459 42.090 0.00 1.07880 10.237
 -9 6 7 254.545 10.911 291.805 0.00 1.15255 27.507
 -8 6 7 403.330 12.786 408.292 180.00 1.22970 35.408
 -7 6 7 5.556 3.669 9.622 180.00 1.30773 5.030
 -6 6 7 11.110 7.602 19.357 0.00 1.38260 9.055
 -5 6 7 576.490 22.700 549.175 180.00 1.44874 47.725
 -4 6 7 96.147 9.380 105.171 0.00 1.49954 16.259
 -3 6 7 935.082 27.081 964.592 180.00 1.52869 70.246
 -2 6 7 4.011 5.493 1.014 180.00 1.53201 5.746
 -1 6 7 454.464 25.551 502.928 0.00 1.50901 45.610
 0 6 7 85.276 12.736 90.393 180.00 1.46304 17.651
 1 6 7 88.954 13.887 99.838 180.00 1.40007 18.898
 2 6 7 104.719 14.877 103.948 0.00 1.32679 20.047
 3 6 7 1040.634 27.150 1097.349 0.00 1.24911 76.816
 4 6 7 341.033 14.783 323.982 180.00 1.17145 31.982
 5 6 7 5.001 10.473 8.151 180.00 1.09670 10.946
 6 6 7 322.102 24.387 274.663 0.00 1.02646 35.606
 7 6 7 256.160 14.165 245.205 180.00 0.96148 27.290
 8 6 7 151.153 8.078 141.654 180.00 0.90194 18.293
 9 6 7 46.012 4.579 48.187 0.00 0.84765 9.734
 -14 7 7 4.125 2.495 2.281 0.00 0.82621 3.213
 -13 7 7 59.349 4.499 51.882 0.00 0.87637 10.293
 -12 7 7 433.475 15.935 378.592 180.00 0.93086 36.138
 -11 7 7 182.756 13.110 197.176 0.00 0.98965 23.630
 -10 7 7 1635.730 39.422 1655.826 0.00 1.05237 111.362
 -9 7 7 455.711 14.710 498.290 180.00 1.11818 40.397
 -8 7 7 346.443 10.747 330.987 180.00 1.18546 30.699
 -7 7 7 41.987 4.738 47.595 180.00 1.25164 9.659
 -6 7 7 1.794 4.044 1.313 0.00 1.31307 4.293
 -5 7 7 107.499 11.173 131.744 0.00 1.36512 18.619
 -4 7 7 381.697 25.048 366.067 180.00 1.40280 39.771
 -3 7 7 1047.287 38.730 1098.610 0.00 1.42182 81.784
 -2 7 7 16.267 6.894 8.938 0.00 1.41975 7.996
 -1 7 7 2.603 8.751 0.158 0.00 1.39688 8.829
 0 7 7 141.217 13.602 143.410 180.00 1.35606 21.201
 1 7 7 2.984 6.084 4.265 180.00 1.30182 6.516
 2 7 7 374.431 12.656 364.328 0.00 1.23914 33.184
 3 7 7 638.971 17.261 652.223 180.00 1.17249 50.247
 4 7 7 -0.884 7.798 0.027 180.00 1.10533 7.800
 5 7 7 4.325 8.975 0.958 180.00 1.04002 9.137
 6 7 7 193.336 19.189 208.761 180.00 0.97801 28.009
 7 7 7 12.802 5.803 4.263 180.00 0.92003 6.620
 8 7 7 19.191 3.609 30.627 180.00 0.86638 7.279
 9 7 7 34.389 3.345 33.556 0.00 0.81703 7.896
 -14 8 7 705.226 58.160 723.668 0.00 0.81544 77.498
 -13 8 7 248.441 7.752 202.837 180.00 0.86250 22.710
 -12 8 7 64.559 6.014 57.672 0.00 0.91303 11.479
 -11 8 7 4.363 5.419 1.749 180.00 0.96681 5.751
 -10 8 7 121.031 9.825 115.401 180.00 1.02327 17.451
 -9 8 7 40.549 4.828 36.625 180.00 1.08136 9.009
 -8 8 7 20.985 4.913 17.521 0.00 1.13940 7.175
 -7 8 7 44.685 4.457 45.017 0.00 1.19497 9.451
 -6 8 7 45.032 4.916 54.939 180.00 1.24489 10.253
 -5 8 7 -0.718 3.763 2.549 0.00 1.28546 4.069
 -4 8 7 247.122 10.177 265.132 0.00 1.31304 26.048
 -3 8 7 148.997 9.393 157.160 180.00 1.32475 19.498
 -2 8 7 494.209 16.666 499.539 0.00 1.31928 41.888
 -1 8 7 152.375 9.161 165.874 180.00 1.29726 19.811
 0 8 7 -0.382 4.383 0.403 0.00 1.26105 4.426
 1 8 7 35.896 6.090 32.844 0.00 1.21412 9.396
 2 8 7 11.260 4.408 3.093 180.00 1.16022 5.264
 3 8 7 9.296 4.293 11.529 180.00 1.10276 5.827
 4 8 7 7.844 6.742 0.415 180.00 1.04445 7.038
 5 8 7 194.128 19.509 170.962 0.00 0.98725 27.055
 6 8 7 8.737 6.773 4.341 180.00 0.93240 7.358
 7 8 7 61.815 7.820 60.529 180.00 0.88064 12.590
 8 8 7 14.737 2.408 18.701 0.00 0.83229 5.584
 -13 9 7 551.327 14.619 521.629 0.00 0.84670 42.977
 -12 9 7 342.823 14.077 284.133 0.00 0.89318 30.239
 -11 9 7 3.240 5.041 1.888 180.00 0.94195 5.358
 -10 9 7 495.951 86.562 474.904 180.00 0.99232 94.334
 -9 9 7 87.141 7.744 85.659 0.00 1.04315 14.296
 -8 9 7 89.528 9.366 88.734 0.00 1.09281 15.417
 -7 9 7 50.262 5.863 62.169 180.00 1.13911 11.262
 -6 9 7 640.582 16.461 671.952 0.00 1.17938 50.727
 -5 9 7 68.947 6.222 56.302 0.00 1.21078 11.631
 -4 9 7 270.442 9.772 272.937 180.00 1.23066 26.651
 -3 9 7 102.577 7.308 107.822 0.00 1.23716 15.422
 -2 9 7 10.823 5.244 10.454 180.00 1.22963 6.536
 -1 9 7 51.818 6.556 53.204 0.00 1.20882 11.219
 0 9 7 7.444 5.089 0.020 0.00 1.17667 5.425
 1 9 7 110.356 11.725 109.417 0.00 1.13585 18.152
 2 9 7 477.007 14.643 501.299 180.00 1.08922 40.874
 3 9 7 11.054 4.217 8.795 180.00 1.03941 5.612
 4 9 7 257.063 14.063 239.687 0.00 0.98856 27.053
 5 9 7 199.430 12.698 191.069 180.00 0.93828 23.487
 6 9 7 40.773 6.088 49.001 180.00 0.88966 10.431
 7 9 7 73.820 7.079 70.771 0.00 0.84337 12.931
 -13 10 7 2.098 2.533 0.407 180.00 0.82934 2.790
 -12 10 7 37.482 8.876 25.788 180.00 0.87177 11.103
 -11 10 7 41.742 6.478 35.145 0.00 0.91568 9.942
 -10 10 7 467.293 19.022 471.587 0.00 0.96028 41.425
 -9 10 7 317.203 12.957 307.917 180.00 1.00444 30.141
 -8 10 7 290.453 12.448 299.954 180.00 1.04665 29.128
 -7 10 7 80.537 9.279 79.471 0.00 1.08500 14.776
 -6 10 7 13.966 4.527 11.379 0.00 1.11733 6.178
 -5 10 7 1.533 4.867 3.904 180.00 1.14146 5.301
 -4 10 7 -0.178 4.080 0.326 0.00 1.15553 4.117
 -3 10 7 92.179 6.889 100.438 180.00 1.15833 14.654
 -2 10 7 191.609 9.612 167.626 180.00 1.14964 20.881
 -1 10 7 70.504 8.723 63.510 0.00 1.13020 13.500
 0 10 7 202.485 9.948 198.139 0.00 1.10158 22.461
 1 10 7 829.187 24.116 896.775 180.00 1.06588 64.866
 2 10 7 225.584 11.345 236.398 0.00 1.02528 25.019
 3 10 7 96.357 7.882 96.959 0.00 0.98185 15.084
 4 10 7 218.046 14.148 201.888 180.00 0.93730 25.027
 5 10 7 70.334 8.121 78.749 180.00 0.89294 13.814
 6 10 7 1.347 2.897 2.024 0.00 0.84972 3.306
 7 10 7 68.346 13.899 76.190 0.00 0.80824 17.709
 -13 11 7 763.391 22.886 760.179 180.00 0.81076 58.407
 -12 11 7 373.970 13.408 363.775 180.00 0.84925 33.448
 -11 11 7 123.183 8.415 120.452 0.00 0.88853 16.960
 -10 11 7 34.388 6.425 30.472 180.00 0.92778 9.441
 -9 11 7 90.275 7.485 68.776 0.00 0.96594 13.449
 -8 11 7 139.121 8.671 147.373 180.00 1.00164 18.551
 -7 11 7 33.230 5.692 24.373 180.00 1.03328 8.554
 -6 11 7 2.337 3.988 0.025 0.00 1.05912 4.126
 -5 11 7 474.249 16.988 481.338 0.00 1.07754 41.006
 -4 11 7 6.529 4.559 11.704 0.00 1.08723 5.927
 -3 11 7 77.677 7.323 72.647 180.00 1.08744 13.246
 -2 11 7 434.972 16.767 442.826 0.00 1.07817 38.830
 -1 11 7 0.926 4.259 0.712 180.00 1.06012 4.387
 0 11 7 689.091 24.863 666.093 180.00 1.03457 54.672
 1 11 7 542.604 24.970 559.942 0.00 1.00315 48.639
 2 11 7 4.214 5.660 6.563 0.00 0.96760 6.346
 3 11 7 116.568 11.278 113.695 180.00 0.92952 18.155
 4 11 7 58.121 7.195 69.945 180.00 0.89029 12.579
 5 11 7 125.147 8.170 136.429 0.00 0.85100 17.564
 6 11 7 29.081 5.294 30.836 0.00 0.81245 8.569
 -12 12 7 173.701 9.762 155.620 180.00 0.82601 20.113
 -11 12 7 277.040 11.304 290.217 180.00 0.86096 28.033
 -10 12 7 56.000 9.633 78.014 180.00 0.89535 14.416
 -9 12 7 32.720 5.962 33.628 180.00 0.92818 9.268
 -8 12 7 135.989 7.932 133.861 0.00 0.95826 17.576
 -7 12 7 219.061 10.033 234.373 180.00 0.98428 24.246
 -6 12 7 34.714 14.323 35.086 0.00 1.00487 16.067
 -5 12 7 223.074 11.977 206.306 180.00 1.01881 24.128
 -4 12 7 -0.007 4.572 0.779 0.00 1.02521 4.652
 -3 12 7 333.732 14.690 285.858 0.00 1.02362 30.427
 -2 12 7 25.926 5.798 30.956 180.00 1.01415 8.802
 -1 12 7 50.091 11.644 42.441 180.00 0.99745 14.325
 0 12 7 41.503 6.506 39.525 0.00 0.97455 10.193
 1 12 7 25.666 8.932 36.936 180.00 0.94676 11.397
 2 12 7 16.544 8.171 2.758 180.00 0.91543 8.790
 3 12 7 71.625 10.736 74.488 180.00 0.88185 15.350
 4 12 7 183.640 9.067 169.417 0.00 0.84714 20.547
 5 12 7 53.757 6.327 56.910 180.00 0.81220 11.329
 -11 13 7 215.036 8.749 234.147 180.00 0.83337 23.654
 -10 13 7 165.726 12.394 179.473 180.00 0.86338 22.258
 -9 13 7 7.698 10.259 3.806 180.00 0.89153 10.606
 -8 13 7 17.532 4.535 21.385 0.00 0.91682 7.078
 -7 13 7 116.914 8.665 124.484 0.00 0.93816 17.123
 -6 13 7 117.827 8.996 102.176 180.00 0.95451 16.373
 -5 13 7 24.477 6.382 25.872 0.00 0.96495 8.858
 -4 13 7 244.828 12.097 249.076 180.00 0.96888 26.209
 -3 13 7 129.679 8.925 151.026 180.00 0.96605 18.626
 -2 13 7 13.671 5.728 26.665 0.00 0.95663 8.110
 -1 13 7 88.169 7.809 81.651 0.00 0.94120 14.173
 0 13 7 -5.290 7.835 3.831 0.00 0.92060 8.062
 1 13 7 69.858 10.965 67.796 180.00 0.89588 15.206
 2 13 7 6.742 5.905 19.980 180.00 0.86812 7.584
 3 13 7 123.125 6.937 152.440 0.00 0.83836 17.679
 4 13 7 5.557 3.731 0.536 180.00 0.80750 4.129
 -10 14 7 16.780 5.407 7.435 0.00 0.83217 6.665
 -9 14 7 26.472 6.196 15.717 0.00 0.85626 8.167
 -8 14 7 860.377 32.702 941.367 180.00 0.87748 70.548
 -7 14 7 0.587 3.787 1.406 0.00 0.89495 3.993
 -6 14 7 550.039 18.030 577.992 0.00 0.90787 46.247
 -5 14 7 35.736 5.748 31.004 180.00 0.91557 9.065
 -4 14 7 -3.855 4.080 0.237 180.00 0.91765 4.107
 -3 14 7 92.659 10.700 90.095 180.00 0.91399 16.380
 -2 14 7 21.379 5.036 22.927 180.00 0.90478 7.645
 -1 14 7 63.032 9.554 53.746 0.00 0.89053 13.466
 0 14 7 3.965 6.175 0.690 180.00 0.87193 6.375
 1 14 7 4.422 5.841 0.432 180.00 0.84983 6.050
 2 14 7 105.531 9.209 105.467 180.00 0.82510 16.371
 -8 15 7 21.075 6.390 11.445 0.00 0.84029 7.881
 -7 15 7 293.557 15.839 342.282 180.00 0.85457 32.290
 -6 15 7 85.891 6.305 82.754 180.00 0.86473 13.402
 -5 15 7 316.446 20.346 333.201 0.00 0.87030 34.802
 -4 15 7 65.789 5.802 69.322 0.00 0.87099 12.001
 -3 15 7 -3.565 3.565 1.115 180.00 0.86678 3.709
 -2 15 7 12.421 3.563 17.598 180.00 0.85788 5.983
 -1 15 7 13.207 5.444 11.910 0.00 0.84470 6.890
 0 15 7 2.857 4.488 1.493 180.00 0.82784 4.785
 1 -21 8 988.817 31.677 869.723 0.00 0.81120 69.826
 2 -21 8 5.940 2.854 10.794 180.00 0.81898 4.616
 3 -21 8 460.543 10.995 392.986 180.00 0.82279 35.306
 4 -21 8 39.931 4.393 32.955 0.00 0.82247 8.532
 5 -21 8 319.218 10.791 338.326 0.00 0.81803 30.476
 6 -21 8 323.083 14.975 348.461 0.00 0.80967 32.631
 -1 -20 8 2591.492 46.290 2514.633 180.00 0.82433 161.092
 0 -20 8 108.954 5.503 100.016 180.00 0.84027 14.435
 1 -20 8 2213.531 44.585 2209.698 0.00 0.85251 142.921
 2 -20 8 926.983 19.647 894.769 0.00 0.86050 65.042
 3 -20 8 14.081 3.379 8.936 180.00 0.86387 5.172
 4 -20 8 8.788 3.581 3.121 180.00 0.86244 4.466
 5 -20 8 29.957 3.206 19.220 0.00 0.85629 6.631
 6 -20 8 110.084 5.717 119.241 0.00 0.84571 15.440
 7 -20 8 638.479 36.684 574.503 0.00 0.83119 57.417
 8 -20 8 158.939 7.157 164.827 180.00 0.81335 19.063
 -3 -19 8 822.879 20.065 879.271 0.00 0.82238 62.724
 -2 -19 8 1556.708 27.516 1494.557 0.00 0.84615 100.439
 -1 -19 8 36.957 4.305 24.227 180.00 0.86719 7.817
 0 -19 8 183.830 6.951 176.704 180.00 0.88467 20.017
 1 -19 8 108.966 5.728 99.924 0.00 0.89780 14.518
 2 -19 8 326.893 9.748 310.014 0.00 0.90592 29.176
 3 -19 8 347.811 14.416 314.251 0.00 0.90861 31.583
 4 -19 8 1781.051 28.377 1770.987 180.00 0.90572 114.774
 5 -19 8 62.943 7.886 83.887 180.00 0.89741 13.743
 6 -19 8 153.755 7.477 142.536 180.00 0.88412 18.129
 7 -19 8 112.718 7.671 105.954 180.00 0.86650 15.739
 8 -19 8 15.153 3.279 11.092 180.00 0.84535 5.361
 9 -19 8 494.569 14.262 502.261 0.00 0.82149 41.098
 -4 -18 8 486.029 11.848 520.690 180.00 0.83563 40.855
 -3 -18 8 159.294 8.378 169.434 180.00 0.86434 19.752
 -2 -18 8 531.414 13.371 509.304 0.00 0.89090 41.742
 -1 -18 8 360.890 10.470 271.069 0.00 0.91430 28.583
 0 -18 8 34.090 4.343 29.077 0.00 0.93351 8.066
 1 -18 8 1051.647 20.749 1186.399 180.00 0.94757 78.241
 2 -18 8 788.143 15.335 898.554 180.00 0.95569 61.446
 3 -18 8 293.672 9.101 333.764 180.00 0.95741 29.244
 4 -18 8 53.785 6.961 32.144 0.00 0.95260 10.423
 5 -18 8 1739.067 26.242 1748.115 180.00 0.94157 112.661
 6 -18 8 169.465 7.013 165.282 180.00 0.92495 19.252
 7 -18 8 73.027 5.315 62.883 180.00 0.90361 11.627
 8 -18 8 223.374 11.934 263.773 180.00 0.87858 26.284
 9 -18 8 0.043 3.326 0.705 180.00 0.85088 3.427
 10 -18 8 754.764 18.529 901.237 0.00 0.82147 61.810
 -6 -17 8 100.456 8.698 91.242 180.00 0.81044 15.367
 -5 -17 8 376.593 10.401 342.089 0.00 0.84445 31.582
 -4 -17 8 98.277 7.118 107.434 0.00 0.87803 15.218
 -3 -17 8 145.585 6.780 139.335 180.00 0.91027 17.536
 -2 -17 8 505.541 11.845 557.483 180.00 0.94008 42.601
 -1 -17 8 316.987 9.507 315.327 0.00 0.96621 29.110
 0 -17 8 14.224 3.282 3.874 0.00 0.98739 4.609
 1 -17 8 2309.406 30.308 2331.896 180.00 1.00240 145.362
 2 -17 8 901.643 19.260 1015.468 180.00 1.01033 68.862
 3 -17 8 303.729 8.645 304.038 180.00 1.01065 28.138
 4 -17 8 494.733 12.073 555.692 180.00 1.00334 42.395
 5 -17 8 420.524 13.378 358.015 0.00 0.98888 34.084
 6 -17 8 1343.184 19.684 1325.455 0.00 0.96818 88.420
 7 -17 8 484.475 14.608 474.273 0.00 0.94241 40.007
 8 -17 8 219.079 14.533 201.014 180.00 0.91286 25.234
 9 -17 8 142.232 7.317 137.990 0.00 0.88077 17.620
 10 -17 8 296.405 12.491 303.421 0.00 0.84727 29.387
 -7 -16 8 169.082 7.147 154.726 180.00 0.81081 18.845
 -6 -16 8 81.230 7.801 79.966 0.00 0.84839 13.934
 -5 -16 8 533.703 12.159 520.521 0.00 0.88649 41.832
 -4 -16 8 105.619 6.069 99.966 180.00 0.92428 14.580
 -3 -16 8 221.092 7.915 236.691 180.00 0.96066 23.583
 -2 -16 8 35.444 4.007 54.775 180.00 0.99427 9.557
 -1 -16 8 5293.556 61.403 5460.814 180.00 1.02358 320.916
 0 -16 8 1500.112 20.946 1627.601 180.00 1.04696 102.698
 1 -16 8 2524.583 30.300 2306.316 0.00 1.06293 148.367
 2 -16 8 34.156 3.668 31.563 180.00 1.07037 7.896
 3 -16 8 883.670 15.652 812.438 180.00 1.06874 60.111
 4 -16 8 6.491 3.308 5.625 0.00 1.05815 4.401
 5 -16 8 5.432 3.041 0.330 0.00 1.03938 3.481
 6 -16 8 1718.008 23.882 1790.099 0.00 1.01370 113.290
 7 -16 8 174.834 7.869 191.177 0.00 0.98267 20.766
 8 -16 8 28.411 5.220 18.923 0.00 0.94789 7.735
 9 -16 8 2632.417 47.499 2594.954 180.00 0.91087 165.055
 10 -16 8 35.909 4.415 27.987 180.00 0.87286 8.093
 11 -16 8 121.702 5.706 122.555 0.00 0.83486 15.854
 -7 -15 8 24.428 9.226 22.514 0.00 0.84725 10.925
 -6 -15 8 9.350 4.953 17.054 180.00 0.88926 6.750
 -5 -15 8 3962.101 55.116 3927.588 180.00 0.93210 239.240
 -4 -15 8 32.502 4.792 35.831 180.00 0.97479 8.693
 -3 -15 8 1832.706 25.763 1616.773 0.00 1.01603 109.461
 -2 -15 8 1495.026 22.139 1571.893 180.00 1.05411 100.808
 -1 -15 8 3788.150 43.915 4099.975 180.00 1.08711 240.049
 0 -15 8 19.085 2.881 14.312 0.00 1.11297 5.609
 1 -15 8 717.108 12.205 871.026 180.00 1.12983 58.384
 2 -15 8 601.642 10.880 575.150 0.00 1.13636 44.821
 3 -15 8 2256.926 29.382 2243.749 0.00 1.13201 140.975
 4 -15 8 85.980 6.327 93.530 180.00 1.11714 13.927
 5 -15 8 894.027 14.411 967.995 180.00 1.09297 65.763
 6 -15 8 131.649 5.545 134.490 0.00 1.06125 16.566
 7 -15 8 2230.672 46.144 2271.595 0.00 1.02402 145.919
 8 -15 8 226.556 7.790 241.549 180.00 0.98328 23.848
 9 -15 8 83.799 5.764 69.910 0.00 0.94076 12.468
 10 -15 8 37.510 3.921 37.991 180.00 0.89786 8.547
 11 -15 8 11.283 2.748 5.745 180.00 0.85562 4.290
 12 -15 8 797.594 27.132 872.389 0.00 0.81477 64.652
 -8 -14 8 1497.282 36.074 1583.359 0.00 0.84109 105.199
 -7 -14 8 872.093 19.563 810.198 0.00 0.88616 60.955
 -6 -14 8 3029.531 66.965 3069.430 180.00 0.93323 195.119
 -5 -14 8 107.548 5.799 129.871 180.00 0.98155 15.899
 -4 -14 8 195.791 7.758 211.635 180.00 1.02999 21.997
 -3 -14 8 368.714 9.623 374.635 180.00 1.07694 32.436
 -2 -14 8 698.926 14.760 697.178 0.00 1.12030 52.209
 -1 -14 8 1484.753 22.015 1548.397 0.00 1.15759 99.729
 0 -14 8 1039.228 15.965 1035.702 180.00 1.18620 71.304
 1 -14 8 1745.115 20.507 1769.117 180.00 1.20380 112.352
 2 -14 8 12.798 2.751 9.081 0.00 1.20879 4.734
 3 -14 8 663.752 12.134 700.201 0.00 1.20070 50.983
 4 -14 8 253.872 7.775 268.408 0.00 1.18029 25.473
 5 -14 8 412.971 9.259 444.141 180.00 1.14937 35.855
 6 -14 8 5256.110 51.353 5339.396 180.00 1.11039 313.979
 7 -14 8 271.862 8.223 250.420 180.00 1.06596 25.255
 8 -14 8 195.451 9.443 187.333 0.00 1.01849 21.671
 9 -14 8 24.039 4.238 24.989 0.00 0.96995 7.387
 10 -14 8 1116.615 20.959 1096.593 0.00 0.92184 76.208
 11 -14 8 1602.650 25.343 1586.877 0.00 0.87519 104.068
 12 -14 8 1006.809 32.480 1144.739 0.00 0.83066 79.911
 -9 -13 8 450.762 11.355 498.643 180.00 0.83022 39.220
 -8 -13 8 1658.913 32.049 1589.714 180.00 0.87738 107.012
 -7 -13 8 1916.994 30.970 1909.813 180.00 0.92761 122.941
 -6 -13 8 1354.627 22.637 1279.070 0.00 0.98046 87.640
 -5 -13 8 143.676 6.314 134.355 180.00 1.03513 17.100
 -4 -13 8 1607.393 21.566 1736.118 180.00 1.09029 108.796
 -3 -13 8 628.073 11.954 615.607 180.00 1.14397 47.104
 -2 -13 8 161.867 5.983 162.979 0.00 1.19354 18.637
 -1 -13 8 154.321 6.227 145.921 0.00 1.23583 17.811
 0 -13 8 794.436 13.951 808.000 0.00 1.26746 57.869
 1 -13 8 53.262 3.893 63.291 0.00 1.28549 10.522
 2 -13 8 2696.999 28.047 2739.307 180.00 1.28803 167.058
 3 -13 8 307.247 7.496 336.102 0.00 1.27483 29.146
 4 -13 8 4445.134 49.131 4523.790 0.00 1.24728 268.650
 5 -13 8 8.706 2.962 1.220 0.00 1.20804 3.747
 6 -13 8 4496.074 45.119 4496.251 0.00 1.16044 267.869
 7 -13 8 24.320 3.429 12.323 0.00 1.10776 5.962
 8 -13 8 1609.643 23.014 1583.505 0.00 1.05283 103.530
 9 -13 8 79.850 5.299 113.365 0.00 0.99783 14.301
 10 -13 8 3529.393 50.555 3542.830 0.00 0.94429 216.317
 11 -13 8 508.243 14.251 490.982 0.00 0.89316 40.930
 12 -13 8 342.658 12.525 336.623 180.00 0.84498 31.506
 -10 -12 8 544.634 14.387 551.658 0.00 0.81518 43.882
 -9 -12 8 7.583 2.831 0.602 180.00 0.86342 3.487
 -8 -12 8 348.034 10.391 363.522 180.00 0.91559 31.852
 -7 -12 8 271.275 10.028 274.722 0.00 0.97160 26.831
 -6 -12 8 8.961 3.209 3.840 180.00 1.03104 4.266
 -5 -12 8 5214.706 61.922 5402.852 0.00 1.09304 317.446
 -4 -12 8 943.835 16.375 922.795 180.00 1.15605 65.473
 -3 -12 8 210.195 6.667 196.270 180.00 1.21766 21.296
 -2 -12 8 3414.259 40.631 3291.410 180.00 1.27455 202.880
 -1 -12 8 89.083 5.745 94.143 180.00 1.32261 13.777
 0 -12 8 148.861 20.500 129.061 180.00 1.35746 25.859
 1 -12 8 528.194 28.162 559.784 0.00 1.37538 50.114
 2 -12 8 1548.668 43.347 1654.382 0.00 1.37421 111.251
 3 -12 8 1865.240 57.182 1848.192 180.00 1.35410 129.051
 4 -12 8 1104.095 18.403 1172.941 180.00 1.31744 78.121
 5 -12 8 1946.200 28.954 2032.754 0.00 1.26808 127.471
 6 -12 8 5.116 3.515 1.279 180.00 1.21042 3.997
 7 -12 8 674.115 12.362 634.008 0.00 1.14848 48.758
 8 -12 8 30.603 3.837 28.141 180.00 1.08549 7.621
 9 -12 8 1367.319 22.507 1339.175 0.00 1.02373 90.032
 10 -12 8 328.376 8.561 315.286 0.00 0.96467 29.037
 11 -12 8 796.611 17.451 833.620 0.00 0.90910 59.787
 12 -12 8 9.519 3.035 9.890 0.00 0.85741 4.821
 13 -12 8 0.559 2.661 0.415 0.00 0.80964 2.781
 -10 -11 8 216.014 6.553 238.224 180.00 0.84500 23.120
 -9 -11 8 803.515 14.506 762.549 0.00 0.89790 56.491
 -8 -11 8 1299.451 21.543 1317.619 0.00 0.95558 87.765
 -7 -11 8 582.898 13.703 568.815 180.00 1.01805 45.007
 -6 -11 8 31.748 4.061 35.225 0.00 1.08496 8.248
 -5 -11 8 414.929 14.957 385.080 180.00 1.15537 35.616
 -4 -11 8 876.201 16.953 903.266 0.00 1.22750 63.659
 -3 -11 8 1395.943 25.971 1407.846 0.00 1.29841 93.963
 -2 -11 8 53.533 14.350 59.672 0.00 1.36387 17.244
 -1 -11 8 4095.414 105.924 4068.165 180.00 1.41853 262.841
 0 -11 8 370.949 23.193 359.776 0.00 1.45669 38.254
 1 -11 8 130.351 13.409 138.041 0.00 1.47359 20.684
 2 -11 8 3679.111 82.463 3437.263 180.00 1.46693 224.846
 3 -11 8 17.517 6.542 4.648 180.00 1.43763 7.458
 4 -11 8 456.959 26.132 408.149 180.00 1.38954 42.948
 5 -11 8 782.894 16.397 785.704 180.00 1.32811 57.477
 6 -11 8 699.614 12.964 650.297 180.00 1.25900 49.996
 7 -11 8 2330.957 25.572 2237.559 0.00 1.18697 141.367
 8 -11 8 34.577 3.512 21.041 0.00 1.11552 7.093
 9 -11 8 1631.179 24.682 1748.495 180.00 1.04691 110.345
 10 -11 8 83.080 5.414 76.277 0.00 0.98242 12.613
 11 -11 8 79.567 5.673 75.388 180.00 0.92262 12.595
 12 -11 8 248.683 9.028 247.250 180.00 0.86764 24.945
 13 -11 8 69.496 14.937 49.845 0.00 0.81734 17.674
 -11 -10 8 243.373 7.364 256.241 0.00 0.82300 24.648
 -10 -10 8 656.257 13.533 656.876 180.00 0.87552 49.585
 -9 -10 8 850.633 15.802 784.469 180.00 0.93343 58.511
 -8 -10 8 1608.520 25.639 1637.093 0.00 0.99712 106.080
 -7 -10 8 9.230 3.925 6.471 0.00 1.06673 5.096
 -6 -10 8 3284.204 42.812 3416.901 180.00 1.14201 205.539
 -5 -10 8 5917.816 68.471 6168.426 180.00 1.22201 359.662
 -4 -10 8 2555.675 33.472 2562.354 0.00 1.30466 158.978
 -3 -10 8 1401.516 67.157 1360.503 180.00 1.38638 111.194
 -2 -10 8 1294.849 44.625 1169.773 180.00 1.46177 91.089
 -1 -10 8 7304.653 135.388 7274.354 0.00 1.52382 441.563
 0 -10 8 19.815 10.305 24.475 180.00 1.56507 11.835
 1 -10 8 27.313 8.507 26.298 180.00 1.57956 10.585
 2 -10 8 2718.683 66.330 2702.952 0.00 1.56502 176.657
 3 -10 8 7877.923 122.192 7372.048 0.00 1.52373 451.499
 4 -10 8 795.512 34.434 677.199 0.00 1.46165 61.675
 5 -10 8 70.397 15.740 114.135 180.00 1.38625 20.465
 6 -10 8 32.424 3.570 32.429 0.00 1.30452 7.851
 7 -10 8 644.480 11.627 595.245 180.00 1.22186 46.566
 8 -10 8 564.252 12.309 590.092 0.00 1.14188 45.049
 9 -10 8 1613.679 29.655 1610.967 0.00 1.06660 106.271
 10 -10 8 151.515 7.068 153.716 180.00 0.99700 18.397
 11 -10 8 217.859 8.471 207.515 0.00 0.93333 22.538
 12 -10 8 208.679 8.623 221.821 180.00 0.87542 22.986
 13 -10 8 231.155 13.444 229.422 180.00 0.82291 25.885
 -11 -9 8 7.652 3.507 8.239 0.00 0.84955 4.880
 -10 -9 8 411.287 11.025 405.525 180.00 0.90646 34.857
 -9 -9 8 17.197 3.643 14.619 180.00 0.96970 5.982
 -8 -9 8 18.327 3.591 26.104 0.00 1.03984 6.906
 -7 -9 8 177.564 6.793 181.354 180.00 1.11723 20.026
 -6 -9 8 90.425 6.120 104.354 0.00 1.20178 14.451
 -5 -9 8 9253.743 97.026 9147.413 0.00 1.29252 535.507
 -4 -9 8 9895.673 222.881 10064.574 180.00 1.38713 614.708
 -3 -9 8 1687.960 52.172 1466.710 180.00 1.48122 111.038
 -2 -9 8 2586.972 65.524 2808.131 0.00 1.56787 177.724
 -1 -9 8 1391.364 43.963 1272.843 180.00 1.63791 95.807
 0 -9 8 6535.063 99.411 6054.719 180.00 1.68157 373.826
 1 -9 8 5422.324 88.944 4548.249 180.00 1.69157 296.928
 2 -9 8 2976.734 59.753 2926.620 180.00 1.66608 186.752
 3 -9 8 10250.729 148.100 10046.794 180.00 1.60962 597.490
 4 -9 8 396.242 28.878 387.390 0.00 1.53100 43.134
 5 -9 8 3298.002 98.393 3354.363 0.00 1.44004 221.951
 6 -9 8 1716.881 55.847 1820.735 180.00 1.34502 125.039
 7 -9 8 11.620 3.398 4.715 180.00 1.25172 4.644
 8 -9 8 175.727 7.455 151.621 180.00 1.16352 18.973
 9 -9 8 294.446 10.766 237.076 180.00 1.08209 26.114
 10 -9 8 928.592 16.395 932.445 0.00 1.00793 65.552
 11 -9 8 236.492 7.271 226.990 0.00 0.94090 23.293
 12 -9 8 1127.427 23.059 1087.795 180.00 0.88053 76.689
 13 -9 8 346.463 11.739 332.595 180.00 0.82622 31.122
 -12 -8 8 407.138 9.907 407.674 180.00 0.82108 34.523
 -11 -8 8 1.097 3.310 0.763 180.00 0.87600 3.491
 -10 -8 8 1729.433 25.828 1566.715 0.00 0.93745 105.764
 -9 -8 8 689.495 12.523 631.935 0.00 1.00624 49.008
 -8 -8 8 748.503 13.239 838.757 180.00 1.08320 57.992
 -7 -8 8 34.702 4.029 33.733 0.00 1.16890 8.231
 -6 -8 8 6016.216 92.509 6343.727 0.00 1.26347 373.121
 -5 -8 8 -0.341 10.096 7.572 180.00 1.36601 10.445
 -4 -8 8 1322.794 58.694 1282.223 0.00 1.47389 102.626
 -3 -8 8 704.444 37.533 624.651 180.00 1.58174 60.452
 -2 -8 8 402.910 20.097 561.019 180.00 1.68073 43.919
 -1 -8 8 986.186 29.692 680.060 0.00 1.75887 62.446
 0 -8 8 22707.592 258.118 21216.029 0.00 1.80354 1255.255
 1 -8 8 2015.480 43.615 1965.157 0.00 1.80611 130.412
 2 -8 8 1427.857 43.159 1232.253 0.00 1.76604 94.689
 3 -8 8 127.390 10.850 130.817 180.00 1.69119 18.782
 4 -8 8 5795.636 110.405 5472.747 180.00 1.59397 343.063
 5 -8 8 962.394 37.316 779.624 180.00 1.48663 69.210
 6 -8 8 2951.936 65.488 2928.442 0.00 1.37842 188.294
 7 -8 8 772.113 14.196 828.076 180.00 1.27507 58.260
 8 -8 8 1376.894 33.935 1459.070 180.00 1.17950 97.941
 9 -8 8 22.066 4.522 5.036 0.00 1.09275 5.989
 10 -8 8 240.025 7.992 225.827 0.00 1.01480 23.553
 11 -8 8 19.978 3.414 13.441 180.00 0.94509 5.864
 12 -8 8 41.660 4.168 34.074 180.00 0.88283 8.546
 13 -8 8 452.110 13.544 448.779 0.00 0.82719 38.088
 -12 -7 8 179.785 5.986 154.408 180.00 0.84336 18.655
 -11 -7 8 917.244 15.852 939.612 0.00 0.90200 65.474
 -10 -7 8 88.214 5.087 85.301 180.00 0.96802 13.058
 -9 -7 8 453.265 11.693 440.320 0.00 1.04247 37.174
 -8 -7 8 4423.030 53.880 4151.038 0.00 1.12642 255.519
 -7 -7 8 1636.866 25.328 1691.887 180.00 1.22076 108.525
 -6 -7 8 10244.250 224.365 10157.216 180.00 1.32586 624.540
 -5 -7 8 8.921 10.484 0.521 180.00 1.44093 10.706
 -4 -7 8 10089.778 211.528 9522.833 0.00 1.56298 595.134
 -3 -7 8 264.112 18.387 240.058 180.00 1.68549 29.663
 -2 -7 8 4681.033 97.536 4046.469 180.00 1.79721 268.993
 -1 -7 8 635.412 20.187 494.673 0.00 1.88265 45.704
 0 -7 8 12494.771 148.446 12102.042 180.00 1.92587 713.108
 1 -7 8 6.964 4.826 5.568 180.00 1.91728 5.646
 2 -7 8 1253.107 38.889 863.341 180.00 1.85889 77.478
 3 -7 8 3927.524 68.912 3922.287 180.00 1.76310 241.980
 4 -7 8 378.894 21.742 377.834 180.00 1.64635 38.118
 5 -7 8 456.514 19.235 419.903 0.00 1.52300 39.536
 6 -7 8 56.418 10.458 60.332 180.00 1.40269 14.258
 7 -7 8 3484.698 44.309 3304.400 0.00 1.29066 205.409
 8 -7 8 1071.709 22.281 1090.490 0.00 1.18903 75.547
 9 -7 8 172.217 8.510 195.017 180.00 1.09813 21.121
 10 -7 8 311.801 9.063 301.924 180.00 1.01737 28.345
 11 -7 8 440.230 11.213 466.505 0.00 0.94577 37.768
 12 -7 8 6.296 3.402 1.266 0.00 0.88225 3.967
 13 -7 8 13.061 5.304 10.387 180.00 0.82578 6.662
 -12 -6 8 3618.410 48.821 3651.408 0.00 0.86482 221.499
 -11 -6 8 198.304 6.537 195.379 180.00 0.92709 20.969
 -10 -6 8 162.977 7.222 142.487 180.00 0.99759 18.221
 -9 -6 8 291.846 10.947 291.311 0.00 1.07762 28.216
 -8 -6 8 2278.701 36.024 2150.573 0.00 1.16851 139.525
 -7 -6 8 268.913 9.409 263.766 0.00 1.27147 26.131
 -6 -6 8 4962.010 170.893 4727.499 180.00 1.38716 329.220
 -5 -6 8 1317.725 46.215 1349.365 180.00 1.51488 98.180
 -4 -6 8 1510.559 47.382 1301.017 0.00 1.65122 100.329
 -3 -6 8 2462.232 61.038 2566.054 0.00 1.78825 165.472
 -2 -6 8 525.442 18.236 499.992 0.00 1.91179 43.108
 -1 -6 8 3087.193 56.460 2950.503 180.00 2.00228 188.548
 0 -6 8 9238.985 130.714 8866.264 0.00 2.04038 532.172
 1 -6 8 4361.294 72.520 4383.252 180.00 2.01655 267.324
 2 -6 8 656.190 22.518 548.022 0.00 1.93686 48.970
 3 -6 8 6086.836 85.099 5555.421 0.00 1.81921 344.032
 4 -6 8 2595.398 47.958 2126.672 0.00 1.68384 147.830
 5 -6 8 58.208 8.135 106.014 180.00 1.54641 14.774
 6 -6 8 1249.124 38.703 1022.261 0.00 1.41622 82.593
 7 -6 8 2102.795 33.995 2112.396 0.00 1.29756 134.433
 8 -6 8 392.975 19.100 398.259 0.00 1.19163 37.620
 9 -6 8 86.666 6.379 94.394 0.00 1.09799 14.008
 10 -6 8 321.956 9.244 361.623 0.00 1.01553 30.919
 11 -6 8 614.895 13.471 582.675 180.00 0.94290 46.045
 12 -6 8 33.624 3.078 36.221 180.00 0.87881 7.944
 13 -6 8 0.404 4.222 0.499 0.00 0.82204 4.299
 -13 -5 8 140.565 4.890 152.217 0.00 0.82711 17.363
 -12 -5 8 121.673 5.407 107.565 0.00 0.88508 15.054
 -11 -5 8 1063.679 18.717 990.058 0.00 0.95077 70.747
 -10 -5 8 2045.190 34.680 2010.870 180.00 1.02549 129.890
 -9 -5 8 1162.007 22.954 1150.991 180.00 1.11077 79.570
 -8 -5 8 5.259 3.798 0.145 0.00 1.20822 4.127
 -7 -5 8 1397.582 29.947 1439.076 0.00 1.31933 96.286
 -6 -5 8 638.989 26.760 647.471 0.00 1.44500 54.090
 -5 -5 8 2891.409 62.496 2907.819 0.00 1.58455 185.480
 -4 -5 8 1432.277 38.996 1224.228 0.00 1.73401 92.667
 -3 -5 8 757.874 19.649 843.402 180.00 1.88371 60.119
 -2 -5 8 1452.516 29.464 1528.247 0.00 2.01619 100.328
 -1 -5 8 5608.282 77.040 5874.707 0.00 2.10761 345.040
 0 -5 8 27314.561 300.608 25721.713 180.00 2.13596 1512.817
 1 -5 8 148.852 11.160 150.296 180.00 2.09340 20.139
 2 -5 8 7952.839 132.809 7481.563 0.00 1.99152 459.740
 3 -5 8 27.594 4.932 6.027 180.00 1.85370 6.592
 4 -5 8 6714.435 90.973 5803.171 0.00 1.70289 365.811
 5 -5 8 8804.674 151.827 8162.057 0.00 1.55490 504.832
 6 -5 8 628.218 18.657 613.508 0.00 1.41802 49.162
 7 -5 8 3346.573 58.839 3343.424 180.00 1.29535 207.947
 8 -5 8 627.538 15.721 606.416 0.00 1.18715 47.852
 9 -5 8 157.253 8.164 141.779 180.00 1.09233 18.465
 10 -5 8 5.180 3.928 0.012 180.00 1.00935 4.228
 11 -5 8 7.759 3.318 18.875 180.00 0.93660 5.750
 12 -5 8 514.524 10.756 503.483 180.00 0.87260 40.440
 13 -5 8 86.235 7.844 84.465 180.00 0.81606 14.276
 -13 -4 8 4.601 2.344 7.065 180.00 0.84325 3.794
 -12 -4 8 11.358 3.572 10.734 0.00 0.90373 5.340
 -11 -4 8 134.685 7.516 128.860 0.00 0.97247 17.148
 -10 -4 8 326.182 11.355 295.934 0.00 1.05097 29.204
 -9 -4 8 639.522 15.278 647.136 0.00 1.14091 49.424
 -8 -4 8 496.626 13.018 544.529 180.00 1.24411 42.294
 -7 -4 8 722.217 27.093 737.477 0.00 1.36229 58.702
 -6 -4 8 4420.855 81.717 4983.991 0.00 1.49646 292.511
 -5 -4 8 675.791 20.893 656.085 0.00 1.64577 52.395
 -4 -4 8 12806.192 131.983 12273.739 180.00 1.80542 721.879
 -3 -4 8 1627.415 24.508 1636.203 0.00 1.96371 106.125
 -2 -4 8 1807.146 25.360 1939.662 180.00 2.09981 120.729
 -1 -4 8 981.674 18.156 1157.766 180.00 2.18628 75.253
 0 -4 8 16993.744 212.521 16325.505 0.00 2.20023 962.917
 1 -4 8 17835.506 328.168 16450.984 0.00 2.13753 1014.135
 2 -4 8 700.633 24.284 781.371 180.00 2.01578 58.613
 3 -4 8 549.893 16.320 551.026 180.00 1.86249 44.625
 4 -4 8 5827.219 89.911 5137.389 0.00 1.70154 325.535
 5 -4 8 61.754 7.416 57.495 180.00 1.54773 12.195
 6 -4 8 669.976 20.763 600.264 180.00 1.40795 50.268
 7 -4 8 124.077 6.796 179.978 0.00 1.28417 18.833
 8 -4 8 3331.340 52.303 3375.589 180.00 1.17584 207.082
 9 -4 8 455.761 14.532 454.435 180.00 1.08141 38.725
 10 -4 8 860.580 17.090 780.526 0.00 0.99907 58.910
 11 -4 8 25.345 5.287 35.606 0.00 0.92705 8.744
 12 -4 8 215.508 12.251 236.767 0.00 0.86380 25.267
 -13 -3 8 507.582 11.467 458.074 180.00 0.85771 38.795
 -12 -3 8 471.973 12.442 393.446 180.00 0.92031 36.014
 -11 -3 8 53.822 4.797 44.276 0.00 0.99162 9.839
 -10 -3 8 1508.680 25.888 1711.602 0.00 1.07321 107.037
 -9 -3 8 2151.334 37.262 2266.325 180.00 1.16690 141.732
 -8 -3 8 31.584 4.354 21.979 180.00 1.27462 7.507
 -7 -3 8 1854.863 44.709 1919.675 0.00 1.39812 126.355
 -6 -3 8 9014.436 103.502 9562.248 180.00 1.53832 547.539
 -5 -3 8 1447.634 26.895 1449.094 180.00 1.69389 96.648
 -4 -3 8 28927.303 255.038 28190.539 0.00 1.85886 1625.065
 -3 -3 8 687.253 13.869 633.847 0.00 2.01936 49.399
 -2 -3 8 4716.349 44.635 4903.865 180.00 2.15168 286.885
 -1 -3 8 4718.395 44.024 4701.192 0.00 2.22661 279.347
 0 -3 8 6306.394 69.355 5325.521 0.00 2.22305 336.087
 1 -3 8 13702.551 145.176 11311.440 0.00 2.14207 705.610
 2 -3 8 2398.814 40.679 2103.690 0.00 2.00616 141.272
 3 -3 8 26.168 4.109 53.452 0.00 1.84448 9.242
 4 -3 8 1182.095 25.686 1396.850 180.00 1.67991 89.616
 5 -3 8 2428.344 38.213 2157.625 0.00 1.52552 143.062
 6 -3 8 136.943 12.461 129.026 180.00 1.38676 19.869
 7 -3 8 592.813 14.231 545.231 180.00 1.26468 44.483
 8 -3 8 145.970 10.718 116.262 0.00 1.15826 18.498
 9 -3 8 153.296 7.705 141.040 0.00 1.06569 18.151
 10 -3 8 1120.300 22.385 1120.552 180.00 0.98506 77.547
 11 -3 8 548.315 11.913 522.719 180.00 0.91456 42.118
 12 -3 8 475.526 12.303 421.247 0.00 0.85265 37.073
 -14 -2 8 84.510 8.013 87.251 0.00 0.81352 14.456
 -13 -2 8 8.603 3.837 3.831 0.00 0.87016 4.737
 -12 -2 8 7.112 5.221 4.330 180.00 0.93439 5.894
 -11 -2 8 14.041 4.005 5.104 180.00 1.00761 5.255
 -10 -2 8 2309.621 40.603 2222.160 180.00 1.09143 143.905
 -9 -2 8 1369.698 27.906 1349.024 0.00 1.18766 91.928
 -8 -2 8 2579.227 40.297 2646.131 0.00 1.29820 164.021
 -7 -2 8 4257.242 62.216 4188.075 180.00 1.42464 255.743
 -6 -2 8 717.035 20.102 693.681 180.00 1.56747 54.161
 -5 -2 8 454.076 13.785 395.445 180.00 1.72455 36.243
 -4 -2 8 635.365 16.530 694.078 180.00 1.88842 51.462
 -3 -2 8 423.913 10.053 434.158 0.00 2.04323 35.896
 -2 -2 8 17148.295 144.957 16484.943 0.00 2.16375 959.028
 -1 -2 8 7343.739 62.131 6703.358 180.00 2.22173 404.499
 0 -2 8 15317.616 139.385 14855.359 180.00 2.20044 864.303
 1 -2 8 25854.771 212.565 22294.943 0.00 2.10627 1344.372
 2 -2 8 19.430 3.765 22.272 180.00 1.96407 6.751
 3 -2 8 1193.640 22.307 1014.451 180.00 1.80189 75.009
 4 -2 8 841.999 18.027 955.885 0.00 1.64023 65.253
 5 -2 8 289.838 12.180 217.334 0.00 1.49015 25.900
 6 -2 8 253.331 14.038 305.185 180.00 1.35591 29.356
 7 -2 8 398.915 16.536 434.892 0.00 1.23802 37.801
 8 -2 8 1150.419 24.732 1163.155 0.00 1.13525 80.330
 9 -2 8 263.522 9.120 265.710 0.00 1.04580 25.999
 10 -2 8 701.667 13.725 727.504 0.00 0.96779 53.102
 11 -2 8 148.806 5.481 146.298 0.00 0.89949 17.459
 12 -2 8 1514.772 23.499 1559.941 180.00 0.83942 101.039
 -14 -1 8 137.735 5.886 147.581 180.00 0.82269 17.402
 -13 -1 8 1570.955 35.217 1434.948 0.00 0.88029 100.962
 -12 -1 8 -1.348 3.201 0.762 180.00 0.94558 3.311
 -11 -1 8 4238.375 57.131 4233.798 180.00 1.01993 255.876
 -10 -1 8 717.340 21.056 670.239 0.00 1.10490 53.696
 -9 -1 8 872.036 23.336 918.854 180.00 1.20221 66.129
 -8 -1 8 102.748 6.885 102.752 180.00 1.31352 14.999
 -7 -1 8 5262.093 77.542 5021.979 0.00 1.44001 307.925
 -6 -1 8 8633.895 99.434 8416.681 0.00 1.58147 497.812
 -5 -1 8 4411.964 57.283 3780.161 0.00 1.73459 242.563
 -4 -1 8 2165.494 36.301 2199.904 180.00 1.89040 139.333
 -3 -1 8 6768.951 69.370 5970.916 0.00 2.03180 368.198
 -2 -1 8 5756.015 62.377 4682.190 0.00 2.13401 301.066
 -1 -1 8 31.179 4.546 6.201 180.00 2.17249 6.462
 0 -1 8 781.651 15.244 616.946 180.00 2.13634 50.917
 1 -1 8 2031.339 25.915 2424.760 180.00 2.03581 142.807
 2 -1 8 4735.381 51.364 4015.419 0.00 1.89526 255.753
 3 -1 8 468.935 12.430 311.566 180.00 1.73959 32.892
 4 -1 8 3431.266 45.006 3217.382 180.00 1.58621 201.411
 5 -1 8 54.520 11.318 49.150 180.00 1.44431 14.417
 6 -1 8 440.881 15.815 416.674 0.00 1.31732 37.591
 7 -1 8 963.078 35.107 963.094 180.00 1.20554 74.131
 8 -1 8 3161.359 45.879 3157.115 180.00 1.10781 194.503
 9 -1 8 13.373 4.310 6.320 0.00 1.02247 5.568
 10 -1 8 271.596 8.702 320.455 180.00 0.94780 28.170
 11 -1 8 1073.602 17.610 1067.426 180.00 0.88225 73.490
 12 -1 8 678.332 20.440 719.864 180.00 0.82443 54.531
 -14 0 8 46.684 3.899 29.667 0.00 0.82978 8.295
 -13 0 8 964.183 16.270 896.268 180.00 0.88782 64.844
 -12 0 8 3.237 3.804 0.284 0.00 0.95351 4.032
 -11 0 8 2471.969 43.057 2384.254 0.00 1.02811 153.344
 -10 0 8 323.485 12.833 277.312 180.00 1.11305 29.067
 -9 0 8 0.624 4.657 3.979 180.00 1.20980 5.073
 -8 0 8 5.696 4.187 2.436 180.00 1.31963 4.746
 -7 0 8 323.781 15.476 290.135 180.00 1.44311 30.790
 -6 0 8 8.953 4.848 4.919 180.00 1.57905 5.695
 -5 0 8 464.129 15.970 302.471 180.00 1.72292 33.975
 -4 0 8 4744.463 68.485 4357.337 180.00 1.86457 272.247
 -3 0 8 7897.828 85.504 7738.021 180.00 1.98678 456.765
 -2 0 8 7544.446 88.774 6738.395 0.00 2.06733 414.376
 -1 0 8 52.279 4.754 55.294 0.00 2.08713 10.401
 0 0 8 57.311 5.373 21.344 180.00 2.04087 8.901
 1 0 8 10265.563 100.213 10249.757 0.00 1.94055 595.198
 2 0 8 566.476 17.569 517.374 0.00 1.80788 44.187
 3 0 8 4101.485 56.425 3966.856 180.00 1.66366 243.506
 4 0 8 1729.627 34.420 1713.379 0.00 1.52217 113.428
 5 0 8 13.828 6.275 19.374 0.00 1.39101 8.061
 6 0 8 1047.739 29.553 1055.559 180.00 1.27310 76.359
 7 0 8 1.117 5.744 0.447 0.00 1.16873 5.826
 8 0 8 41.296 6.860 42.231 0.00 1.07698 10.560
 9 0 8 1251.017 21.680 1183.337 180.00 0.99645 82.011
 10 0 8 2515.270 52.804 2448.206 180.00 0.92566 159.383
 11 0 8 1182.811 20.327 1230.815 0.00 0.86324 82.154
 12 0 8 28.759 5.229 47.171 0.00 0.80799 9.504
 -14 1 8 22.882 3.693 20.011 0.00 0.83459 6.671
 -13 1 8 94.662 6.426 76.836 0.00 0.89256 13.385
 -12 1 8 59.895 6.809 56.299 180.00 0.95793 11.729
 -11 1 8 92.040 13.080 124.782 0.00 1.03184 19.283
 -10 1 8 1083.064 28.368 1082.721 0.00 1.11550 77.487
 -9 1 8 129.959 11.012 95.866 180.00 1.21002 17.553
 -8 1 8 154.421 10.789 185.577 180.00 1.31615 21.424
 -7 1 8 202.432 13.866 219.062 180.00 1.43369 25.208
 -6 1 8 492.215 21.858 563.553 180.00 1.56044 46.372
 -5 1 8 3627.686 59.179 4064.888 180.00 1.69081 239.125
 -4 1 8 835.952 17.595 930.925 0.00 1.81415 64.109
 -3 1 8 532.189 19.905 666.890 0.00 1.91446 49.839
 -2 1 8 690.811 16.886 869.424 180.00 1.97344 58.998
 -1 1 8 1883.847 31.065 1803.855 180.00 1.97778 118.519
 0 1 8 5264.627 85.946 5377.128 0.00 1.92641 322.965
 1 1 8 77.375 7.098 72.108 0.00 1.83118 13.090
 2 1 8 8458.190 102.639 7840.833 180.00 1.71017 474.234
 3 1 8 6245.456 92.701 5520.896 0.00 1.58004 347.603
 4 1 8 24.333 9.136 42.024 0.00 1.45227 11.763
 5 1 8 90.199 18.899 59.602 0.00 1.33315 21.693
 6 1 8 1169.462 29.350 1178.125 0.00 1.22525 82.736
 7 1 8 928.584 19.255 943.411 0.00 1.12901 66.725
 8 1 8 1758.288 31.718 1659.774 0.00 1.04378 111.222
 9 1 8 177.858 8.509 165.507 0.00 0.96848 20.028
 10 1 8 3126.107 51.932 2942.401 180.00 0.90190 187.650
 11 1 8 80.534 5.255 80.264 180.00 0.84289 12.682
 -14 2 8 402.147 12.919 477.756 0.00 0.83702 38.019
 -13 2 8 8.613 3.424 0.471 180.00 0.89435 4.029
 -12 2 8 394.792 13.747 398.697 180.00 0.95869 35.256
 -11 2 8 28.486 5.377 27.841 180.00 1.03098 8.416
 -10 2 8 59.599 6.443 73.235 180.00 1.11214 12.365
 -9 2 8 614.027 19.239 701.689 180.00 1.20287 52.285
 -8 2 8 3504.466 56.108 3675.308 0.00 1.30331 222.022
 -7 2 8 1608.650 51.471 1643.106 180.00 1.41246 115.291
 -6 2 8 1982.876 42.535 1930.771 180.00 1.52729 128.258
 -5 2 8 9767.480 124.877 9609.260 0.00 1.64153 567.396
 -4 2 8 663.569 16.346 787.178 0.00 1.74487 55.328
 -3 2 8 465.529 17.364 508.353 180.00 1.82350 41.973
 -2 2 8 7557.663 93.376 7495.386 0.00 1.86350 443.224
 -1 2 8 320.023 14.605 367.317 0.00 1.85653 33.093
 0 2 8 5526.421 79.540 5403.016 180.00 1.80410 326.999
 1 2 8 1161.771 29.513 1102.945 180.00 1.71678 80.007
 2 2 8 6137.111 90.043 5609.610 0.00 1.60897 348.150
 3 2 8 1618.297 50.957 1580.748 180.00 1.49368 113.126
 4 2 8 1821.193 68.685 1860.834 180.00 1.38002 134.241
 5 2 8 1120.464 21.015 1050.826 0.00 1.27319 74.628
 6 2 8 7471.154 125.382 7175.445 180.00 1.17554 438.038
 7 2 8 3861.731 58.003 3821.354 180.00 1.08764 234.251
 8 2 8 5065.953 81.174 4704.673 0.00 1.00913 293.912
 9 2 8 921.701 26.817 949.079 0.00 0.93924 69.364
 10 2 8 1519.147 34.230 1405.531 180.00 0.87703 98.664
 11 2 8 293.159 8.627 343.178 180.00 0.82157 29.459
 -14 3 8 -0.831 2.162 1.730 180.00 0.83700 2.510
 -13 3 8 465.821 17.449 414.188 0.00 0.89314 38.661
 -12 3 8 138.064 11.495 145.967 0.00 0.95577 19.952
 -11 3 8 239.263 10.657 199.737 180.00 1.02557 23.560
 -10 3 8 1182.720 24.202 1162.779 180.00 1.10314 80.738
 -9 3 8 2618.744 43.183 2873.015 0.00 1.18872 173.682
 -8 3 8 548.768 17.506 541.422 180.00 1.28189 44.707
 -7 3 8 630.134 24.175 600.604 180.00 1.38096 51.101
 -6 3 8 9714.457 130.930 9552.222 0.00 1.48229 565.723
 -5 3 8 38.575 7.207 50.864 180.00 1.57952 11.161
 -4 3 8 7827.992 162.584 7699.632 180.00 1.66330 474.665
 -3 3 8 878.994 25.023 878.987 0.00 1.72251 65.460
 -2 3 8 2383.794 41.370 2479.160 0.00 1.74726 154.712
 -1 3 8 518.148 24.597 567.014 180.00 1.73288 48.275
 0 3 8 1780.975 37.747 1520.545 0.00 1.68212 108.567
 1 3 8 192.047 13.128 231.130 0.00 1.60384 25.063
 2 3 8 30.299 13.219 37.944 180.00 1.50920 15.114
 3 3 8 20.642 9.172 4.688 0.00 1.40822 9.925
 4 3 8 13203.271 145.660 13327.552 0.00 1.30808 770.368
 5 3 8 148.670 8.418 134.678 0.00 1.21310 18.102
 6 3 8 2803.105 78.502 2774.750 0.00 1.12539 185.437
 7 3 8 1575.561 51.203 1471.615 180.00 1.04567 108.879
 8 3 8 17.256 10.117 11.972 180.00 0.97382 11.057
 9 3 8 1490.401 36.862 1448.365 0.00 0.90933 100.605
 10 3 8 10.597 3.641 9.114 180.00 0.85151 5.202
 -14 4 8 35.017 2.729 35.614 0.00 0.83452 7.821
 -13 4 8 7.209 5.066 1.424 0.00 0.88898 5.515
 -12 4 8 691.299 18.610 717.352 180.00 0.94925 54.015
 -11 4 8 2218.726 48.914 2107.677 0.00 1.01581 140.829
 -10 4 8 167.526 17.393 144.640 0.00 1.08889 24.276
 -9 4 8 2420.240 44.655 2530.827 180.00 1.16831 158.133
 -8 4 8 2535.092 41.369 2696.564 180.00 1.25314 165.315
 -7 4 8 2240.688 49.848 2205.753 0.00 1.34123 144.989
 -6 4 8 5674.753 89.167 5289.253 180.00 1.42865 328.049
 -5 4 8 2262.351 42.689 2112.148 180.00 1.50938 139.728
 -4 4 8 20.978 7.186 18.004 180.00 1.57551 8.915
 -3 4 8 2273.435 40.334 2215.067 180.00 1.61852 142.923
 -2 4 8 7349.501 132.004 7143.049 180.00 1.63181 436.660
 -1 4 8 1404.840 46.068 1292.044 0.00 1.61312 97.653
 0 4 8 3317.504 75.913 3216.819 0.00 1.56558 208.482
 1 4 8 641.289 25.392 623.628 180.00 1.49634 52.656
 2 4 8 217.873 19.305 182.083 180.00 1.41393 27.631
 3 4 8 1894.846 59.266 1978.359 180.00 1.32603 134.855
 4 4 8 6085.511 86.218 6123.993 180.00 1.23828 364.889
 5 4 8 5227.898 77.191 5194.128 0.00 1.15426 313.449
 6 4 8 125.445 14.305 118.047 180.00 1.07589 20.485
 7 4 8 3305.509 101.892 3116.197 180.00 1.00393 215.756
 8 4 8 244.837 13.248 205.421 0.00 0.93848 25.151
 9 4 8 1034.567 22.283 918.631 0.00 0.87924 68.675
 10 4 8 92.461 4.916 98.739 180.00 0.82572 13.760
 -14 5 8 285.796 7.937 319.014 0.00 0.82966 28.166
 -13 5 8 802.409 18.035 699.315 180.00 0.88198 55.180
 -12 5 8 210.392 9.844 238.054 0.00 0.93938 24.142
 -11 5 8 509.011 15.312 516.208 0.00 1.00207 42.247
 -10 5 8 14.891 6.006 29.711 0.00 1.06999 8.534
 -9 5 8 96.038 13.547 63.599 180.00 1.14260 17.479
 -8 5 8 94.471 5.999 66.991 180.00 1.21858 12.698
 -7 5 8 5773.414 76.604 5604.964 180.00 1.29551 338.129
 -6 5 8 1368.571 34.346 1256.135 180.00 1.36952 90.809
 -5 5 8 564.169 22.134 627.191 0.00 1.43526 49.945
 -4 5 8 110.907 9.988 134.882 0.00 1.48631 18.129
 -3 5 8 1603.899 48.340 1472.747 0.00 1.51649 108.077
 -2 5 8 6.461 5.339 17.367 180.00 1.52157 6.957
 -1 5 8 3167.203 75.660 3095.758 180.00 1.50079 201.567
 0 5 8 184.657 16.907 124.983 180.00 1.45716 23.566
 1 5 8 771.227 35.232 912.920 0.00 1.39633 69.344
 2 5 8 106.527 9.742 108.974 180.00 1.32482 16.842
 3 5 8 15.385 5.976 13.549 0.00 1.24848 7.500
 4 5 8 1377.811 32.613 1390.904 0.00 1.17177 95.089
 5 5 8 1786.898 41.422 1837.815 0.00 1.09764 121.133
 6 5 8 773.210 38.396 746.266 0.00 1.02780 65.764
 7 5 8 10.634 5.580 8.479 180.00 0.96305 6.659
 8 5 8 171.779 8.500 154.412 0.00 0.90361 19.442
 9 5 8 1486.510 32.143 1431.844 180.00 0.84936 98.316
 -14 6 8 61.886 3.563 67.933 0.00 0.82253 10.909
 -13 6 8 137.038 7.024 105.515 0.00 0.87233 15.959
 -12 6 8 2868.791 48.673 3041.671 180.00 0.92644 185.713
 -11 6 8 5281.051 102.158 5368.868 180.00 0.98484 327.651
 -10 6 8 638.511 22.232 728.573 180.00 1.04719 54.834
 -9 6 8 430.437 20.210 426.111 180.00 1.11268 39.785
 -8 6 8 785.802 16.096 796.538 180.00 1.17977 57.843
 -7 6 8 576.500 21.683 532.862 180.00 1.24596 46.685
 -6 6 8 516.787 16.369 502.841 0.00 1.30768 42.298
 -5 6 8 50.429 8.526 46.853 180.00 1.36038 12.144
 -4 6 8 1892.294 43.223 1898.534 0.00 1.39908 125.751
 -3 6 8 829.456 34.824 734.040 0.00 1.41944 64.256
 -2 6 8 3829.619 86.262 3814.939 180.00 1.41887 242.012
 -1 6 8 4831.949 103.947 4540.240 0.00 1.39746 291.150
 0 6 8 2019.635 61.569 1934.362 180.00 1.35789 136.499
 1 6 8 1699.307 34.043 1743.317 180.00 1.30460 113.844
 2 6 8 2345.998 46.087 2229.959 0.00 1.24254 146.471
 3 6 8 659.785 21.066 637.347 0.00 1.17622 51.520
 4 6 8 5227.621 92.693 5421.708 180.00 1.10916 325.760
 5 6 8 797.739 39.593 773.659 180.00 1.04380 67.697
 6 6 8 295.984 22.855 301.972 180.00 0.98164 35.019
 7 6 8 939.310 67.322 1075.459 180.00 0.92347 96.478
 8 6 8 86.253 7.604 97.730 180.00 0.86959 14.748
 9 6 8 274.248 9.093 275.262 0.00 0.82001 26.575
 -14 7 8 224.605 8.527 232.449 0.00 0.81332 23.696
 -13 7 8 101.980 6.023 75.635 180.00 0.86032 13.316
 -12 7 8 36.203 4.858 25.945 0.00 0.91084 8.221
 -11 7 8 347.202 16.292 283.548 180.00 0.96467 31.388
 -10 7 8 967.490 27.773 946.132 180.00 1.02129 70.436
 -9 7 8 210.270 8.735 218.412 0.00 1.07968 22.923
 -8 7 8 7.359 4.105 15.550 0.00 1.13821 5.949
 -7 7 8 325.524 11.135 367.800 0.00 1.19448 31.838
 -6 7 8 14.062 5.939 7.518 0.00 1.24534 7.014
 -5 7 8 619.490 18.582 621.443 0.00 1.28707 49.261
 -4 7 8 2977.855 53.342 2991.481 180.00 1.31593 187.146
 -3 7 8 2382.326 54.613 2166.137 180.00 1.32895 147.782
 -2 7 8 296.978 11.555 292.049 0.00 1.32464 28.582
 -1 7 8 917.395 22.854 953.007 180.00 1.30351 67.994
 0 7 8 267.890 12.050 322.477 180.00 1.26785 29.383
 1 7 8 4.790 3.782 2.259 180.00 1.22113 4.324
 2 7 8 112.595 7.644 101.403 0.00 1.16716 15.521
 3 7 8 434.610 19.222 452.721 180.00 1.10943 40.289
 4 7 8 1097.159 34.789 982.423 0.00 1.05072 76.891
 5 7 8 597.517 32.974 506.598 0.00 0.99304 52.404
 6 7 8 4982.808 273.441 5233.805 180.00 0.93770 406.436
 7 7 8 570.652 20.463 589.352 180.00 0.88546 48.009
 8 7 8 36.581 4.798 38.515 180.00 0.83667 8.987
 -13 8 8 12.485 3.247 19.899 180.00 0.84622 6.000
 -12 8 8 157.330 9.334 154.112 180.00 0.89299 19.515
 -11 8 8 274.853 18.447 314.129 180.00 0.94216 32.369
 -10 8 8 974.909 27.248 1045.853 0.00 0.99307 73.868
 -9 8 8 45.566 6.664 39.605 180.00 1.04462 10.407
 -8 8 8 1557.649 30.059 1582.040 180.00 1.09519 104.331
 -7 8 8 1669.788 31.674 1678.410 0.00 1.14258 110.287
 -6 8 8 462.147 16.167 421.076 0.00 1.18410 38.281
 -5 8 8 12855.243 152.695 12730.421 180.00 1.21682 743.527
 -4 8 8 158.633 9.822 162.402 0.00 1.23799 20.111
 -3 8 8 0.755 6.064 1.976 0.00 1.24561 6.244
 -2 8 8 4256.173 70.636 4056.901 180.00 1.23892 253.189
 -1 8 8 61.697 6.481 91.947 0.00 1.21859 13.346
 0 8 8 6199.718 96.104 6245.662 0.00 1.18655 373.800
 1 8 8 32.934 6.933 16.868 0.00 1.14551 8.992
 2 8 8 3846.592 57.726 3818.381 180.00 1.09842 233.800
 3 8 8 557.662 16.946 706.465 180.00 1.04799 50.634
 4 8 8 137.832 8.742 145.911 180.00 0.99645 18.496
 5 8 8 19.443 4.656 24.252 180.00 0.94546 7.425
 6 8 8 327.560 11.185 284.750 0.00 0.89615 28.739
 7 8 8 54.215 4.383 56.287 180.00 0.84921 10.348
 -13 9 8 160.874 10.012 115.545 180.00 0.83039 18.371
 -12 9 8 687.631 19.587 648.189 180.00 0.87334 51.818
 -11 9 8 661.527 32.157 609.670 0.00 0.91789 56.109
 -10 9 8 426.254 26.826 417.082 0.00 0.96330 43.173
 -9 9 8 360.594 14.370 340.109 180.00 1.00844 32.738
 -8 9 8 353.270 14.960 301.678 0.00 1.05178 31.480
 -7 9 8 382.165 15.986 370.394 180.00 1.09140 34.946
 -6 9 8 1644.885 32.181 1590.604 180.00 1.12506 106.832
 -5 9 8 2614.721 53.533 2706.313 0.00 1.15050 170.532
 -4 9 8 1840.311 36.301 1758.540 0.00 1.16573 117.599
 -3 9 8 27.604 6.173 59.373 180.00 1.16945 10.684
 -2 9 8 1050.905 29.445 991.909 180.00 1.16132 74.151
 -1 9 8 522.877 18.618 431.128 0.00 1.14206 40.796
 0 9 8 4219.812 71.683 4466.127 180.00 1.11328 267.535
 1 9 8 1.853 4.500 11.103 180.00 1.07711 5.632
 2 9 8 634.536 19.140 460.895 0.00 1.03585 44.042
 3 9 8 2525.173 46.686 2798.458 180.00 0.99163 170.213
 4 9 8 1520.507 39.242 1606.589 180.00 0.94623 107.547
 5 9 8 536.610 24.477 542.023 0.00 0.90104 47.685
 6 9 8 724.702 20.841 794.985 180.00 0.85701 58.190
 7 9 8 124.728 6.676 136.297 0.00 0.81480 16.905
 -13 10 8 202.759 8.323 232.340 0.00 0.81314 23.180
 -12 10 8 1051.109 46.510 989.120 0.00 0.85232 82.345
 -11 10 8 3430.614 97.742 3493.784 180.00 0.89241 228.595
 -10 10 8 64.373 11.035 68.466 0.00 0.93263 15.174
 -9 10 8 2626.071 58.933 2567.109 0.00 0.97190 167.613
 -8 10 8 16.343 4.655 12.673 180.00 1.00882 6.466
 -7 10 8 870.528 22.282 924.016 180.00 1.04175 65.923
 -6 10 8 313.385 12.489 338.109 0.00 1.06889 31.000
 -5 10 8 20.862 5.436 12.853 180.00 1.08851 7.220
 -4 10 8 56.808 8.664 84.272 0.00 1.09918 14.085
 -3 10 8 27.150 6.051 22.148 0.00 1.10010 8.478
 -2 10 8 2856.179 58.135 2681.775 0.00 1.09118 175.426
 -1 10 8 407.627 17.595 345.822 180.00 1.07312 35.296
 0 10 8 3.912 6.226 0.437 180.00 1.04724 6.404
 1 10 8 8.047 4.710 11.923 180.00 1.01524 6.122
 2 10 8 89.631 7.322 90.784 0.00 0.97892 14.365
 3 10 8 462.957 14.812 440.199 0.00 0.93997 38.442
 4 10 8 63.962 7.138 58.415 0.00 0.89984 12.127
 5 10 8 2113.105 42.361 2067.609 180.00 0.85966 135.376
 6 10 8 135.527 5.660 144.243 180.00 0.82027 17.129
 -12 11 8 123.422 6.692 132.104 180.00 0.83034 16.698
 -11 11 8 75.101 10.124 85.918 0.00 0.86620 15.475
 -10 11 8 0.567 6.367 0.089 180.00 0.90162 6.394
 -9 11 8 90.323 9.426 89.574 180.00 0.93560 15.506
 -8 11 8 167.886 8.987 153.267 0.00 0.96691 19.533
 -7 11 8 2086.275 39.513 2098.122 0.00 0.99417 135.125
 -6 11 8 57.552 5.876 78.425 180.00 1.01594 12.289
 -5 11 8 794.732 25.235 792.952 180.00 1.03093 61.052
 -4 11 8 90.288 11.500 86.685 0.00 1.03814 16.734
 -3 11 8 2826.784 73.896 2863.518 180.00 1.03707 186.988
 -2 11 8 360.839 39.466 472.554 180.00 1.02780 52.573
 -1 11 8 957.310 30.044 766.853 0.00 1.01096 65.056
 0 11 8 863.852 27.561 885.113 180.00 0.98764 66.421
 1 11 8 978.466 28.976 921.648 180.00 0.95921 70.260
 2 11 8 13.116 5.400 9.689 180.00 0.92709 6.690
 3 11 8 60.013 6.938 66.189 180.00 0.89263 12.296
 4 11 8 571.217 25.088 693.469 0.00 0.85701 53.696
 5 11 8 10.067 3.167 9.996 0.00 0.82117 4.943
 -11 12 8 324.532 16.824 363.463 0.00 0.83967 34.074
 -10 12 8 9.370 5.369 1.478 180.00 0.87072 5.887
 -9 12 8 133.484 8.596 118.507 180.00 0.90001 17.186
 -8 12 8 5.212 3.589 0.874 180.00 0.92646 4.020
 -7 12 8 7.249 4.271 1.343 180.00 0.94895 4.788
 -6 12 8 526.278 19.037 582.055 180.00 0.96634 46.371
 -5 12 8 357.873 21.782 330.025 0.00 0.97767 36.229
 -4 12 8 194.280 15.243 131.416 180.00 0.98225 22.790
 -3 12 8 8.948 14.443 6.275 0.00 0.97979 14.794
 -2 12 8 221.994 39.345 239.180 0.00 0.97045 45.246
 -1 12 8 165.810 14.143 99.827 180.00 0.95480 20.441
 0 12 8 2364.452 74.835 2504.460 0.00 0.93375 167.331
 1 12 8 93.822 11.874 93.473 0.00 0.90837 17.322
 2 12 8 2405.725 72.253 2420.665 180.00 0.87983 164.065
 3 12 8 1079.851 25.727 1049.163 180.00 0.84920 75.306
 4 12 8 1016.757 33.098 1058.518 0.00 0.81746 77.370
 -10 13 8 37.967 4.242 58.586 0.00 0.84030 9.954
 -9 13 8 86.682 6.231 113.657 180.00 0.86546 14.844
 -8 13 8 37.329 8.983 20.489 180.00 0.88775 10.933
 -7 13 8 94.494 7.393 81.832 0.00 0.90625 14.102
 -6 13 8 645.484 55.062 641.774 180.00 0.92007 72.336
 -5 13 8 650.880 47.178 668.888 0.00 0.92851 67.349
 -4 13 8 5496.738 146.751 5166.548 0.00 0.93110 340.983
 -3 13 8 64.988 10.791 68.590 180.00 0.92769 15.014
 -2 13 8 1164.103 43.615 1133.438 180.00 0.91847 87.247
 -1 13 8 82.008 11.071 97.659 0.00 0.90396 16.714
 0 13 8 82.663 10.689 90.958 0.00 0.88488 16.206
 1 13 8 30.474 7.517 24.465 180.00 0.86214 9.794
 2 13 8 95.529 9.454 106.676 0.00 0.83666 16.352
 3 13 8 37.231 5.324 39.995 0.00 0.80932 9.385
 -8 14 8 2348.454 64.926 2577.878 0.00 0.85092 165.392
 -7 14 8 690.538 18.785 711.886 180.00 0.86609 53.865
 -6 14 8 426.696 20.720 449.165 180.00 0.87703 40.769
 -5 14 8 986.810 36.255 846.081 0.00 0.88319 71.209
 -4 14 8 26.607 7.299 12.894 180.00 0.88428 8.876
 -3 14 8 128.780 11.969 161.848 0.00 0.88023 20.656
 -2 14 8 77.082 9.830 65.487 0.00 0.87125 14.464
 -1 14 8 12.373 6.003 35.722 180.00 0.85779 8.819
 0 14 8 2789.090 77.411 2660.449 180.00 0.84046 180.863
 1 14 8 1677.592 49.197 1676.806 0.00 0.81999 116.612
 -6 15 8 108.005 8.528 118.968 180.00 0.83703 16.630
 -5 15 8 2273.346 63.196 2343.937 180.00 0.84140 155.375
 -4 15 8 748.201 27.373 672.930 180.00 0.84136 57.085
 -3 15 8 343.386 16.664 327.807 0.00 0.83690 33.070
 -2 15 8 347.712 16.468 275.167 0.00 0.82824 31.194
 -1 15 8 209.912 11.757 291.240 180.00 0.81575 26.988
 1 -21 9 263.544 9.379 243.849 180.00 0.81122 25.233
 2 -21 9 60.410 10.245 50.039 0.00 0.81838 13.753
 3 -21 9 562.001 15.189 578.672 0.00 0.82156 45.459
 4 -21 9 244.419 9.310 254.750 180.00 0.82062 25.260
 5 -21 9 371.351 11.549 387.376 180.00 0.81560 33.589
 -1 -20 9 55.434 3.889 57.034 0.00 0.82472 10.226
 0 -20 9 239.973 8.046 239.041 180.00 0.84002 24.102
 1 -20 9 348.746 10.259 386.799 180.00 0.85156 32.713
 2 -20 9 60.282 4.730 62.052 0.00 0.85881 10.983
 3 -20 9 91.789 5.770 61.896 180.00 0.86143 12.269
 4 -20 9 625.573 12.891 674.573 0.00 0.85930 49.502
 5 -20 9 36.286 3.443 26.001 0.00 0.85252 7.480
 6 -20 9 282.902 11.820 267.744 180.00 0.84141 27.507
 7 -20 9 12.583 3.572 4.038 180.00 0.82648 4.753
 8 -20 9 4.030 3.582 6.949 180.00 0.80833 4.620
 -3 -19 9 36.894 4.128 37.726 180.00 0.82315 8.607
 -2 -19 9 116.624 4.945 118.703 180.00 0.84630 15.299
 -1 -19 9 115.839 5.324 123.177 0.00 0.86663 15.614
 0 -19 9 492.215 13.734 461.712 0.00 0.88330 39.375
 1 -19 9 94.629 5.812 96.399 0.00 0.89555 14.045
 2 -19 9 840.532 29.778 800.587 180.00 0.90279 64.097
 3 -19 9 126.498 6.251 119.151 0.00 0.90461 16.013
 4 -19 9 181.276 7.373 191.266 180.00 0.90094 20.721
 5 -19 9 223.618 7.945 221.451 0.00 0.89196 23.028
 6 -19 9 447.159 10.949 451.633 0.00 0.87815 37.259
 7 -19 9 244.871 10.116 228.958 180.00 0.86016 24.572
 8 -19 9 151.403 8.198 150.071 180.00 0.83879 18.705
 9 -19 9 5.571 5.441 2.106 0.00 0.81486 5.850
 -4 -18 9 43.521 3.774 38.171 0.00 0.83617 8.685
 -3 -18 9 9.594 4.719 9.897 180.00 0.86422 6.028
 -2 -18 9 59.357 4.560 44.404 180.00 0.88997 9.894
 -1 -18 9 63.962 4.969 64.834 180.00 0.91244 11.336
 0 -18 9 149.173 6.907 137.012 180.00 0.93063 17.563
 1 -18 9 484.907 11.342 514.777 0.00 0.94361 40.467
 2 -18 9 422.144 12.188 416.537 0.00 0.95066 35.858
 3 -18 9 1071.347 20.983 1042.477 180.00 0.95138 73.422
 4 -18 9 189.467 7.264 195.664 0.00 0.94571 21.036
 5 -18 9 116.442 6.538 111.275 0.00 0.93400 15.545
 6 -18 9 124.804 6.370 109.085 180.00 0.91690 15.566
 7 -18 9 610.975 15.880 583.724 0.00 0.89529 46.773
 8 -18 9 224.792 8.688 226.379 0.00 0.87018 23.516
 9 -18 9 530.187 12.869 568.514 180.00 0.84257 43.767
 10 -18 9 1286.713 38.745 1397.778 180.00 0.81338 96.027
 -6 -17 9 -0.457 3.027 0.358 180.00 0.81130 3.082
 -5 -17 9 240.428 8.084 229.950 180.00 0.84474 23.758
 -4 -17 9 8.773 2.820 3.853 180.00 0.87760 3.971
 -3 -17 9 535.829 13.159 529.401 0.00 0.90894 42.504
 -2 -17 9 18.888 4.820 11.938 0.00 0.93769 6.627
 -1 -17 9 392.220 11.919 386.800 180.00 0.96262 34.089
 0 -17 9 244.159 8.303 226.692 0.00 0.98248 23.778
 1 -17 9 259.867 7.807 280.156 180.00 0.99616 26.072
 2 -17 9 175.921 8.288 179.274 180.00 1.00280 20.463
 3 -17 9 1989.491 28.775 2017.698 0.00 1.00198 127.671
 4 -17 9 99.953 5.322 93.104 180.00 0.99375 13.819
 5 -17 9 1710.704 28.509 1664.614 180.00 0.97864 109.661
 6 -17 9 164.407 7.500 169.657 180.00 0.95757 19.513
 7 -17 9 708.623 15.727 743.408 0.00 0.93171 54.367
 8 -17 9 20.539 5.977 22.902 180.00 0.90229 8.267
 9 -17 9 9.720 3.643 5.789 180.00 0.87053 4.838
 10 -17 9 39.848 3.762 35.147 0.00 0.83748 8.367
 -7 -16 9 141.523 6.638 145.872 0.00 0.81143 17.678
 -6 -16 9 48.496 5.517 40.047 180.00 0.84842 9.822
 -5 -16 9 20.601 3.941 26.460 0.00 0.88574 7.202
 -4 -16 9 225.229 8.549 223.899 0.00 0.92254 23.374
 -3 -16 9 455.718 11.396 439.663 180.00 0.95771 37.103
 -2 -16 9 52.614 5.786 41.337 0.00 0.98992 10.162
 -1 -16 9 1395.551 21.581 1392.437 0.00 1.01764 92.273
 0 -16 9 903.325 16.947 924.435 180.00 1.03934 64.934
 1 -16 9 735.042 14.360 732.968 180.00 1.05364 54.090
 2 -16 9 316.993 8.972 310.649 0.00 1.05955 28.758
 3 -16 9 86.249 5.110 89.160 0.00 1.05664 13.210
 4 -16 9 10.817 3.369 14.387 0.00 1.04512 5.518
 5 -16 9 -3.467 3.467 1.668 0.00 1.02580 3.686
 6 -16 9 16.204 3.398 25.646 180.00 0.99996 6.691
 7 -16 9 1946.399 30.916 1849.192 180.00 0.96911 121.260
 8 -16 9 91.447 6.846 103.531 0.00 0.93479 14.758
 9 -16 9 611.676 16.105 550.735 0.00 0.89841 45.661
 10 -16 9 108.651 5.016 125.665 180.00 0.86116 15.461
 11 -16 9 107.909 6.011 123.850 0.00 0.82397 15.712
 -7 -15 9 71.658 6.216 63.043 180.00 0.84700 12.039
 -6 -15 9 651.885 23.978 651.504 0.00 0.88818 53.130
 -5 -15 9 3.802 4.990 3.627 0.00 0.92995 5.489
 -4 -15 9 495.417 12.023 500.122 180.00 0.97131 40.311
 -3 -15 9 38.390 3.905 37.737 0.00 1.01092 8.552
 -2 -15 9 55.330 4.529 52.797 0.00 1.04712 10.245
 -1 -15 9 571.953 12.388 589.060 180.00 1.07803 45.176
 0 -15 9 208.593 6.830 211.974 0.00 1.10172 21.966
 1 -15 9 517.231 11.630 534.595 0.00 1.11650 41.901
 2 -15 9 683.170 11.787 671.753 180.00 1.12121 50.199
 3 -15 9 1340.903 20.607 1307.408 180.00 1.11547 87.926
 4 -15 9 1989.993 26.294 1991.443 0.00 1.09974 126.180
 5 -15 9 151.392 6.255 137.475 0.00 1.07525 17.386
 6 -15 9 370.715 9.481 402.317 180.00 1.04373 33.498
 7 -15 9 13.504 4.465 13.508 180.00 1.00710 6.285
 8 -15 9 3.022 3.289 2.400 180.00 0.96725 3.809
 9 -15 9 32.296 4.176 49.451 0.00 0.92580 9.215
 10 -15 9 712.189 14.697 723.968 0.00 0.88405 53.425
 11 -15 9 7.167 2.343 1.184 0.00 0.84297 3.161
 -8 -14 9 1.123 2.811 0.511 180.00 0.84058 2.984
 -7 -14 9 456.119 13.168 420.799 0.00 0.88479 36.992
 -6 -14 9 303.958 9.924 302.224 180.00 0.93071 28.491
 -5 -14 9 21.249 3.714 25.197 180.00 0.97757 7.012
 -4 -14 9 325.796 10.237 319.958 0.00 1.02419 29.705
 -3 -14 9 64.403 4.693 62.749 180.00 1.06893 11.117
 -2 -14 9 184.708 7.137 181.904 180.00 1.10975 20.319
 -1 -14 9 140.358 6.176 160.617 180.00 1.14428 18.130
 0 -14 9 796.850 14.731 841.226 0.00 1.17008 59.337
 1 -14 9 16.280 3.339 15.120 0.00 1.18509 5.805
 2 -14 9 176.755 5.776 206.435 180.00 1.18796 20.757
 3 -14 9 174.062 6.156 183.637 0.00 1.17843 19.842
 4 -14 9 1480.900 25.266 1502.224 180.00 1.15737 98.745
 5 -14 9 1149.980 18.198 1177.966 0.00 1.12656 79.102
 6 -14 9 545.262 11.611 514.368 0.00 1.08833 41.662
 7 -14 9 46.338 4.494 46.965 0.00 1.04512 9.633
 8 -14 9 56.275 4.658 60.992 0.00 0.99913 10.785
 9 -14 9 0.814 3.128 2.142 180.00 0.95221 3.491
 10 -14 9 291.245 9.268 262.928 180.00 0.90574 26.486
 11 -14 9 8.653 3.223 5.077 0.00 0.86066 4.396
 12 -14 9 113.536 6.094 125.453 0.00 0.81759 15.944
 -9 -13 9 77.819 4.473 80.272 0.00 0.82947 12.309
 -8 -13 9 16.913 4.909 11.278 0.00 0.87575 6.568
 -7 -13 9 568.902 13.766 556.239 180.00 0.92478 44.301
 -6 -13 9 32.878 4.185 31.553 0.00 0.97608 8.106
 -5 -13 9 151.561 5.871 157.192 0.00 1.02875 18.124
 -4 -13 9 197.938 7.232 188.759 180.00 1.08142 20.914
 -3 -13 9 0.459 2.773 0.201 0.00 1.13210 2.845
 -2 -13 9 66.826 4.019 67.587 180.00 1.17823 11.182
 -1 -13 9 22.774 3.273 30.795 0.00 1.21683 7.261
 0 -13 9 865.208 16.778 929.438 180.00 1.24481 64.373
 1 -13 9 154.116 6.120 150.057 0.00 1.25962 17.951
 2 -13 9 485.320 9.651 502.991 0.00 1.25976 39.585
 3 -13 9 492.608 8.952 535.844 180.00 1.24523 40.816
 4 -13 9 233.867 6.988 249.931 0.00 1.21747 24.089
 5 -13 9 3124.372 41.167 3140.092 180.00 1.17906 192.148
 6 -13 9 11.759 3.484 12.892 0.00 1.13304 5.497
 7 -13 9 1665.725 23.230 1680.913 0.00 1.08242 108.182
 8 -13 9 59.039 4.959 48.705 0.00 1.02977 10.317
 9 -13 9 138.075 7.667 169.676 180.00 0.97708 19.025
 10 -13 9 19.123 3.378 17.657 0.00 0.92575 6.161
 11 -13 9 1.425 3.497 0.575 180.00 0.87667 3.665
 12 -13 9 528.548 17.633 575.437 180.00 0.83033 45.616
 -10 -12 9 289.767 9.783 296.294 0.00 0.81423 27.938
 -9 -12 9 158.464 10.287 168.641 180.00 0.86157 20.586
 -8 -12 9 73.623 4.593 69.478 180.00 0.91253 11.682
 -7 -12 9 598.119 13.485 600.210 0.00 0.96693 46.388
 -6 -12 9 20.178 4.662 26.411 180.00 1.02426 7.603
 -5 -12 9 22.909 3.905 17.552 180.00 1.08353 6.604
 -4 -12 9 7.115 3.454 8.146 0.00 1.14313 4.806
 -3 -12 9 80.862 5.176 88.335 0.00 1.20064 13.061
 -2 -12 9 17.215 3.078 22.003 0.00 1.25285 6.283
 -1 -12 9 -1.696 3.423 0.231 0.00 1.29595 3.455
 0 -12 9 135.174 6.658 149.406 0.00 1.32606 17.702
 1 -12 9 1683.212 53.237 1824.221 180.00 1.34003 123.442
 2 -12 9 55.126 7.470 64.264 0.00 1.33626 12.395
 3 -12 9 3024.075 43.349 3113.050 0.00 1.31519 189.814
 4 -12 9 108.103 4.631 124.395 180.00 1.27915 15.267
 5 -12 9 164.098 7.266 148.219 0.00 1.23173 18.508
 6 -12 9 552.677 11.687 535.634 0.00 1.17684 42.622
 7 -12 9 253.965 6.802 243.550 180.00 1.11811 24.186
 8 -12 9 234.061 7.771 221.671 180.00 1.05840 23.190
 9 -12 9 407.062 12.319 437.155 0.00 0.99979 36.393
 10 -12 9 25.722 6.300 35.928 180.00 0.94361 9.420
 11 -12 9 186.647 7.277 184.387 180.00 0.89062 20.512
 12 -12 9 154.440 8.339 152.925 180.00 0.84118 18.949
 -10 -11 9 330.007 9.481 354.068 180.00 0.84300 30.854
 -9 -11 9 7.896 2.908 5.490 0.00 0.89469 4.175
 -8 -11 9 655.105 13.842 634.479 0.00 0.95075 48.819
 -7 -11 9 -0.716 4.242 0.405 0.00 1.01105 4.286
 -6 -11 9 65.599 6.041 64.981 180.00 1.07509 11.894
 -5 -11 9 102.150 6.809 107.770 0.00 1.14180 15.179
 -4 -11 9 93.818 6.635 83.912 180.00 1.20928 13.802
 -3 -11 9 901.718 16.575 960.232 180.00 1.27456 66.126
 -2 -11 9 654.667 36.724 647.052 0.00 1.33363 59.877
 -1 -11 9 -0.087 6.546 1.812 0.00 1.38163 6.675
 0 -11 9 641.872 31.241 665.668 180.00 1.41362 57.074
 1 -11 9 1719.761 44.427 1907.060 0.00 1.42578 123.442
 2 -11 9 13.195 7.298 13.833 180.00 1.41653 8.543
 3 -11 9 2397.187 85.428 2511.763 180.00 1.38709 173.100
 4 -11 9 343.926 24.101 365.639 0.00 1.34102 38.569
 5 -11 9 2951.965 37.007 2964.866 0.00 1.28318 181.711
 6 -11 9 259.576 10.864 276.386 180.00 1.21849 26.994
 7 -11 9 435.525 9.717 464.141 180.00 1.15112 37.171
 8 -11 9 1992.778 26.484 2110.925 0.00 1.08417 130.658
 9 -11 9 594.083 18.802 578.515 180.00 1.01967 47.357
 10 -11 9 477.274 11.873 502.108 0.00 0.95881 40.001
 11 -11 9 542.663 13.032 506.024 0.00 0.90216 41.722
 12 -11 9 21.037 3.597 25.906 180.00 0.84987 6.995
 -11 -10 9 62.807 4.969 62.798 180.00 0.82090 11.196
 -10 -10 9 17.838 3.183 17.266 0.00 0.87224 5.969
 -9 -10 9 191.166 6.969 188.629 0.00 0.92857 20.677
 -8 -10 9 1.299 3.479 0.103 180.00 0.99010 3.579
 -7 -10 9 425.928 12.997 429.185 180.00 1.05682 36.682
 -6 -10 9 317.147 11.208 316.885 0.00 1.12826 29.772
 -5 -10 9 316.096 11.096 356.367 180.00 1.20324 31.211
 -4 -10 9 113.866 6.436 116.293 180.00 1.27953 15.672
 -3 -10 9 1430.637 64.377 1421.513 0.00 1.35354 111.854
 -2 -10 9 1540.456 51.096 1612.844 180.00 1.42019 112.959
 -1 -10 9 293.077 19.354 346.412 180.00 1.47329 34.283
 0 -10 9 859.392 41.651 952.386 0.00 1.50660 75.449
 1 -10 9 2.910 5.516 5.173 180.00 1.51559 6.058
 2 -10 9 931.917 56.599 1031.525 180.00 1.49892 87.935
 3 -10 9 126.729 14.750 119.632 0.00 1.45903 20.875
 4 -10 9 467.233 33.200 553.994 0.00 1.40114 52.011
 5 -10 9 959.068 31.633 988.155 180.00 1.33165 73.340
 6 -10 9 200.134 6.676 204.412 0.00 1.25647 21.428
 7 -10 9 2072.079 29.105 2071.522 0.00 1.18027 131.223
 8 -10 9 3048.538 45.257 3118.850 180.00 1.10618 190.914
 9 -10 9 506.146 14.635 481.625 180.00 1.03609 40.684
 10 -10 9 185.554 6.810 183.345 180.00 0.97091 20.284
 11 -10 9 372.734 9.459 398.596 0.00 0.91097 33.387
 12 -10 9 314.196 10.143 290.446 0.00 0.85619 28.312
 -11 -9 9 2.929 2.786 6.096 180.00 0.84628 3.864
 -10 -9 9 132.606 8.077 120.569 0.00 0.90167 17.002
 -9 -9 9 168.442 6.510 154.564 180.00 0.96284 18.592
 -8 -9 9 2.456 2.843 0.962 0.00 1.03017 3.185
 -7 -9 9 509.289 13.496 503.248 0.00 1.10374 41.148
 -6 -9 9 1295.642 24.442 1406.593 180.00 1.18317 91.683
 -5 -9 9 939.156 21.723 1003.022 0.00 1.26716 69.819
 -4 -9 9 339.160 31.408 384.487 0.00 1.35312 43.974
 -3 -9 9 1367.122 51.443 1396.860 180.00 1.43668 103.097
 -2 -9 9 20.818 5.501 21.305 0.00 1.51143 7.835
 -1 -9 9 1338.984 38.598 1385.860 0.00 1.56951 96.459
 0 -9 9 14.505 7.589 8.097 180.00 1.60315 8.503
 1 -9 9 478.861 24.928 545.060 180.00 1.60711 47.058
 2 -9 9 1386.697 38.968 1531.645 0.00 1.58074 102.490
 3 -9 9 415.913 17.841 452.076 0.00 1.52824 39.296
 4 -9 9 3484.234 101.710 3709.387 180.00 1.45698 238.488
 5 -9 9 36.672 9.799 32.522 180.00 1.37500 12.137
 6 -9 9 74.984 5.668 84.990 0.00 1.28916 12.955
 7 -9 9 411.811 10.925 401.235 0.00 1.20435 34.673
 8 -9 9 614.070 16.237 584.269 0.00 1.12359 46.972
 9 -9 9 690.235 17.539 684.709 180.00 1.04845 52.451
 10 -9 9 379.779 9.791 358.738 180.00 0.97951 32.088
 11 -9 9 135.138 5.998 126.248 0.00 0.91679 16.432
 12 -9 9 144.383 5.876 155.806 0.00 0.85996 17.908
 13 -9 9 64.503 6.902 65.102 0.00 0.80856 12.333
 -12 -8 9 76.254 5.157 85.578 180.00 0.81789 12.802
 -11 -8 9 361.567 8.383 388.355 0.00 0.87138 32.484
 -10 -8 9 3.232 3.016 0.102 0.00 0.93088 3.273
 -9 -8 9 282.471 8.426 263.793 0.00 0.99702 26.063
 -8 -8 9 9.254 3.240 1.497 0.00 1.07034 4.036
 -7 -8 9 380.826 11.967 408.766 180.00 1.15107 34.716
 -6 -8 9 1227.336 23.277 1324.681 0.00 1.23889 87.152
 -5 -8 9 105.630 10.958 118.961 180.00 1.33244 17.950
 -4 -8 9 30.474 13.454 31.727 180.00 1.42867 15.103
 -3 -8 9 53.254 9.758 73.189 0.00 1.52226 14.236
 -2 -8 9 281.289 15.075 314.510 0.00 1.60520 30.702
 -1 -8 9 975.139 27.539 996.867 180.00 1.66761 72.257
 0 -8 9 761.635 26.244 859.643 180.00 1.69998 63.215
 1 -8 9 234.665 17.274 299.670 0.00 1.69661 30.523
 2 -8 9 18.379 7.406 19.057 0.00 1.65812 9.080
 3 -8 9 297.058 16.447 279.058 0.00 1.59116 30.432
 4 -8 9 1275.717 43.257 1368.904 0.00 1.50554 96.773
 5 -8 9 97.919 11.758 116.261 180.00 1.41095 18.198
 6 -8 9 338.572 12.703 346.708 180.00 1.31488 31.877
 7 -8 9 76.651 5.965 60.833 180.00 1.22222 11.926
 8 -8 9 76.319 5.558 89.452 0.00 1.13564 13.160
 9 -8 9 0.411 4.588 4.406 0.00 1.05628 5.040
 10 -8 9 2.979 3.415 1.150 0.00 0.98431 3.762
 11 -8 9 229.393 8.706 227.836 180.00 0.91944 23.672
 12 -8 9 115.666 7.623 102.161 180.00 0.86110 15.613
 13 -8 9 130.810 9.151 150.558 0.00 0.80864 18.740
 -12 -7 9 4.947 2.670 0.769 180.00 0.83897 3.191
 -11 -7 9 4.028 2.755 3.036 0.00 0.89582 3.515
 -10 -7 9 453.124 10.403 434.047 0.00 0.95940 36.547
 -9 -7 9 73.674 6.212 74.518 180.00 1.03050 12.659
 -8 -7 9 998.366 20.798 994.421 0.00 1.10982 70.298
 -7 -7 9 201.753 8.736 184.275 0.00 1.19778 21.376
 -6 -7 9 659.316 17.248 701.118 180.00 1.29412 52.389
 -5 -7 9 34.130 13.414 43.714 180.00 1.39736 15.558
 -4 -7 9 135.698 14.528 131.810 0.00 1.50398 21.302
 -3 -7 9 232.899 15.378 239.759 0.00 1.60748 27.335
 -2 -7 9 33.991 7.214 52.891 180.00 1.69798 11.152
 -1 -7 9 663.933 21.623 642.382 0.00 1.76328 52.000
 0 -7 9 51.299 7.766 82.608 0.00 1.79213 13.346
 1 -7 9 151.424 14.109 199.003 180.00 1.77884 23.701
 2 -7 9 40.450 8.038 19.098 0.00 1.72609 10.180
 3 -7 9 1177.495 30.247 1164.594 180.00 1.64357 82.723
 4 -7 9 19.496 7.865 29.390 0.00 1.54362 10.034
 5 -7 9 509.151 19.283 550.924 0.00 1.43723 45.069
 6 -7 9 339.968 13.342 343.885 180.00 1.33217 32.058
 7 -7 9 1252.929 29.222 1237.697 180.00 1.23297 86.283
 8 -7 9 10.337 5.015 11.238 180.00 1.14179 6.395
 9 -7 9 672.000 16.612 704.172 0.00 1.05926 52.526
 10 -7 9 13.631 3.875 22.088 180.00 0.98515 6.578
 11 -7 9 11.709 3.900 7.224 180.00 0.91884 5.264
 12 -7 9 54.254 3.439 48.939 0.00 0.85956 9.549
 -12 -6 9 1100.014 18.850 1093.205 0.00 0.85909 75.226
 -11 -6 9 32.002 3.566 25.442 180.00 0.91917 7.345
 -10 -6 9 565.761 14.942 546.367 180.00 0.98666 44.260
 -9 -6 9 694.303 16.749 687.294 0.00 1.06252 52.360
 -8 -6 9 2.166 3.772 0.164 180.00 1.14762 3.924
 -7 -6 9 624.035 17.699 666.198 180.00 1.24254 50.635
 -6 -6 9 -7.261 8.768 2.106 180.00 1.34707 8.880
 -5 -6 9 83.584 12.433 87.629 0.00 1.45958 17.299
 -4 -6 9 45.842 8.085 46.037 0.00 1.57591 11.689
 -3 -6 9 22.321 6.196 34.328 180.00 1.68825 9.160
 -2 -6 9 166.308 10.985 195.186 0.00 1.78460 22.126
 -1 -6 9 1087.701 30.339 1140.625 180.00 1.85036 80.338
 0 -6 9 311.844 12.699 318.993 0.00 1.87287 30.344
 1 -6 9 381.262 15.964 403.771 0.00 1.84726 36.117
 2 -6 9 1202.621 38.361 1300.093 180.00 1.77905 91.065
 3 -6 9 14.380 5.027 21.805 0.00 1.68121 7.323
 4 -6 9 95.079 9.437 99.317 0.00 1.56829 16.024
 5 -6 9 80.113 9.963 55.837 180.00 1.45202 14.211
 6 -6 9 760.367 23.089 715.663 180.00 1.33994 56.869
 7 -6 9 596.065 14.774 603.543 0.00 1.23601 46.864
 8 -6 9 177.531 9.892 187.578 180.00 1.14174 21.525
 9 -6 9 2133.289 34.606 2193.365 180.00 1.05726 138.079
 10 -6 9 541.135 13.164 531.785 0.00 0.98198 42.692
 11 -6 9 727.615 16.022 658.103 0.00 0.91501 51.673
 12 -6 9 20.993 3.477 26.582 0.00 0.85538 6.983
 -13 -5 9 879.310 20.567 921.278 0.00 0.82184 65.423
 -12 -5 9 157.199 7.011 156.743 180.00 0.87788 18.626
 -11 -5 9 -0.577 4.463 1.806 180.00 0.94091 4.650
 -10 -5 9 97.230 6.884 86.265 0.00 1.01199 14.113
 -9 -5 9 94.114 6.558 93.217 180.00 1.09221 14.210
 -8 -5 9 199.863 8.727 214.842 180.00 1.18257 22.568
 -7 -5 9 687.960 17.042 780.255 0.00 1.28374 55.730
 -6 -5 9 310.431 30.234 328.046 0.00 1.39555 41.141
 -5 -5 9 238.990 15.098 260.610 180.00 1.51607 28.029
 -4 -5 9 757.478 25.240 816.576 0.00 1.64040 61.228
 -3 -5 9 261.227 11.170 300.535 0.00 1.75924 28.071
 -2 -5 9 1746.937 33.131 1904.846 180.00 1.85843 120.252
 -1 -5 9 1609.560 30.955 1732.174 0.00 1.92126 110.936
 0 -5 9 64.378 6.878 67.191 0.00 1.93448 12.419
 1 -5 9 960.497 28.521 1072.535 180.00 1.89499 75.030
 2 -5 9 93.390 10.658 114.786 0.00 1.81170 17.358
 3 -5 9 767.891 23.383 824.248 0.00 1.70053 60.941
 4 -5 9 1029.059 32.750 985.241 180.00 1.57744 74.923
 5 -5 9 3818.340 76.089 3808.188 180.00 1.45418 238.136
 6 -5 9 2534.037 48.469 2685.928 0.00 1.33768 166.833
 7 -5 9 244.287 13.146 217.887 0.00 1.23115 25.548
 8 -5 9 861.206 19.115 863.629 180.00 1.13549 62.555
 9 -5 9 405.497 12.046 428.347 0.00 1.05038 35.941
 10 -5 9 126.094 6.520 125.502 180.00 0.97493 16.395
 11 -5 9 60.949 6.130 60.892 0.00 0.90806 11.613
 12 -5 9 91.745 5.322 81.919 0.00 0.84869 13.071
 -13 -4 9 387.446 9.140 361.884 180.00 0.83674 32.165
 -12 -4 9 10.777 3.266 4.293 0.00 0.89493 4.458
 -11 -4 9 69.653 5.712 69.677 0.00 0.96054 12.075
 -10 -4 9 54.987 5.004 53.893 180.00 1.03470 10.515
 -9 -4 9 366.491 12.941 363.246 180.00 1.11860 33.106
 -8 -4 9 165.360 8.197 171.316 0.00 1.21334 19.879
 -7 -4 9 92.769 8.269 89.542 0.00 1.31959 14.884
 -6 -4 9 6.900 5.334 5.381 180.00 1.43704 6.070
 -5 -4 9 1334.245 34.998 1491.199 0.00 1.56338 98.695
 -4 -4 9 442.838 16.724 479.996 180.00 1.69278 40.285
 -3 -4 9 614.015 15.677 675.042 180.00 1.81440 50.105
 -2 -4 9 880.026 18.456 1042.402 0.00 1.91220 69.232
 -1 -4 9 590.317 14.530 608.181 180.00 1.96818 46.853
 0 -4 9 1519.441 42.460 1576.160 180.00 1.96969 107.691
 1 -4 9 179.443 21.178 172.254 0.00 1.91636 28.102
 2 -4 9 2390.136 47.133 2596.291 0.00 1.82034 160.655
 3 -4 9 1438.972 29.892 1493.011 180.00 1.69953 98.945
 4 -4 9 312.300 13.266 335.743 180.00 1.57023 31.214
 5 -4 9 1966.248 34.105 2124.686 0.00 1.44355 132.431
 6 -4 9 666.548 22.630 759.023 180.00 1.32554 56.559
 7 -4 9 126.940 7.227 125.823 180.00 1.21867 16.721
 8 -4 9 2290.402 70.344 2278.365 0.00 1.12334 156.504
 9 -4 9 71.125 6.919 70.703 0.00 1.03889 12.776
 10 -4 9 12.758 4.523 2.537 0.00 0.96424 5.379
 11 -4 9 124.609 7.891 139.644 180.00 0.89821 17.561
 12 -4 9 60.301 4.052 48.461 180.00 0.83966 9.936
 -13 -3 9 57.976 4.103 54.603 180.00 0.84990 10.243
 -12 -3 9 4.098 6.177 1.575 180.00 0.90984 6.447
 -11 -3 9 78.282 5.858 67.771 180.00 0.97750 12.266
 -10 -3 9 7.308 4.106 4.689 180.00 1.05406 4.978
 -9 -3 9 1038.274 26.794 1028.964 0.00 1.14073 74.225
 -8 -3 9 327.925 11.252 340.454 180.00 1.23858 30.887
 -7 -3 9 75.796 9.706 59.063 180.00 1.34820 14.078
 -6 -3 9 12.410 4.830 22.131 0.00 1.46898 7.142
 -5 -3 9 1938.115 35.812 2063.704 180.00 1.59799 130.172
 -4 -3 9 51.715 5.540 44.268 180.00 1.72841 10.163
 -3 -3 9 601.822 14.517 684.222 0.00 1.84801 49.868
 -2 -3 9 26.794 3.989 26.389 180.00 1.93954 7.444
 -1 -3 9 1145.910 22.657 1272.517 180.00 1.98503 83.606
 0 -3 9 473.697 13.806 536.985 0.00 1.97380 41.840
 1 -3 9 601.958 15.592 664.427 0.00 1.90860 49.468
 2 -3 9 2357.081 45.081 2687.012 180.00 1.80394 162.733
 3 -3 9 19.278 4.165 22.984 0.00 1.67833 7.029
 4 -3 9 1182.110 31.306 1269.409 0.00 1.54732 86.881
 5 -3 9 1026.969 23.251 1050.212 180.00 1.42094 73.582
 6 -3 9 6.312 3.335 5.735 0.00 1.30430 4.423
 7 -3 9 3.805 4.361 1.354 0.00 1.19926 4.700
 8 -3 9 16.785 4.887 23.723 180.00 1.10585 7.445
 9 -3 9 74.539 7.104 76.857 0.00 1.02324 13.251
 10 -3 9 28.960 4.649 29.479 0.00 0.95027 8.094
 11 -3 9 298.123 8.194 287.048 180.00 0.88574 27.221
 12 -3 9 182.729 6.051 197.919 180.00 0.82851 20.601
 -13 -2 9 286.906 9.822 266.087 0.00 0.86100 26.723
 -12 -2 9 5.370 3.567 3.426 180.00 0.92220 4.302
 -11 -2 9 725.469 19.978 697.165 180.00 0.99128 54.391
 -10 -2 9 21.762 6.133 23.577 180.00 1.06938 8.459
 -9 -2 9 91.780 8.447 85.522 180.00 1.15765 14.785
 -8 -2 9 556.349 18.617 624.423 0.00 1.25705 48.251
 -7 -2 9 257.816 13.392 261.485 180.00 1.36788 27.526
 -6 -2 9 823.088 22.955 846.715 180.00 1.48908 62.554
 -5 -2 9 12.428 4.096 12.351 180.00 1.61696 5.887
 -4 -2 9 393.324 16.528 433.015 0.00 1.74369 37.630
 -3 -2 9 169.764 8.750 177.338 180.00 1.85611 20.450
 -2 -2 9 1197.821 22.837 1320.842 180.00 1.93684 86.358
 -1 -2 9 3352.535 43.329 3539.976 0.00 1.96944 211.401
 0 -2 9 113.672 6.547 108.268 180.00 1.94622 15.350
 1 -2 9 506.957 13.558 575.755 180.00 1.87272 43.812
 2 -2 9 10.105 3.740 2.944 180.00 1.76444 4.645
 3 -2 9 85.027 7.072 68.407 0.00 1.63908 13.082
 4 -2 9 60.437 5.306 65.311 180.00 1.51070 11.420
 5 -2 9 8.252 4.630 9.937 0.00 1.38800 5.907
 6 -2 9 46.584 5.349 52.628 0.00 1.27526 10.383
 7 -2 9 9.283 4.378 14.506 0.00 1.17390 6.134
 8 -2 9 335.077 15.909 354.605 180.00 1.08377 33.504
 9 -2 9 594.218 16.711 578.678 180.00 1.00400 46.575
 10 -2 9 506.964 11.962 520.728 180.00 0.93346 41.282
 11 -2 9 113.021 5.132 106.609 0.00 0.87099 14.708
 12 -2 9 16.853 2.695 7.516 0.00 0.81550 4.750
 -14 -1 9 26.763 3.525 38.725 180.00 0.81470 8.065
 -13 -1 9 223.613 8.980 219.445 0.00 0.86977 23.325
 -12 -1 9 7.817 3.793 0.749 180.00 0.93167 4.334
 -11 -1 9 392.006 19.606 366.705 180.00 1.00141 36.785
 -10 -1 9 285.728 13.281 281.689 180.00 1.08005 28.733
 -9 -1 9 83.258 9.856 85.324 0.00 1.16859 15.447
 -8 -1 9 572.237 16.461 624.568 180.00 1.26772 47.755
 -7 -1 9 221.273 14.939 270.021 0.00 1.37734 27.963
 -6 -1 9 23.039 5.494 21.798 180.00 1.49577 7.935
 -5 -1 9 452.531 18.389 469.163 0.00 1.61852 40.793
 -4 -1 9 668.991 18.173 774.778 180.00 1.73695 55.543
 -3 -1 9 42.915 5.315 56.576 0.00 1.83768 10.482
 -2 -1 9 571.372 15.548 620.446 0.00 1.90445 47.281
 -1 -1 9 1145.022 23.232 1219.286 180.00 1.92360 81.817
 0 -1 9 476.453 12.670 496.459 0.00 1.89072 40.018
 1 -1 9 6.850 3.677 5.678 180.00 1.81322 4.708
 2 -1 9 51.736 5.709 59.258 180.00 1.70618 11.067
 3 -1 9 810.951 21.799 829.044 0.00 1.58546 61.291
 4 -1 9 210.871 9.755 233.052 180.00 1.46322 23.919
 5 -1 9 2.460 5.425 11.489 180.00 1.34687 6.448
 6 -1 9 127.415 7.954 111.943 0.00 1.23999 16.459
 7 -1 9 242.339 10.315 272.895 0.00 1.14374 26.310
 8 -1 9 124.965 7.084 135.223 180.00 1.05795 17.029
 9 -1 9 563.759 19.960 541.743 180.00 0.98181 45.999
 10 -1 9 30.651 4.324 32.612 0.00 0.91428 8.175
 11 -1 9 42.159 3.850 41.275 180.00 0.85432 8.871
 -14 0 9 18.108 2.830 12.287 0.00 0.82071 5.353
 -13 0 9 463.949 12.208 443.942 180.00 0.87598 37.674
 -12 0 9 10.838 4.680 9.108 180.00 0.93795 5.984
 -11 0 9 490.379 22.676 495.424 0.00 1.00753 44.417
 -10 0 9 2.179 5.455 3.382 180.00 1.08563 5.829
 -9 0 9 960.295 23.668 983.891 180.00 1.17301 70.142
 -8 0 9 55.252 5.120 48.811 0.00 1.26998 10.296
 -7 0 9 263.612 16.128 277.348 0.00 1.37594 29.613
 -6 0 9 16.834 7.062 5.819 180.00 1.48851 7.969
 -5 0 9 1660.454 37.611 1710.438 180.00 1.60251 113.105
 -4 0 9 920.856 21.413 982.822 0.00 1.70893 68.662
 -3 0 9 525.890 15.773 562.635 180.00 1.79500 44.414
 -2 0 9 5.080 3.660 7.738 180.00 1.84662 4.814
 -1 0 9 1009.865 20.868 1099.059 0.00 1.85348 74.329
 0 0 9 1070.713 20.136 1221.053 180.00 1.81411 79.697
 1 0 9 0.033 3.642 0.074 180.00 1.73664 3.654
 2 0 9 1125.885 27.192 1176.172 0.00 1.63467 81.148
 3 0 9 483.329 18.447 534.450 180.00 1.52176 43.673
 4 0 9 334.530 23.818 377.508 180.00 1.40808 38.621
 5 0 9 114.644 8.289 107.610 0.00 1.29986 16.162
 6 0 9 14.394 3.986 14.991 180.00 1.20016 6.113
 7 0 9 1960.540 38.827 2046.180 180.00 1.11000 130.807
 8 0 9 51.119 5.519 40.180 180.00 1.02928 9.905
[truncated: 282,589 more chars]
